# Supplementary material for: A Combined mRNA- and miRNA-Sequencing Approach Reveals miRNAs as Potential Regulators of the Small Intestinal Transcriptome in Celiac Disease
Source: Int J Mol Sci. 2021 Oct 21;22(21):11382. doi: 10.3390/ijms222111382 (PMC8583991; doi:10.3390/ijms222111382)
Supplement: Supplementary file 1 [file ijms-22-11382-s001.zip › Supplementary Tables.xlsx]

## Sheet: Contents
Supplementary Tables
Table S1	Clinical characteristics participants included in this study.
Table S2	Differential expression analyses results of the miRNA sequencing. CeD versus controls (positive log2foldchange = up in CeD). Total genes targeted by this miRNA: how many genes does this miRNA target in the miRNA-gene interaction network.
Table S3	Differential expression analyses results of the RNA sequencing. CeD versus controls (positive log2foldchange = up in CeD). Total miRNAs targeting this gene: how many miRNAs in total target this gene in this miRNA-gene interaction network.
Table S4	Overview of genes prioritized by Loberman-Nachum N, et al. Sci Rep 2019; 9: 1–10; and Van der Graaf A, et al. Front Genet 2020; 11: 1–16
Table S5	Displays all the 2030 miRNA-gene pairs shown in Figure 2, including the correlation statistics between gene- and miRNA expression (Pearson's R and p-value), results of the differential expression analyses between CeD and controls (positive log2 fold change = up in CeD). Validated: the experimental miRNA-gene interaction has experimental evidence as described in Tarbase/MirTarbase. ContextScore: T…
Table S6	Displays the supporting information shown in Figure 3: enriched pathways for the genes that are targeted by at least one miRNAs. Also includes information on which miRNAs target these genes (as shown in the small intestinal miRNA-gene network in Figure 2).

## Sheet: Table S1
	Controls	Celiac disease (before start gluten-free diet)
	N=10	n=33
Age (years)	10.5 (8.3–12.0)	8.0 (4.0–13.0)
Sex
Male	6 (60%)	12 (36.6%)
Female	4 (40%)	21 (63.4%)
Marsh classification	-
3a		4 (12%)
3b		6 (18%)
3a or 3b		4 (12%)
3c		17 (52%)
Unknown		2 (6%)
Antibodies (IgA)*
EMA & TGA** positive	0/4 (0%)	32/32 (100%)
Variables are displayed as median (interquartile range), or as number (% in which this variable was measured). DG: diagnosis.
*Displayed as positive cases/cases in which the cases were measured and available for this study.
** Antibody positivity was determined using the cutoff values corresponding to the anti-transglutaminase (TGA) assay that was used.
EMA: endomysial antibodies

## Sheet: Table S2
	Differential expression analysis CeD (n=33) versus controls (n=10), corrected for sex and age						Differential expression analysis CeD versus controls, corrected for sex, age and miRNA-based enrichment score for intestinal epithelial cells and CD3+ T cells
miRNA	baseMean	log2FoldChange	lfcSE	stat	pvalue	FDR	log2FoldChange	lfcSE	pvalue	FDR	Total genes targeted by this miRNA
hsa-miR-338-3p	550.409	-2.09199	0.2392	-8.7458	2.21433e-18	1.05624e-15	-1.32163	0.30323	1.30956e-05	0.00110527	-
hsa-miR-30a-3p	224.783	-0.946476	0.121156	-7.81201	5.62835e-15	1.34236e-12	-1.01773	0.174597	5.57508e-09	2.35268e-06	305
hsa-miR-338-5p	111.283	-2.71275	0.363932	-7.45401	9.0548e-14	1.43971e-11	-2.73335	0.543522	4.9314e-07	6.93684e-05	-
hsa-miR-7974	21.1548	1.97525	0.277704	7.1128	1.13716e-12	1.35606e-10	1.46795	0.370184	7.32594e-05	0.00314755	-
hsa-miR-378d	273.486	-1.30251	0.19125	-6.8105	9.72621e-12	9.2788e-10	-1.08681	0.286034	0.000144935	0.00470481	-
hsa-miR-30a-5p	7908.22	-0.817897	0.122938	-6.65292	2.87325e-11	2.28423e-09	-0.398325	0.157064	0.0112104	0.082996	-
hsa-miR-22-3p	60346.2	-0.709183	0.110646	-6.40945	1.46043e-10	9.95181e-09	-0.47197	0.154203	0.0022082	0.0388275	-
hsa-miR-192-5p	505969	-1.17527	0.184553	-6.36818	1.91284e-10	1.13584e-08	-0.694248	0.254584	0.00639159	0.0573884	-
hsa-miR-22-5p	72.723	-1.31397	0.206901	-6.35072	2.1431e-10	1.13584e-08	-0.745382	0.292254	0.0107581	0.0810699	213
hsa-miR-378c	948.206	-1.27502	0.216112	-5.89984	3.63862e-09	1.57784e-07	-0.916644	0.314746	0.00358742	0.0456037	-
hsa-let-7i-3p	108.109	1.11347	0.188376	5.91086	3.40323e-09	1.57784e-07	0.997306	0.278668	0.000345141	0.0091031	40
hsa-miR-31-5p	3022.53	-1.0022	0.17786	-5.6348	1.75266e-08	6.96681e-07	-0.398798	0.221595	0.0719121	0.246331	-
hsa-miR-215-5p	210704	-1.20801	0.215437	-5.60725	2.05567e-08	7.54272e-07	-0.651726	0.295781	0.0275661	0.14447	-
hsa-miR-378e	13.4485	-1.48788	0.28211	-5.27411	1.33401e-07	4.54515e-06	-0.961456	0.433484	0.0265567	0.144339	42
hsa-miR-212-3p	49.8272	1.09008	0.208271	5.23396	1.65912e-07	5.276e-06	0.60119	0.288576	0.0372243	0.174541	-
hsa-miR-223-3p	606.661	1.20909	0.235443	5.13537	2.81586e-07	8.39478e-06	1.29303	0.350384	0.000223965	0.00675094	-
hsa-miR-30c-5p	2421	-0.647249	0.129313	-5.00528	5.57797e-07	1.27467e-05	-0.501931	0.174564	0.00403587	0.0456037	-
hsa-miR-155-5p	2010.11	1.18259	0.235096	5.03026	4.89814e-07	1.27467e-05	0.402159	0.309992	0.19452	0.435073	19
hsa-miR-15b-5p	486.625	0.869902	0.173293	5.01982	5.17193e-07	1.27467e-05	0.586684	0.252116	0.0199629	0.120348	131
hsa-miR-30c-2-3p	21.9627	-0.906171	0.181085	-5.00412	5.61173e-07	1.27467e-05	-1.15017	0.28087	4.22104e-05	0.0022266	-
hsa-miR-376c-3p	9.67368	-1.39326	0.277396	-5.02264	5.09648e-07	1.27467e-05	-0.982366	0.406069	0.0155543	0.0983837	-
hsa-miR-18a-5p	137.446	1.16656	0.239344	4.87398	1.09374e-06	2.37143e-05	1.71142	0.310415	3.52093e-08	7.42915e-06	-
hsa-miR-30b-5p	1791.61	-0.733231	0.152474	-4.80889	1.5177e-06	3.14758e-05	-0.278182	0.126936	0.0284147	0.14447	-
hsa-miR-31-3p	35.7158	-1.5607	0.340253	-4.58689	4.49901e-06	8.94178e-05	-0.338028	0.457006	0.459508	0.679185	44
hsa-miR-28-5p	930.733	-0.454291	0.099615	-4.56047	5.10402e-06	9.73848e-05	-0.372875	0.149646	0.012713	0.0879491	13
hsa-miR-194-5p	44517.5	-0.811803	0.179787	-4.51536	6.32081e-06	0.000115963	-0.20541	0.205582	0.317717	0.558652	-
hsa-miR-375-5p	6.87166	1.75968	0.393682	4.4698	7.82938e-06	0.000138319	1.47415	0.539382	0.00627547	0.0573884	-
hsa-miR-29a-3p	4234.99	0.65102	0.148313	4.38951	1.13606e-05	0.000187974	0.784394	0.20321	0.000113376	0.00398706	-
hsa-miR-324-5p	94.5269	0.640538	0.145967	4.38822	1.14282e-05	0.000187974	0.613525	0.213539	0.00406437	0.0456037	-
hsa-miR-192-3p	101.027	-0.875183	0.201119	-4.35156	1.3517e-05	0.00021492	-0.154221	0.253397	0.54278	0.736505	16
hsa-miR-103a-3p	4150.49	-0.351792	0.0814056	-4.32148	1.54987e-05	0.000238479	-0.244676	0.116197	0.0352295	0.167043	-
hsa-miR-92b-3p	2596.24	1.37337	0.329354	4.16988	3.04764e-05	0.000440523	0.243395	0.427428	0.569058	0.755165	-
hsa-miR-452-5p	68.763	-0.649902	0.155629	-4.17598	2.96706e-05	0.000440523	-0.400398	0.233759	0.0867376	0.277037	-
hsa-miR-141-3p	15720	-0.987546	0.237792	-4.15297	3.28184e-05	0.000447269	-0.494539	0.32544	0.128611	0.347909	-
hsa-miR-1260b	44.2892	1.54331	0.37115	4.15819	3.2078e-05	0.000447269	0.907504	0.525589	0.0842324	0.273431	135
hsa-miR-107	940.647	-0.417702	0.10306	-4.05298	5.05688e-05	0.000670037	-0.184852	0.138705	0.18263	0.426546	-
hsa-miR-19b-3p	1109.43	-1.11921	0.280697	-3.98725	6.68446e-05	0.000861754	-0.201597	0.370866	0.586727	0.764194	-
hsa-miR-181c-5p	1196.5	0.421461	0.1067	3.94997	7.81608e-05	0.000932067	0.649675	0.150969	1.68225e-05	0.00115449	-
hsa-miR-335-5p	216.88	-0.538734	0.136102	-3.9583	7.54854e-05	0.000932067	-0.44613	0.206234	0.030524	0.151397	-
hsa-miR-151b	140.589	-0.631627	0.159885	-3.95051	7.79859e-05	0.000932067	-0.93193	0.235267	7.45864e-05	0.00314755	6
hsa-miR-132-3p	460.772	0.927185	0.235384	3.93902	8.18135e-05	0.000951831	0.536324	0.346013	0.121139	0.340801	53
hsa-miR-5571-5p	5.05595	1.48108	0.378104	3.91713	8.96084e-05	0.0010177	1.18824	0.50777	0.0192777	NA	-
hsa-miR-5571-3p	6.4427	1.42813	0.370206	3.85767	0.000114473	0.00126985	1.15666	0.513434	0.0242718	0.134772	-
hsa-miR-425-5p	700.532	0.355627	0.0945464	3.76141	0.000168961	0.00183169	0.226474	0.140026	0.105798	0.314414	189
hsa-miR-4485-3p	35.2969	2.19743	0.598985	3.6686	0.000243886	0.0025437	2.60207	0.820264	0.0015127	0.0303981	-
hsa-miR-653-5p	6.75251	-0.933665	0.254605	-3.66711	0.000245304	0.0025437	-0.588046	0.401754	0.143277	0.370509	43
hsa-miR-196b-5p	6.10232	1.40256	0.385166	3.64144	0.000271121	0.00275159	0.982002	0.532432	0.0651292	0.238996	-
hsa-miR-34a-5p	93.2896	0.840368	0.232251	3.61837	0.000296467	0.00294614	0.279159	0.330932	0.398919	0.632872	-
hsa-miR-484	838.139	0.634939	0.176216	3.60319	0.000314334	0.00305995	0.159553	0.244662	0.514314	0.713337	-
hsa-miR-330-5p	37.458	0.67946	0.190094	3.57433	0.000351125	0.00334973	0.711358	0.240945	0.00315346	0.0420181	-
hsa-miR-501-3p	163.616	1.15371	0.323267	3.56889	0.0003585	0.00335303	0.598884	0.428531	0.162255	0.396409	-
hsa-miR-940	10.1059	0.971752	0.275266	3.53023	0.000415193	0.0038086	0.404828	0.374763	0.280043	0.527675	-
hsa-miR-145-5p	2100.82	-0.655088	0.186697	-3.50883	0.000450081	0.00405073	-0.325017	0.23725	0.170708	0.409389	-
hsa-miR-21-3p	2348	0.812421	0.233685	3.47656	0.000507887	0.00440477	1.14348	0.334907	0.000639429	0.0142021	79
hsa-miR-4446-3p	5.84603	1.65524	0.475702	3.47957	0.000502219	0.00440477	0.947283	0.602008	0.115594	NA	-
hsa-miR-766-3p	26.8212	0.918176	0.266243	3.44864	0.000563412	0.00479906	0.247267	0.35324	0.483929	0.69699	-
hsa-miR-532-5p	734.756	-0.363322	0.108963	-3.33436	0.000854967	0.00715473	-0.15377	0.158218	0.331107	0.574029	-
hsa-miR-151a-3p	4543.25	-0.313084	0.0947168	-3.30547	0.000948164	0.00779783	-0.55252	0.121084	5.03965e-06	0.000531683	-
hsa-miR-18a-3p	26.2209	0.659698	0.199989	3.29867	0.000971439	0.00785384	0.403694	0.283936	0.155091	0.38836	163
hsa-miR-142-5p	13867.2	0.501983	0.153254	3.2755	0.00105474	0.00838516	0.694092	0.22336	0.00188677	0.0346182	-
hsa-miR-17-5p	532.918	0.46517	0.142365	3.26744	0.00108525	0.00848629	0.509301	0.21411	0.0173746	0.107824	14
hsa-miR-1843	33.7899	0.599353	0.183977	3.25776	0.00112294	0.0086394	0.216232	0.246666	0.380695	0.620283	-
hsa-miR-26b-5p	7109.72	-0.374205	0.115311	-3.24518	0.00117378	0.00876	-0.454317	0.17287	0.00858686	0.0696856	-
hsa-miR-455-5p	85.5942	-0.578522	0.178511	-3.24082	0.00119187	0.00876	0.0509998	0.222282	0.818529	0.894869	-
hsa-miR-1303	26.0368	0.958697	0.295859	3.24038	0.00119371	0.00876	0.284004	0.415275	0.494042	0.706732	11
hsa-miR-153-3p	23.7132	-0.801731	0.249616	-3.21186	0.00131879	0.00953126	-0.353732	0.34686	0.307817	0.552761	2
hsa-miR-1301-3p	34.7118	0.807996	0.252048	3.20572	0.00134723	0.0095915	0.129803	0.33325	0.6969	0.840263	-
hsa-miR-146b-3p	193.664	0.611741	0.191158	3.20019	0.00137335	0.00963366	-0.0380251	0.249477	0.878856	0.925268	-
hsa-miR-92a-1-5p	14.6005	0.902786	0.284077	3.17797	0.00148312	0.0102529	0.558648	0.392388	0.154529	0.38836	-
hsa-miR-671-5p	25.5267	0.746842	0.236057	3.16382	0.00155714	0.0104614	0.618197	0.343308	0.071749	0.246331	-
hsa-miR-362-3p	10.678	-1.01398	0.320488	-3.16385	0.00155696	0.0104614	-0.44327	0.477711	0.353457	0.59008	-
hsa-miR-210-3p	121.138	-0.838816	0.270447	-3.10159	0.00192485	0.0127521	-0.516467	0.400183	0.19685	0.436155	-
hsa-miR-378a-3p	24040.9	-0.478634	0.155265	-3.08269	0.00205139	0.0133876	-0.554496	0.229003	0.0154628	0.0983837	-
hsa-miR-1304-3p	3.8588	6.36633	2.06766	3.07901	0.00207691	0.0133876	7.27331	3.04744	0.0170008	NA	-
hsa-miR-3615	96.1074	0.689105	0.224559	3.0687	0.0021499	0.0136733	-0.319442	0.272805	0.241617	0.490204	4
hsa-miR-133b	5.42662	-1.0642	0.348789	-3.05113	0.00227979	0.0143087	-0.449564	0.524598	0.391462	NA	-
hsa-miR-345-5p	316.145	0.350762	0.115405	3.03939	0.00237054	0.014685	0.213914	0.169389	0.20664	0.445499	78
hsa-miR-16-5p	13058.6	0.612196	0.203022	3.01541	0.00256629	0.0156939	0.564232	0.304675	0.064038	0.237053	5
hsa-miR-509-3p	6.5279	-1.13253	0.37867	-2.99082	0.00278232	0.0167996	-1.42996	0.586274	0.0147253	0.0983837	-
hsa-miR-190a-5p	108.937	-0.689037	0.23081	-2.9853	0.002833	0.0168337	-0.173846	0.316493	0.582808	0.761439	-
hsa-miR-138-5p	40.6355	0.626701	0.210122	2.98255	0.00285856	0.0168337	0.857849	0.310362	0.00570931	0.0547575	117
hsa-miR-196a-5p	6.495	1.21504	0.408719	2.97281	0.00295085	0.0171653	1.10522	0.562125	0.0492818	0.21007	-
hsa-miR-3934-5p	9.04403	0.98108	0.331355	2.96081	0.00306827	0.0176333	0.099654	0.444549	0.822626	0.895363	-
hsa-miR-136-3p	117.856	-0.625219	0.211939	-2.95	0.00317778	0.0180452	0.237997	0.25657	0.353611	0.59008	-
hsa-miR-99b-5p	3109.2	0.854165	0.293663	2.90865	0.00362989	0.0203701	0.913811	0.390095	0.0191531	0.117139	-
hsa-miR-193b-3p	125.293	0.643665	0.221654	2.90392	0.00368518	0.0204399	0.334893	0.303372	0.269634	0.519569	-
hsa-miR-203a-3p	617.314	-0.480652	0.16733	-2.87248	0.00407263	0.0218275	-0.510893	0.253357	0.0437486	0.196367	-
hsa-miR-30e-3p	489.783	-0.292572	0.101614	-2.87926	0.00398613	0.0218275	-0.107365	0.148568	0.469885	0.684983	9
hsa-miR-7-5p	98.779	0.581053	0.202256	2.87285	0.00406782	0.0218275	0.126209	0.271113	0.641558	0.803154	-
hsa-miR-181a-5p	49027.5	0.519351	0.18282	2.84078	0.00450034	0.0238518	0.0108537	0.24675	0.964915	0.974735	-
hsa-miR-361-3p	423.462	0.362955	0.128964	2.81439	0.00488693	0.0256161	-0.0287588	0.176792	0.870778	0.925268	90
hsa-miR-451a	1664.59	-0.738003	0.262912	-2.80704	0.00499995	0.0259237	-0.0779847	0.371958	0.833933	0.90005	-
hsa-miR-589-5p	103.476	0.501187	0.179634	2.79004	0.00527015	0.0270308	0.220624	0.224384	0.325486	0.569938	-
hsa-miR-26b-3p	40.8574	-0.467793	0.168286	-2.77975	0.00544	0.0276051	-0.0806383	0.244779	0.741828	0.850287	-
hsa-miR-493-5p	13.2553	-0.56749	0.205917	-2.75591	0.00585282	0.0293873	-0.424667	0.321295	0.186257	0.431871	-
hsa-miR-212-5p	9.47391	0.844637	0.307732	2.74472	0.00605633	0.0300924	0.248098	0.442418	0.574949	0.755852	-
hsa-let-7f-5p	25484.9	-0.428111	0.156296	-2.73911	0.00616066	0.0302788	-0.643065	0.230113	0.00519696	0.0522171	-
hsa-miR-500a-3p	472.108	0.323799	0.118351	2.73591	0.0062208	0.0302788	0.22419	0.146872	0.126901	0.347743	47
hsa-miR-33b-3p	8.46596	0.855006	0.313147	2.73037	0.00632641	0.0304818	0.587498	0.437668	0.179486	0.425524	-
hsa-miR-363-3p	88.1201	-0.439195	0.16176	-2.7151	0.0066255	0.0312925	-0.203617	0.240944	0.398066	0.632872	-
hsa-miR-625-5p	65.0847	-0.367757	0.13545	-2.71508	0.00662588	0.0312925	-0.606038	0.202933	0.00282287	0.0420181	-
hsa-miR-1273h-3p	6.24575	0.938454	0.346651	2.7072	0.00678532	0.0317313	0.133356	0.475644	0.779194	0.869894	-
hsa-miR-183-5p	360.968	0.577814	0.216796	2.66525	0.00769322	0.0356278	0.168128	0.282244	0.551388	0.7412	8
hsa-miR-941	742.927	0.731349	0.27564	2.65328	0.00797147	0.0365615	0.288879	0.37087	0.436026	0.661881	-
hsa-miR-1307-3p	332.136	0.568131	0.216987	2.61828	0.00883751	0.0397688	-0.0555615	0.302855	0.854438	0.915159	-
hsa-miR-362-5p	36.5606	-0.624315	0.238361	-2.6192	0.0088137	0.0397688	-0.766144	0.363097	0.0348562	0.167043	-
hsa-miR-4516	78.9928	-1.57717	0.607089	-2.59793	0.00937886	0.0418104	-0.329974	0.89363	0.71194	0.842887	1
hsa-miR-181d-5p	131.629	0.466428	0.181418	2.57102	0.01014	0.044785	0.170508	0.261522	0.514411	0.713337	14
hsa-miR-802	379.415	-0.502414	0.196064	-2.5625	0.0103921	0.0454774	0.110967	0.221401	0.61623	0.788027	-
hsa-miR-9-5p	114.119	0.516312	0.20246	2.55019	0.0107664	0.0466871	0.850973	0.286812	0.00300719	0.0420181	37
hsa-miR-15a-5p	983.481	0.453452	0.1791	2.53184	0.0113465	0.0487591	0.817255	0.222594	0.000241123	0.00678361	102
hsa-miR-204-5p	314.31	-0.751914	0.298988	-2.51486	0.0119078	0.0507147	-0.692659	0.436464	0.112517	0.324217	-
hsa-miR-125b-5p	854.58	0.59845	0.240613	2.48719	0.0128757	0.0543512	0.482778	0.319859	0.131211	0.352682	-
hsa-miR-29c-3p	960.388	0.544593	0.21964	2.47948	0.0131575	0.0550536	0.951127	0.303422	0.00172046	0.0330015	-
hsa-miR-200a-3p	2124.83	-0.403241	0.163285	-2.46956	0.013528	0.0559285	-0.114401	0.21282	0.590888	0.765858	-
hsa-miR-4508	101.762	-1.15281	0.467174	-2.46763	0.0136011	0.0559285	-0.490294	0.732334	0.503179	0.710173	-
hsa-miR-365a-3p	28.0038	0.54359	0.221214	2.45731	0.0139982	0.056586	0.517874	0.327319	0.113611	0.324217	-
hsa-miR-365b-3p	28.0038	0.54359	0.221214	2.45731	0.0139982	0.056586	0.517874	0.327319	0.113611	0.324217	-
hsa-miR-1306-5p	6.36661	0.778603	0.317872	2.44942	0.0143085	0.0573544	0.377884	0.451522	0.402642	0.636385	-
hsa-let-7e-3p	8.85575	0.576686	0.236651	2.43686	0.0148154	0.0588911	0.391046	0.347825	0.260903	0.509726	-
hsa-miR-1271-5p	6.68808	1.19855	0.492546	2.43337	0.0149589	0.0589703	1.26159	0.676352	0.062141	0.236248	-
hsa-miR-215-3p	489.615	-0.679038	0.281975	-2.40814	0.0160338	0.0600234	-0.0557781	0.358365	0.876312	0.925268	-
hsa-miR-30d-3p	79.5625	-0.369427	0.153219	-2.4111	0.0159044	0.0600234	-0.0548005	0.211708	0.795751	0.876781	-
hsa-miR-561-5p	43.7666	-0.591826	0.244806	-2.41753	0.0156263	0.0600234	-0.110029	0.336248	0.743497	0.850287	-
hsa-miR-223-5p	13.3314	0.628764	0.259899	2.41927	0.0155518	0.0600234	-0.0876033	0.361898	0.808729	0.886451	-
hsa-miR-150-3p	11.0478	0.756673	0.312931	2.41802	0.0156054	0.0600234	0.053883	0.424655	0.89903	0.932131	-
hsa-miR-1247-5p	6.06746	1.27877	0.531385	2.40648	0.0161069	0.0600234	1.41394	0.714934	0.0479608	NA	-
hsa-miR-1266-5p	5.13282	0.913524	0.378591	2.41296	0.0158235	0.0600234	-0.0128078	0.52344	0.980479	NA	-
hsa-miR-143-3p	165022	-0.407282	0.169838	-2.39806	0.0164823	0.0609461	-0.111638	0.244373	0.64779	0.804022	-
hsa-miR-7704	178.148	-0.902726	0.377908	-2.38874	0.0169061	0.0611524	-0.606326	0.565517	0.283647	0.527675	-
hsa-miR-542-3p	16.9781	-0.699715	0.292928	-2.38869	0.0169083	0.0611524	-0.203001	0.438341	0.643284	0.803154	-
hsa-miR-3196	16.932	-1.2412	0.519684	-2.38838	0.0169227	0.0611524	-0.741213	0.839708	0.377397	0.617293	-
hsa-miR-326	68.385	-0.468968	0.197129	-2.37899	0.0173603	0.0622622	-0.522219	0.284821	0.0667284	0.240679	-
hsa-miR-548e-3p	18.5478	-0.49122	0.206944	-2.37368	0.0176116	0.062692	-0.338026	0.315404	0.283844	0.527675	-
hsa-miR-93-5p	1697.38	0.243148	0.103223	2.35557	0.0184942	0.0653461	0.202721	0.155467	0.192251	0.435073	-
hsa-miR-148a-5p	641.399	0.366453	0.156526	2.34116	0.0192238	0.0674246	0.394636	0.235149	0.0933003	0.28531	-
hsa-miR-185-5p	36.7222	-0.49353	0.211149	-2.33736	0.0194207	0.0676179	-0.73331	0.316886	0.0206614	0.122805	-
hsa-miR-7706	52.9293	0.625223	0.267951	2.33335	0.0196299	0.0678511	-0.0344775	0.344979	0.920391	0.945025	-
hsa-miR-330-3p	19.6561	0.555739	0.238777	2.32744	0.0199417	0.0684329	-0.253651	0.317571	0.424452	0.652582	-
hsa-miR-29b-3p	299.149	0.435687	0.19032	2.28923	0.0220657	0.0741223	0.613807	0.276966	0.0266788	0.144339	-
hsa-miR-335-3p	258.34	0.450957	0.196971	2.28946	0.0220525	0.0741223	1.02954	0.266616	0.000112686	0.00398706	-
hsa-miR-25-5p	24.9968	0.691572	0.301702	2.29223	0.0218922	0.0741223	0.159351	0.404603	0.693695	0.838795	-
hsa-miR-10401-3p	8.63378	0.612081	0.267779	2.28577	0.0222678	0.0742778	0.288719	0.382642	0.450525	0.673025	-
hsa-miR-4488	9.84565	-1.41156	0.619866	-2.27721	0.0227737	0.0754378	-0.335635	0.937784	0.720417	0.844084	-
hsa-miR-185-3p	6.09274	0.752665	0.331238	2.27228	0.0230698	0.0758917	0.861508	0.474958	0.0696991	0.246331	-
hsa-miR-28-3p	10011.6	-0.318811	0.140541	-2.26846	0.0233009	0.0761271	-0.663689	0.186529	0.000373552	0.00917407	-
hsa-miR-125a-5p	7429.37	0.639309	0.282998	2.25905	0.02388	0.0774881	0.288845	0.384856	0.452937	0.673025	-
hsa-miR-19a-3p	329.189	-0.611787	0.273447	-2.23732	0.0252655	0.0813291	0.283631	0.360414	0.431306	0.65708	-
hsa-miR-582-5p	49.1353	-0.430144	0.192442	-2.23519	0.0254047	0.0813291	0.392043	0.231998	0.0910553	0.282539	-
hsa-miR-502-3p	53.5896	-0.247483	0.111015	-2.22928	0.0257953	0.0817816	-0.196977	0.171244	0.250033	0.494393	-
hsa-miR-433-3p	6.18397	1.00093	0.449275	2.22787	0.0258889	0.0817816	1.30662	0.595218	0.0281492	0.14447	-
hsa-let-7d-3p	551.93	0.721589	0.326368	2.21097	0.0270382	0.0848503	-0.00419985	0.452026	0.992587	0.993267	-
hsa-miR-450a-5p	18.7566	-0.461065	0.209002	-2.20604	0.0273814	0.0853656	0.18012	0.276912	0.515396	0.713337	-
hsa-miR-489-3p	4.42656	-0.765893	0.348329	-2.19876	0.0278949	0.0864017	-0.780048	0.549297	0.155583	NA	-
hsa-miR-874-3p	83.0343	0.525059	0.239973	2.18799	0.0286702	0.0882304	-0.0626595	0.319885	0.844703	0.907514	-
hsa-miR-144-5p	76.2704	-0.591137	0.270617	-2.18441	0.0289325	0.0884667	-0.0619751	0.366481	0.865711	0.922551	-
hsa-miR-423-5p	1393.02	-0.454016	0.211314	-2.14853	0.0316714	0.0956154	-1.20192	0.281179	1.91503e-05	0.00115449	-
hsa-miR-193a-5p	48.7718	0.781905	0.363637	2.15024	0.0315364	0.0956154	-0.405887	0.480127	0.397902	0.632872	-
hsa-miR-450b-5p	25.7582	-0.462937	0.216146	-2.14178	0.0322113	0.0966339	0.182311	0.293053	0.533871	0.733855	-
hsa-miR-181b-5p	2533.47	0.343381	0.161186	2.13034	0.0331437	0.0974073	-0.245689	0.206379	0.23386	0.483769	-
hsa-miR-100-5p	872.132	0.542463	0.254383	2.13247	0.0329685	0.0974073	0.498369	0.333261	0.134801	0.357774	-
hsa-miR-4497	16.9167	-1.44937	0.679249	-2.13378	0.0328609	0.0974073	-0.437666	1.02328	0.668862	0.821932	-
hsa-miR-511-5p	7.93099	-0.603635	0.283581	-2.12862	0.0332859	0.0974073	-0.800787	0.44411	0.0713682	0.246331	-
hsa-miR-874-5p	10.9551	0.541891	0.255472	2.12113	0.0339104	0.0986298	0.270598	0.372633	0.467728	0.684983	-
hsa-miR-548bc	11.9096	-0.561022	0.265471	-2.11331	0.0345741	0.0994291	0.113319	0.393199	0.773195	0.867788	-
hsa-miR-656-3p	3.72735	-0.684986	0.324179	-2.11298	0.0346021	0.0994291	0.0956609	0.525771	0.855627	NA	-
hsa-miR-10399-3p	14.6573	0.425845	0.202334	2.10467	0.0353204	0.100885	0.324508	0.304552	0.286638	0.530532	-
hsa-miR-135b-5p	19.1799	-0.54278	0.258969	-2.09592	0.0360889	0.102467	-0.260344	0.370465	0.482211	0.696894	-
hsa-miR-23b-3p	2700.63	0.338683	0.162675	2.08196	0.0373465	0.10465	0.192645	0.241442	0.424933	0.652582	-
hsa-miR-671-3p	65.6246	0.452916	0.217737	2.0801	0.037516	0.10465	-0.214877	0.281389	0.445088	0.670812	-
hsa-miR-3176	11.1628	0.599874	0.287973	2.08309	0.0372426	0.10465	0.596585	0.425806	0.161192	0.396409	-
hsa-miR-221-3p	2923.22	-0.215525	0.106191	-2.0296	0.0423968	0.117577	-0.0621336	0.153265	0.685183	0.830883	-
hsa-miR-708-5p	17.4142	0.584033	0.289924	2.01444	0.0439635	0.121217	0.794493	0.424619	0.0613352	0.236248	-
hsa-miR-133a-3p	257.323	-0.323115	0.16147	-2.00108	0.0453834	0.124413	0.0450657	0.230737	0.845149	0.907514	-
hsa-miR-191-5p	26583.6	0.468802	0.235156	1.99358	0.0461982	0.125923	0.083516	0.312167	0.789056	0.876268	-
hsa-miR-454-3p	206.121	0.359854	0.181839	1.97897	0.0478197	0.129602	0.659007	0.255216	0.00981848	0.0753345	-
hsa-miR-9985	71.9663	0.56466	0.285886	1.97512	0.0482544	0.130042	0.337178	0.423333	0.425751	0.652582	-
hsa-miR-660-5p	332.773	-0.467946	0.238116	-1.9652	0.0493915	0.132358	0.225823	0.296942	0.446958	0.671233	-
hsa-miR-106b-3p	376.701	0.285287	0.145942	1.9548	0.0506064	0.134856	-0.0741836	0.198254	0.708267	0.842887	-
hsa-miR-214-3p	302.785	0.656695	0.337018	1.94854	0.0513498	0.135472	0.881344	0.467823	0.059575	0.232784	-
hsa-miR-337-3p	5.38162	-0.64637	0.331799	-1.94808	0.0514056	0.135472	0.0586915	0.507273	0.90789	NA	-
hsa-miR-543	4.96839	0.829495	0.426334	1.94565	0.0516973	0.135492	0.888536	0.58341	0.127757	NA	-
hsa-miR-199a-3p	5805.07	-0.246771	0.126997	-1.94312	0.0520015	0.135545	0.0501924	0.178085	0.778062	0.869894	-
hsa-miR-4454	115.871	0.7821	0.404179	1.93504	0.0529859	0.13736	0.908933	0.590247	0.12358	0.343098	-
hsa-miR-199b-3p	5770.48	-0.244188	0.126588	-1.929	0.0537306	0.138538	0.0529565	0.177254	0.765123	0.86332	-
hsa-miR-877-5p	29.734	0.389764	0.203378	1.91645	0.0553076	0.141791	-0.266728	0.278927	0.33894	0.57908	-
hsa-miR-132-5p	21.1271	0.375993	0.196417	1.91426	0.055587	0.141791	0.405515	0.290991	0.163448	0.396409	-
hsa-miR-628-3p	17.1506	0.603733	0.317313	1.90265	0.0570869	0.144843	-0.191728	0.409978	0.640032	0.803154	-
hsa-miR-629-3p	5.80809	-0.612458	0.325825	-1.87971	0.0601471	0.1518	-0.602849	0.508256	0.235578	NA	-
hsa-miR-26a-2-3p	10.1689	-0.565851	0.301877	-1.87444	0.0608697	0.152714	-0.237522	0.442751	0.591634	0.765858	-
hsa-miR-128-1-5p	7.85396	0.650386	0.347352	1.87241	0.0611495	0.152714	-0.0724901	0.477056	0.879224	0.925268	-
hsa-miR-203b-3p	7.32477	-0.590717	0.320292	-1.84431	0.0651386	0.161829	-0.60846	0.503561	0.226926	0.471738	-
hsa-miR-629-5p	32.3596	-0.364558	0.198375	-1.83772	0.0661032	0.163374	-0.808346	0.274092	0.0031862	0.0420181	-
hsa-miR-20a-5p	557.454	0.410636	0.223988	1.83329	0.0667593	0.1634	0.621577	0.322321	0.0538003	0.218305	-
hsa-miR-374a-5p	155.647	0.458249	0.249996	1.83303	0.0667987	0.1634	0.915897	0.354013	0.00967632	0.0753345	-
hsa-miR-125b-2-3p	33.6139	0.447527	0.246034	1.81897	0.0689166	0.16772	-0.278781	0.322175	0.38687	0.623126	-
hsa-miR-486-3p	8.5151	0.735572	0.406156	1.81106	0.0701318	0.16918	-0.189316	0.559854	0.735248	0.850287	-
hsa-miR-33a-3p	4.82571	-0.526166	0.290627	-1.81045	0.0702257	0.16918	0.0715717	0.464386	0.877514	NA	-
hsa-miR-4492	31.2369	-0.788879	0.442235	-1.78384	0.0744489	0.178453	-0.774542	0.659444	0.24018	0.490204	-
hsa-miR-9-3p	3.8496	0.721813	0.40722	1.77254	0.0763051	0.181988	0.345805	0.589521	0.557482	NA	-
hsa-miR-410-3p	66.28	0.718205	0.405954	1.76918	0.0768641	0.182014	1.55524	0.551614	0.00481095	0.0507556	-
hsa-miR-580-3p	4.07761	-0.580455	0.328332	-1.76789	0.0770795	0.182014	-0.596379	0.528283	0.258939	NA	-
hsa-miR-532-3p	65.4666	-0.412547	0.234429	-1.75979	0.0784433	0.184322	-0.917731	0.330104	0.00543377	0.0533268	-
hsa-miR-485-3p	9.41776	0.756004	0.431335	1.75271	0.0796524	0.186246	1.06001	0.58997	0.0723815	0.246331	-
hsa-miR-1246	79.6963	-0.627212	0.362439	-1.73053	0.0835356	0.193891	-0.525095	0.522288	0.314717	0.558027	-
hsa-miR-664a-5p	10.013	0.517089	0.298997	1.72941	0.0837349	0.193891	-0.105981	0.393197	0.787516	0.876268	-
hsa-miR-221-5p	71.8395	0.304571	0.176647	1.72418	0.0846756	0.195122	0.0899716	0.248281	0.717069	0.842906	-
hsa-miR-16-2-3p	146.104	0.286473	0.166498	1.72058	0.0853269	0.195678	0.448261	0.243571	0.0657135	0.239061	-
hsa-miR-576-3p	5.37658	-0.520899	0.304935	-1.70823	0.0875936	0.199915	0.212755	0.46151	0.644799	NA	-
hsa-miR-2110	13.487	0.589554	0.346839	1.69979	0.0891702	0.202544	-0.319863	0.46366	0.490279	0.703734	-
hsa-miR-548am-5p	5.5302	-0.569827	0.337083	-1.69047	0.0909384	0.205581	-0.172071	0.523332	0.742308	NA	-
hsa-miR-21-5p	58640	0.293547	0.174013	1.68693	0.0916174	0.206139	0.666088	0.232765	0.00421456	0.0456037	-
hsa-miR-146a-5p	2263.98	0.439858	0.261503	1.68204	0.0925611	0.207285	0.549156	0.3403	0.106584	0.314535	-
hsa-miR-5010-3p	4.66515	-0.501817	0.299224	-1.67706	0.0935308	0.208478	-0.858971	0.468823	0.0669235	NA	-
hsa-miR-504-5p	8.57946	-0.556573	0.333135	-1.67072	0.0947779	0.210275	-1.35649	0.500907	0.00676773	0.0582854	-
hsa-miR-200a-5p	150.927	0.269611	0.1629	1.65507	0.0979111	0.215089	0.622875	0.227149	0.00610404	0.0572423	-
hsa-miR-224-5p	109.588	-0.320133	0.193572	-1.65382	0.0981642	0.215089	-0.796925	0.277966	0.00414396	0.0456037	-
hsa-miR-642a-5p	7.48061	0.533037	0.322437	1.65315	0.0983005	0.215089	0.132881	0.456998	0.771228	0.867788	-
hsa-miR-92a-3p	50409.7	0.409406	0.248034	1.6506	0.0988203	0.215239	-0.207315	0.352264	0.556181	0.745106	-
hsa-miR-17-3p	84.1602	0.275567	0.167632	1.64388	0.100201	0.217254	0.4244	0.227401	0.0619985	0.236248	-
hsa-miR-548o-5p	5.64622	-0.549559	0.336648	-1.63244	0.102586	0.220421	-0.183102	0.522656	0.726091	NA	-
hsa-miR-548c-5p	5.64622	-0.549559	0.336648	-1.63244	0.102586	0.220421	-0.183102	0.522656	0.726091	NA	-
hsa-miR-615-3p	6.23113	1.18986	0.730342	1.62918	0.103275	0.220908	2.19877	0.909459	0.0156202	0.0983837	-
hsa-miR-625-3p	81.6432	-0.284288	0.174922	-1.62523	0.104114	0.221706	-0.115001	0.263344	0.662331	0.819659	-
hsa-miR-500a-5p	10.4409	0.406518	0.251462	1.61662	0.10596	0.224636	0.739388	0.367396	0.044166	0.196367	-
hsa-miR-628-5p	20.3558	0.318991	0.197859	1.61221	0.106916	0.225039	0.421345	0.296665	0.155528	0.38836	-
hsa-miR-33a-5p	19.1287	-0.408595	0.253566	-1.61139	0.107094	0.225039	0.120508	0.338799	0.722072	0.844084	-
hsa-miR-136-5p	56.3485	-0.410621	0.259122	-1.58466	0.113043	0.234442	0.280819	0.345888	0.416862	0.650386	-
hsa-miR-378g	15.6773	-0.481078	0.30312	-1.58709	0.112493	0.234442	-1.06956	0.427396	0.0123319	0.0879491	-
hsa-miR-548au-5p	5.16461	-0.519118	0.327397	-1.58559	0.112831	0.234442	-0.311231	0.508821	0.540755	NA	-
hsa-miR-654-3p	86.8775	-0.369358	0.235936	-1.5655	0.117466	0.242559	0.314878	0.324624	0.332057	0.574029	-
hsa-miR-320d	11.3247	-0.411814	0.264479	-1.55708	0.119452	0.245597	-0.965529	0.371845	0.00941533	0.0749674	-
hsa-miR-744-5p	180.012	0.395424	0.258824	1.52777	0.12657	0.259116	-0.288929	0.363585	0.426807	0.652582	-
hsa-miR-181a-2-3p	185.694	-0.188758	0.124599	-1.51492	0.129793	0.264577	-0.191585	0.184736	0.299702	0.545148	-
hsa-miR-23a-5p	4.74047	0.659663	0.439081	1.50237	0.133001	0.269963	-0.933465	0.606758	0.123939	NA	-
hsa-miR-1277-5p	8.69321	0.413137	0.278854	1.48156	0.138458	0.27985	0.772443	0.395899	0.0510437	0.213702	-
hsa-miR-23a-3p	1217.58	0.126353	0.0861179	1.46721	0.14232	0.286417	0.0414962	0.125329	0.740571	0.850287	-
hsa-miR-125b-1-3p	40.531	0.744696	0.509072	1.46285	0.143509	0.286417	1.58508	0.697184	0.0229935	0.132605	-
hsa-miR-539-3p	5.85452	-0.457546	0.312396	-1.46463	0.143021	0.286417	-0.381485	0.49482	0.440733	NA	-
hsa-miR-125a-3p	10.0184	0.601788	0.417105	1.44277	0.149084	0.296305	0.542338	0.584854	0.353768	0.59008	-
hsa-miR-5701	49.8419	0.372859	0.259281	1.43805	0.15042	0.297719	-0.326432	0.362162	0.367406	0.605647	-
hsa-miR-150-5p	3097.01	0.358828	0.252369	1.42184	0.155072	0.303268	-0.377371	0.351909	0.283561	0.527675	-
hsa-miR-342-3p	1133.01	0.274762	0.193271	1.42164	0.155131	0.303268	0.111325	0.26127	0.670041	0.821932	-
hsa-miR-1180-3p	32.5024	0.531558	0.373213	1.42428	0.154367	0.303268	-0.576738	0.500537	0.249224	0.494393	-
hsa-miR-429	2111.46	-0.340955	0.241814	-1.40999	0.158542	0.308672	0.212592	0.316701	0.502048	0.710173	-
hsa-miR-93-3p	30.7629	0.200415	0.142387	1.40754	0.159267	0.308822	0.329103	0.208886	0.115137	0.326094	-
hsa-miR-1268b	38.6959	0.495485	0.35515	1.39515	0.162972	0.313458	-0.455231	0.483083	0.346016	0.585145	-
hsa-miR-183-3p	5.52169	0.557063	0.399119	1.39573	0.162796	0.313458	0.681321	0.58143	0.241276	NA	-
hsa-miR-424-3p	24.7857	0.397667	0.289158	1.37526	0.169051	0.323845	-0.653243	0.386294	0.0908269	0.282539	-
hsa-miR-431-5p	4.28004	0.704611	0.519623	1.356	0.175098	0.334086	0.759771	0.735381	0.301526	NA	-
hsa-miR-548o-3p	14.6316	0.256676	0.190229	1.3493	0.17724	0.336826	0.770386	0.267033	0.00391439	0.0456037	-
hsa-miR-331-3p	160.687	-0.273337	0.204064	-1.33947	0.180419	0.340177	-0.478029	0.302215	0.113706	0.324217	-
hsa-miR-1268a	34.0728	0.479734	0.358228	1.33918	0.180511	0.340177	-0.50737	0.485985	0.296484	0.542048	-
hsa-miR-3614-5p	14.7698	0.343087	0.256563	1.33725	0.181142	0.340177	-0.156868	0.368197	0.670077	0.821932	-
hsa-miR-148a-3p	51093.1	0.194341	0.145871	1.33229	0.182767	0.341881	0.252798	0.220088	0.250711	0.494393	-
hsa-miR-378f	18.0355	-0.343855	0.262886	-1.308	0.190873	0.354918	-0.793264	0.395103	0.0446712	0.196367	-
hsa-miR-331-5p	8.10425	0.420691	0.321883	1.30697	0.191224	0.354918	-0.503264	0.460119	0.274056	0.52331	-
hsa-let-7i-5p	7531.8	0.15147	0.117394	1.29027	0.196957	0.364141	-0.132001	0.162868	0.417665	0.650386	-
hsa-miR-140-5p	34.8315	-0.255705	0.19885	-1.28592	0.198472	0.365525	0.288107	0.272717	0.29077	0.535829	-
hsa-miR-361-5p	268.9	0.253756	0.197806	1.28286	0.199542	0.366084	-0.171931	0.280584	0.540035	0.736505	-
hsa-miR-142-3p	767.902	0.370009	0.290852	1.27216	0.203318	0.369456	0.816976	0.383728	0.0332503	0.161283	-
hsa-miR-130a-3p	560.629	-0.148815	0.117078	-1.27107	0.203704	0.369456	-0.0641866	0.175221	0.714127	0.842887	-
hsa-miR-501-5p	14.4074	0.363449	0.284993	1.27529	0.202207	0.369456	0.340701	0.39371	0.386842	0.623126	-
hsa-miR-495-3p	8.57222	-0.459855	0.364468	-1.26172	0.207051	0.374103	-0.11539	0.526926	0.82666	0.896788	-
hsa-miR-214-5p	56.3015	0.224789	0.179613	1.25152	0.210744	0.377913	0.679904	0.253724	0.00736875	0.0621923	-
hsa-miR-99b-3p	31.152	0.457512	0.365123	1.25303	0.210193	0.377913	0.805482	0.508307	0.113049	0.324217	-
hsa-miR-96-5p	38.8508	0.314226	0.252316	1.24537	0.212997	0.380522	0.112528	0.374631	0.763895	0.86332	-
hsa-miR-616-5p	8.23433	-0.292349	0.235874	-1.23943	0.215187	0.383001	-0.333708	0.371566	0.369125	0.606112	-
hsa-miR-127-5p	7.19113	-0.415974	0.342616	-1.21411	0.224705	0.398454	0.172803	0.514845	0.737142	0.850287	-
hsa-miR-342-5p	58.953	0.356559	0.294986	1.20873	0.226766	0.400621	-0.208968	0.414887	0.61449	0.788027	-
hsa-miR-30c-1-3p	23.4897	-0.225862	0.188135	-1.20053	0.229932	0.404714	-0.31563	0.288531	0.27399	0.52331	-
hsa-miR-26a-5p	61529.9	-0.172761	0.144359	-1.19674	0.231407	0.405813	-0.215594	0.212638	0.310628	0.555446	-
hsa-miR-1468-5p	35.6702	0.242694	0.208775	1.16247	0.245046	0.426594	-0.403906	0.289198	0.162521	0.396409	-
hsa-miR-548e-5p	6.30979	-0.297812	0.256161	-1.1626	0.244993	0.426594	-0.600244	0.405428	0.138735	0.361397	-
hsa-miR-106b-5p	329.697	0.235567	0.204513	1.15185	0.249385	0.431002	0.732718	0.24402	0.00267602	0.0420181	-
hsa-miR-7705	10.3394	0.29339	0.254648	1.15214	0.249264	0.431002	0.488193	0.376591	0.194855	0.435073	-
hsa-miR-27b-5p	69.4746	-0.156751	0.138685	-1.13027	0.258363	0.444906	-0.646457	0.182313	0.000391311	0.00917407	-
hsa-miR-502-5p	5.47318	-0.34353	0.305662	-1.12389	0.261061	0.447935	0.0540729	0.468667	0.908147	NA	-
hsa-miR-10399-5p	10.161	0.299639	0.267506	1.12012	0.262662	0.449068	0.504453	0.40709	0.215284	0.459468	-
hsa-miR-4677-3p	11.1315	0.226143	0.203563	1.11093	0.2666	0.454173	0.201183	0.304635	0.508994	0.713337	-
hsa-miR-487b-3p	24.1122	-0.188297	0.170993	-1.1012	0.27081	0.459702	-0.387151	0.260545	0.137297	0.361397	-
hsa-miR-576-5p	27.6008	-0.246002	0.226002	-1.08849	0.276377	0.464932	0.309216	0.326079	0.342984	0.583625	-
hsa-miR-101-5p	14.9586	-0.325226	0.29887	-1.08819	0.276512	0.464932	0.234064	0.421845	0.578991	0.758802	-
hsa-miR-3158-3p	4.48392	0.365082	0.335707	1.0875	0.276815	0.464932	0.0908458	0.491087	0.853238	NA	-
hsa-miR-369-5p	6.19915	-0.274901	0.255371	-1.07648	0.281713	0.471499	-0.19325	0.399931	0.628949	0.794207	-
hsa-miR-376a-5p	4.88608	-0.357019	0.333281	-1.07123	0.284068	0.473778	0.449577	0.491033	0.35989	NA	-
hsa-miR-143-5p	65.3282	-0.20893	0.19592	-1.06641	0.28624	0.475737	0.18669	0.285201	0.512732	0.713337	-
hsa-miR-641	10.1556	-0.255212	0.243001	-1.05025	0.293603	0.486281	-0.253202	0.3718	0.49586	0.706935	-
hsa-miR-499a-5p	6.21503	-0.284405	0.271405	-1.0479	0.294685	0.486383	0.239391	0.401999	0.551509	0.7412	-
hsa-miR-148b-3p	1219.22	0.0924681	0.0896157	1.03183	0.302152	0.49682	0.115749	0.13371	0.386668	0.623126	-
hsa-miR-12136	73.9928	-0.298378	0.289736	-1.02983	0.303091	0.49682	-0.158621	0.387816	0.682532	0.830053	-
hsa-miR-598-3p	59.2401	0.235174	0.230536	1.02012	0.307671	0.502376	0.92283	0.318842	0.00379977	0.0456037	-
hsa-miR-324-3p	53.0422	0.17898	0.175783	1.01819	0.308587	0.502376	0.147147	0.261119	0.573078	0.755746	-
hsa-miR-191-3p	10.8468	0.230819	0.227508	1.01455	0.310319	0.503476	-0.0878343	0.333814	0.792455	0.876781	-
hsa-miR-30e-5p	9765.02	-0.161818	0.160495	-1.00825	0.313336	0.506648	0.427715	0.171523	0.0126444	0.0879491	-
hsa-miR-381-3p	149.172	-0.258085	0.256918	-1.00454	0.315118	0.507619	0.438729	0.323374	0.174869	0.41692	-
hsa-miR-6511b-3p	6.30215	0.444467	0.443324	1.00258	0.316064	0.507619	-0.689161	0.632652	0.276013	0.524674	-
hsa-miR-190b-5p	4.40255	0.329878	0.337052	0.978715	0.327721	0.524573	0.212879	0.495191	0.667274	NA	-
hsa-miR-99a-5p	101.344	0.237203	0.244291	0.970982	0.331557	0.528939	0.366435	0.315168	0.244965	0.492262	-
hsa-miR-197-3p	658.227	0.284544	0.296109	0.960944	0.33658	0.535162	-0.169868	0.41093	0.679333	0.82855	-
hsa-miR-98-5p	1671.54	-0.119482	0.126929	-0.941329	0.346536	0.540665	-0.169032	0.168824	0.316715	0.558652	-
hsa-miR-421	194.378	0.148652	0.157685	0.942715	0.345827	0.540665	-0.140566	0.229809	0.540761	0.736505	-
hsa-miR-320b	119.069	-0.213627	0.227086	-0.940732	0.346842	0.540665	-0.946032	0.287719	0.00100887	0.0212871	-
hsa-miR-195-3p	32.9807	-0.178674	0.188477	-0.947987	0.343136	0.540665	-0.477616	0.278163	0.0859726	0.27695	-
hsa-miR-2467-5p	7.06008	0.482275	0.512553	0.940926	0.346743	0.540665	0.902688	0.74189	0.223703	0.46734	-
hsa-miR-3912-3p	6.08019	-0.26819	0.282226	-0.950267	0.341976	0.540665	0.272148	0.440547	0.536739	NA	-
hsa-miR-369-3p	10.5913	-0.273176	0.29121	-0.938073	0.348207	0.541025	0.306682	0.41536	0.460301	0.679185	-
hsa-miR-550a-5p	6.32577	0.262972	0.281304	0.934834	0.349874	0.54185	0.0637463	0.411661	0.876938	0.925268	-
hsa-miR-184	9.40679	1.72923	1.8589	0.930244	0.352245	0.543757	3.19699	2.7014	0.236629	0.487108	-
hsa-miR-151a-5p	3076.59	-0.140518	0.151733	-0.926086	0.354401	0.544615	-0.395946	0.218962	0.0705612	0.246331	-
hsa-miR-199a-5p	763.733	-0.167421	0.18104	-0.924772	0.355085	0.544615	0.502471	0.232738	0.0308534	0.151397	-
hsa-let-7g-5p	11489.2	-0.126039	0.137021	-0.919849	0.357651	0.545047	-0.471652	0.192879	0.0144721	0.0983837	-
hsa-miR-30b-3p	5.23062	-0.296507	0.321783	-0.92145	0.356816	0.545047	-0.680583	0.50532	0.178033	NA	-
hsa-miR-10b-3p	3.4425	0.333607	0.366004	0.911484	0.36204	0.549978	-0.237815	0.546678	0.663549	NA	-
hsa-miR-584-5p	15.6868	0.20151	0.224582	0.897268	0.369576	0.557872	-0.546655	0.308742	0.0766291	0.252636	-
hsa-miR-20b-5p	7.8368	-0.247163	0.274961	-0.898903	0.368704	0.557872	0.194243	0.422067	0.645359	0.803368	-
hsa-miR-27a-5p	17.5564	0.225942	0.252887	0.893449	0.371617	0.559184	-0.0478046	0.377453	0.899217	0.932131	-
hsa-miR-1249-3p	9.91604	0.318183	0.362631	0.87743	0.380253	0.57038	0.00688533	0.521177	0.989459	0.993267	-
hsa-miR-574-5p	202.554	-0.171288	0.196444	-0.87194	0.383241	0.57306	-0.665686	0.274207	0.0151959	0.0983837	-
hsa-miR-382-5p	11.3786	0.462537	0.53863	0.858729	0.39049	0.582074	1.25391	0.7396	0.0900024	0.282539	-
hsa-miR-1-3p	13.9478	-0.229609	0.268724	-0.854442	0.39286	0.583783	-0.495149	0.40651	0.223205	0.46734	-
hsa-miR-340-3p	9.91917	-0.207207	0.244142	-0.848716	0.396039	0.584863	-0.175539	0.363652	0.6293	0.794207	-
hsa-miR-513c-5p	6.9255	0.437791	0.51486	0.85031	0.395153	0.584863	-1.34515	0.738794	0.0686457	0.245496	-
hsa-miR-574-3p	556.056	-0.163152	0.19376	-0.842034	0.399769	0.588548	-0.530468	0.264099	0.0445796	0.196367	-
hsa-miR-101-3p	4188.27	-0.204942	0.247397	-0.828395	0.407447	0.598007	0.343761	0.309375	0.266505	0.515895	-
hsa-miR-1224-5p	12.2384	0.246959	0.301105	0.820174	0.412117	0.601161	-0.130594	0.431115	0.761951	0.86332	-
hsa-miR-3648	9.37286	-0.349875	0.426231	-0.820858	0.411727	0.601161	0.383851	0.639777	0.548522	0.7412	-
hsa-miR-296-5p	6.59044	0.337217	0.414205	0.814131	0.41557	0.60435	0.546496	0.580694	0.34665	0.585145	-
hsa-miR-200c-3p	4009.38	0.23878	0.298273	0.80054	0.423398	0.613691	-0.397236	0.43115	0.356873	0.59059	-
hsa-miR-3909	8.72861	0.194109	0.243084	0.798525	0.424566	0.613691	0.0627643	0.36457	0.863312	0.922323	-
hsa-miR-134-5p	57.0596	0.432734	0.54638	0.792002	0.428359	0.615444	1.43443	0.738708	0.0521596	0.213702	-
hsa-miR-301b-3p	39.8339	0.138735	0.17494	0.793046	0.427751	0.615444	0.427508	0.250042	0.0873127	0.277037	-
hsa-miR-769-5p	387.884	-0.125736	0.163236	-0.770273	0.441138	0.630008	0.0733543	0.243487	0.763212	0.86332	-
hsa-miR-339-5p	74.2039	-0.160132	0.207804	-0.770588	0.440951	0.630008	0.375769	0.296396	0.204871	0.445499	-
hsa-miR-148b-5p	77.4025	0.121666	0.158524	0.767493	0.442789	0.630478	0.432858	0.222898	0.052142	0.213702	-
hsa-miR-424-5p	86.5552	0.20898	0.273103	0.765206	0.444149	0.630533	1.08937	0.3688	0.00313859	0.0420181	-
hsa-miR-339-3p	159.928	0.10457	0.138379	0.755676	0.449843	0.636722	0.0534334	0.205713	0.795059	0.876781	-
hsa-miR-423-3p	4020.38	0.20557	0.273679	0.751133	0.452572	0.638689	-0.624997	0.371673	0.0926504	0.28531	-
hsa-miR-24-3p	999.279	0.104223	0.140606	0.741242	0.458547	0.645212	-0.0923296	0.177148	0.602228	0.774817	-
hsa-miR-152-3p	285.221	-0.112597	0.152831	-0.736742	0.461279	0.64525	-0.530487	0.211009	0.0119355	0.0868411	-
hsa-miR-1275	96.0953	-0.193702	0.262457	-0.738034	0.460494	0.64525	-0.687408	0.353019	0.0515079	0.213702	-
hsa-miR-30d-5p	11025.8	-0.0577237	0.0794475	-0.726563	0.467493	0.650572	-0.0416611	0.120389	0.729303	0.850182	-
hsa-miR-4286	70.9368	-0.202188	0.278478	-0.726044	0.467812	0.650572	-0.0548074	0.38719	0.887434	0.931585	-
hsa-miR-10b-5p	17207.6	-0.119248	0.165642	-0.719911	0.47158	0.652011	-0.178883	0.219911	0.41597	0.650386	-
hsa-miR-548ay-5p	3.4766	-0.232096	0.322258	-0.720217	0.471392	0.652011	0.0247801	0.507332	0.961044	NA	-
hsa-miR-199b-5p	463.111	0.129287	0.181532	0.712198	0.476342	0.656691	0.669866	0.239045	0.00507461	0.0522171	-
hsa-miR-9901	6.52803	-0.324087	0.456769	-0.709519	0.478002	0.657081	0.406826	0.702922	0.562748	0.751519	-
hsa-miR-25-3p	3574.62	-0.0799016	0.114363	-0.698668	0.484759	0.664455	0.0423169	0.169787	0.803179	0.88266	-
hsa-miR-130b-5p	84.2629	0.105666	0.153967	0.68629	0.49253	0.673172	-0.19198	0.224716	0.392926	0.630475	-
hsa-miR-24-1-5p	5.02658	-0.211299	0.310597	-0.6803	0.496314	0.676405	0.585712	0.472378	0.215003	NA	-
hsa-miR-200b-3p	9293.3	0.120978	0.178421	0.678046	0.497743	0.676419	-0.0366478	0.266999	0.890827	0.931773	-
hsa-miR-320a-3p	2618.87	-0.177869	0.267832	-0.664105	0.506623	0.678818	-0.92962	0.35154	0.00818311	0.0677112	-
hsa-miR-130b-3p	352.956	0.0688175	0.102894	0.668817	0.503612	0.678818	0.209144	0.152679	0.17074	0.409389	-
hsa-miR-200b-5p	124.343	0.151841	0.228183	0.665436	0.505772	0.678818	-0.556316	0.310918	0.0735714	0.248377	-
hsa-miR-320c	21.7266	-0.150815	0.224204	-0.672669	0.501158	0.678818	-0.814354	0.299937	0.0066259	0.0582527	-
hsa-miR-627-5p	4.5052	0.21791	0.326146	0.668136	0.504047	0.678818	0.345922	0.489479	0.479743	NA	-
hsa-miR-140-3p	1445.94	0.0915346	0.139082	0.658132	0.510454	0.682035	0.0110192	0.204399	0.957007	0.973149	-
hsa-miR-146b-5p	7053.78	0.109044	0.166562	0.654673	0.512678	0.683093	-0.0104132	0.224486	0.963002	0.974735	-
hsa-let-7c-5p	759.31	0.22194	0.340856	0.651125	0.514966	0.68423	0.31302	0.481422	0.515563	0.713337	-
hsa-let-7b-3p	78.4669	0.123043	0.190274	0.64666	0.517852	0.684253	0.214107	0.284573	0.451823	0.673025	-
hsa-miR-106a-5p	7.14901	-0.16521	0.255414	-0.646832	0.517741	0.684253	0.190005	0.383797	0.620554	0.791159	-
hsa-let-7f-2-3p	23.3682	-0.177747	0.277484	-0.640568	0.521803	0.68757	0.365598	0.378478	0.33406	0.574029	-
hsa-miR-4326	6.79228	0.361954	0.571811	0.632996	0.526736	0.692158	0.484436	0.849144	0.568339	0.755165	-
hsa-miR-200c-5p	6.05969	-0.173523	0.276841	-0.626799	0.530791	0.695569	0.0850754	0.435532	0.845129	NA	-
hsa-miR-744-3p	5.16069	-0.190212	0.306596	-0.620399	0.534995	0.699158	0.15858	0.478259	0.740208	NA	-
hsa-miR-455-3p	38.7288	-0.145341	0.239579	-0.606652	0.544082	0.70909	-0.133057	0.364464	0.715055	0.842887	-
hsa-miR-1285-3p	27.6708	-0.099348	0.165133	-0.601625	0.547424	0.711502	0.0107357	0.248177	0.965495	0.974735	-
hsa-miR-222-3p	2138.2	0.0863068	0.145367	0.593719	0.5527	0.716408	-0.241379	0.207333	0.244339	0.492262	-
hsa-miR-454-5p	10.974	0.131336	0.223291	0.588186	0.556408	0.719259	0.346602	0.335523	0.301594	0.546234	-
hsa-miR-126-3p	2873.6	0.112918	0.193953	0.582192	0.560437	0.721312	0.519869	0.279625	0.063004	0.236445	-
hsa-miR-942-5p	22.6118	-0.124339	0.214422	-0.579881	0.561995	0.721312	-0.492211	0.321251	0.12548	0.346094	-
hsa-let-7g-3p	14.3236	-0.197841	0.341644	-0.579084	0.562533	0.721312	0.638733	0.479628	0.18295	0.426546	-
hsa-miR-652-5p	15.7902	-0.19982	0.347703	-0.574684	0.565505	0.723179	0.399051	0.50037	0.425154	0.652582	-
hsa-miR-145-3p	453.224	-0.119529	0.210447	-0.567975	0.570052	0.724521	0.022258	0.302951	0.941431	0.961947	-
hsa-miR-144-3p	140.501	-0.167501	0.293872	-0.56998	0.568691	0.724521	0.402472	0.385691	0.296713	0.542048	-
hsa-miR-7-1-3p	63.6871	-0.0766686	0.135357	-0.566417	0.571111	0.724521	0.13659	0.202093	0.499119	0.709186	-
hsa-miR-651-5p	9.84174	-0.165674	0.305473	-0.542353	0.587575	0.739507	0.466451	0.457055	0.307464	0.552761	-
hsa-miR-299-3p	7.84343	0.191112	0.351254	0.544086	0.586383	0.739507	0.643712	0.496137	0.194477	0.435073	-
hsa-miR-6511a-3p	5.90315	0.19698	0.362511	0.543378	0.58687	0.739507	-0.0800145	0.517922	0.877222	NA	-
hsa-miR-29a-5p	8.83967	0.11825	0.224238	0.527344	0.597955	0.75059	0.43965	0.336632	0.191544	0.435073	-
hsa-miR-27b-3p	36412.8	-0.0508059	0.0974259	-0.521483	0.60203	0.753218	0.0189958	0.146875	0.897094	0.932131	-
hsa-miR-589-3p	11.0959	0.126321	0.243021	0.519795	0.603206	0.753218	0.110947	0.366615	0.762174	0.86332	-
hsa-miR-27a-3p	3242.87	0.0878349	0.17017	0.516161	0.605742	0.75441	0.423999	0.224555	0.0590026	0.232702	-
hsa-miR-182-5p	3623.51	-0.0837249	0.165789	-0.505009	0.613552	0.758273	-0.47873	0.21895	0.0287803	0.144587	-
hsa-miR-374a-3p	174.876	-0.125572	0.248695	-0.504924	0.613613	0.758273	0.367062	0.313178	0.241174	0.490204	-
hsa-miR-3605-3p	8.34161	-0.196261	0.385292	-0.509384	0.610483	0.758273	-1.20012	0.543367	0.0271973	0.14447	-
hsa-miR-3195	25.1796	-0.220313	0.445507	-0.494522	0.620937	0.765341	0.245545	0.650595	0.705865	0.842887	-
hsa-let-7a-3p	73.7506	-0.126793	0.261839	-0.484241	0.628215	0.772315	0.712864	0.351359	0.0424707	0.194811	-
hsa-miR-186-5p	5867.67	-0.0568108	0.120654	-0.470858	0.637742	0.782013	0.144138	0.177283	0.416196	0.650386	-
hsa-miR-340-5p	479.247	-0.103109	0.221817	-0.464836	0.642049	0.784025	0.150611	0.31308	0.630472	0.794207	-
hsa-miR-887-3p	26.3106	-0.0855826	0.184458	-0.463968	0.642671	0.784025	-0.0956386	0.281003	0.733595	0.850287	-
hsa-miR-550a-3p	10.4712	-0.100582	0.219038	-0.459199	0.646091	0.784187	0.0376468	0.336051	0.910802	0.937459	-
hsa-miR-32-3p	7.24393	-0.116824	0.254155	-0.459659	0.645761	0.784187	-0.0265791	0.380809	0.944356	0.962604	-
hsa-miR-4772-5p	4.05334	0.182639	0.403023	0.453174	0.650423	0.787441	0.469561	0.604033	0.436937	NA	-
hsa-miR-33b-5p	69.5299	-0.156102	0.35224	-0.443168	0.657644	0.794168	0.263563	0.493727	0.593463	0.765876	-
hsa-miR-296-3p	6.09825	-0.188017	0.42947	-0.437789	0.661539	0.794847	0.334787	0.591097	0.571133	0.755543	-
hsa-miR-152-5p	3.99699	-0.169362	0.386354	-0.43836	0.661125	0.794847	0.255917	0.590516	0.66474	NA	-
hsa-miR-708-3p	6.54087	-0.181438	0.418449	-0.433596	0.664582	0.796496	0.212451	0.640674	0.740187	0.850287	-
hsa-miR-664a-3p	42.4945	0.110574	0.257742	0.429013	0.667914	0.798484	0.0845999	0.378693	0.823225	0.895363	-
hsa-miR-10a-3p	37.1393	0.0701932	0.166269	0.422167	0.672903	0.802437	-0.00212601	0.251934	0.993267	0.993267	-
hsa-miR-2277-5p	8.14923	-0.112734	0.268698	-0.419559	0.674808	0.802702	-0.476229	0.410963	0.246533	0.493066	-
hsa-miR-10396b-5p	10.3544	-0.208362	0.515487	-0.404205	0.686062	0.814059	0.755935	0.774701	0.329175	0.574016	-
hsa-miR-181c-3p	66.9839	0.0739531	0.185568	0.398522	0.690245	0.81699	0.445629	0.270022	0.0988733	0.299207	-
hsa-miR-652-3p	231.968	0.0622657	0.161636	0.385221	0.700074	0.825354	-0.284933	0.218622	0.192468	0.435073	-
hsa-miR-1296-5p	43.9914	0.0787027	0.204807	0.384278	0.700773	0.825354	0.114347	0.306386	0.708991	0.842887	-
hsa-miR-149-5p	43.2494	-0.123488	0.327322	-0.377267	0.705975	0.829434	0.16699	0.45462	0.713382	0.842887	-
hsa-miR-505-3p	63.4702	0.0435489	0.120035	0.362801	0.716754	0.836172	0.0246076	0.181288	0.892029	0.931773	-
hsa-miR-548k	48.1066	-0.0628765	0.173441	-0.362524	0.716961	0.836172	0.42914	0.241266	0.0752886	0.250172	-
hsa-miR-377-3p	5.45839	-0.0980259	0.270407	-0.362512	0.716969	0.836172	0.395559	0.416618	0.34239	NA	-
hsa-miR-425-3p	45.4462	0.0591563	0.166831	0.354588	0.722898	0.839636	0.152376	0.249562	0.541483	0.736505	-
hsa-let-7f-1-3p	19.1776	0.083985	0.238939	0.351491	0.72522	0.839636	0.951246	0.313825	0.00243634	0.0411254	-
hsa-miR-493-3p	11.5075	-0.0768048	0.21808	-0.352187	0.724698	0.839636	0.237184	0.324619	0.464992	0.683716	-
hsa-miR-374b-5p	137.378	-0.0864567	0.24804	-0.34856	0.72742	0.840144	0.509334	0.350996	0.146748	0.37532	-
hsa-miR-1307-5p	1076.44	-0.109885	0.324099	-0.339047	0.734574	0.846357	0.349185	0.450368	0.438143	0.662711	-
hsa-miR-3651	8.03976	0.121413	0.361799	0.335582	0.737186	0.84732	-0.0183614	0.523473	0.972019	0.978979	-
hsa-miR-619-5p	5.30138	-0.108569	0.326605	-0.332416	0.739575	0.848023	-0.276596	0.503335	0.582643	NA	-
hsa-miR-154-5p	4.19392	0.132529	0.402953	0.328895	0.742235	0.849031	0.652646	0.590243	0.268846	NA	-
hsa-miR-224-3p	5.40319	-0.0948217	0.296118	-0.320216	0.748804	0.854497	-0.276445	0.456524	0.544818	NA	-
hsa-miR-3074-5p	5.13559	-0.0883011	0.281052	-0.31418	0.753384	0.857671	-0.266004	0.431908	0.537973	NA	-
hsa-miR-20a-3p	3.68248	-0.108489	0.356827	-0.304039	0.761098	0.86439	0.42748	0.536629	0.425682	NA	-
hsa-miR-409-3p	160.601	0.115148	0.384371	0.299574	0.764502	0.866193	0.72994	0.516224	0.157362	0.390629	-
hsa-miR-548i	5.119	0.0966484	0.334163	0.289225	0.772409	0.873079	0.409025	0.503335	0.416431	NA	-
hsa-miR-128-3p	435.95	-0.0412071	0.144109	-0.285944	0.774921	0.873847	-0.44089	0.20071	0.0280449	0.14447	-
hsa-miR-375-3p	28728.4	0.0590243	0.215878	0.273416	0.784534	0.880524	-0.635129	0.28151	0.0240615	0.134772	-
hsa-miR-95-3p	11.2226	0.0597389	0.217184	0.275062	0.783269	0.880524	-0.157975	0.326931	0.628949	0.794207	-
hsa-miR-582-3p	72.1961	-0.0668658	0.251127	-0.266263	0.790037	0.884619	0.660618	0.33375	0.0477729	0.205716	-
hsa-let-7a-5p	34975	-0.0560639	0.215619	-0.260014	0.794853	0.885852	-0.593252	0.297376	0.0460474	0.20033	-
hsa-miR-127-3p	2237.34	0.0699249	0.268605	0.260326	0.794613	0.885852	0.257058	0.364088	0.480167	0.696325	-
hsa-miR-126-5p	6191.65	0.0476119	0.188497	0.252587	0.800588	0.890164	0.201631	0.279537	0.470723	0.684983	-
hsa-miR-590-3p	36.3141	-0.0637781	0.263024	-0.24248	0.808408	0.896769	0.528177	0.351369	0.132788	0.354662	-
hsa-let-7d-5p	1416.76	-0.0422743	0.176823	-0.239077	0.811046	0.897594	-0.558488	0.243011	0.0215504	0.126309	-
hsa-miR-195-5p	856.608	0.0410174	0.173312	0.236667	0.812915	0.897594	0.339408	0.253463	0.180545	0.425641	-
hsa-miR-665	3.71942	0.083609	0.360503	0.231923	0.816598	0.899578	0.382647	0.540347	0.478852	NA	-
hsa-miR-4521	5.67506	0.0666936	0.302912	0.220174	0.825735	0.907548	-0.0804528	0.466515	0.86308	NA	-
hsa-miR-432-5p	20.5012	0.0625902	0.290169	0.215702	0.82922	0.909283	-0.385106	0.399138	0.334623	0.574029	-
hsa-miR-147b-3p	32.3739	0.0663197	0.331401	0.200119	0.841387	0.920509	0.804356	0.45067	0.0742939	0.248825	-
hsa-miR-374b-3p	9.89517	0.0483024	0.255432	0.189101	0.850014	0.927818	0.493626	0.383843	0.19844	0.436155	-
hsa-miR-194-3p	249.161	-0.0443729	0.240308	-0.18465	0.853503	0.9295	-0.52391	0.344125	0.127899	0.347909	-
hsa-miR-301a-3p	187.93	0.0311556	0.185569	0.167892	0.866668	0.939547	0.430727	0.245807	0.0797225	0.260798	-
hsa-miR-500b-5p	6.14007	0.0478615	0.283235	0.168981	0.865811	0.939547	0.543964	0.422972	0.198425	0.436155	-
hsa-miR-10395-3p	31.7793	0.0522451	0.31596	0.165354	0.868666	0.939577	-0.855781	0.451064	0.0577951	0.23009	-
hsa-miR-10a-5p	60887.5	0.021883	0.147794	0.148064	0.882292	0.946927	0.200262	0.198654	0.313408	0.558027	-
hsa-miR-577	331.093	-0.0227603	0.155192	-0.146659	0.883402	0.946927	0.28372	0.224656	0.206622	0.445499	-
hsa-miR-10396a-5p	9.42961	-0.0801567	0.527654	-0.151911	0.879257	0.946927	0.88456	0.790089	0.262897	0.511255	-
hsa-miR-3200-3p	5.30709	-0.0454515	0.300334	-0.151336	0.87971	0.946927	-0.530598	0.460118	0.248837	NA	-
hsa-let-7b-5p	8064.02	-0.0321349	0.223489	-0.143787	0.885668	0.947228	-0.601042	0.290157	0.0383179	0.177694	-
hsa-miR-328-3p	80.7168	0.0411042	0.316335	0.129939	0.896615	0.954655	-0.700012	0.432596	0.105627	0.314414	-
hsa-miR-15b-3p	42.93	-0.0305645	0.235072	-0.130022	0.896549	0.954655	0.427406	0.345277	0.215766	0.459468	-
hsa-miR-378a-5p	188.064	-0.0240947	0.227116	-0.106089	0.915511	0.958416	0.396132	0.320642	0.216668	0.459468	-
hsa-miR-32-5p	121.719	0.0258215	0.245384	0.105229	0.916194	0.958416	0.447573	0.313981	0.15402	0.38836	-
hsa-miR-218-5p	71.1067	0.0248808	0.236523	0.105194	0.916222	0.958416	0.903866	0.303422	0.00289282	0.0420181	-
hsa-miR-34c-5p	42.3104	0.0506923	0.445167	0.113873	0.909339	0.958416	0.745674	0.590822	0.206914	0.445499	-
hsa-miR-193a-3p	22.5044	-0.040175	0.369602	-0.108698	0.913442	0.958416	0.762996	0.522209	0.143989	0.370509	-
hsa-miR-98-3p	14.2163	-0.0315588	0.288843	-0.109259	0.912997	0.958416	0.380437	0.412125	0.355951	0.59059	-
hsa-miR-3613-3p	7.55675	-0.0387277	0.333791	-0.116024	0.907634	0.958416	0.043864	0.479163	0.927061	0.949563	-
hsa-miR-663b	4.14106	0.059154	0.502601	0.117696	0.906309	0.958416	0.466388	0.739828	0.528432	NA	-
hsa-miR-497-5p	437.203	-0.0132018	0.138043	-0.0956351	0.92381	0.96424	0.392261	0.172859	0.023253	0.132605	-
hsa-miR-181a-3p	172.884	-0.00841406	0.132208	-0.0636427	0.949255	0.980075	0.28176	0.190244	0.138594	0.361397	-
hsa-miR-3613-5p	32.4307	0.0183442	0.263967	0.0694943	0.944596	0.980075	0.589633	0.38123	0.121945	0.340801	-
hsa-miR-29c-5p	25.8304	-0.0143691	0.215635	-0.0666362	0.946871	0.980075	0.0701444	0.326912	0.830105	0.898217	-
hsa-miR-889-3p	16.2265	-0.0197441	0.274547	-0.0719151	0.942669	0.980075	0.263554	0.408681	0.518998	0.715743	-
hsa-miR-2355-5p	5.23697	-0.0193834	0.29995	-0.064622	0.948475	0.980075	-0.00568542	0.46266	0.990195	NA	-
hsa-miR-24-2-5p	35.6079	0.00942149	0.163085	0.0577703	0.953932	0.980658	0.276166	0.243692	0.257105	0.504644	-
hsa-miR-129-5p	7.60973	-0.0227322	0.385808	-0.0589211	0.953015	0.980658	-0.0644347	0.550107	0.906756	0.935577	-
hsa-miR-379-5p	10.1307	0.0214896	0.445644	0.0482215	0.96154	0.986354	0.2395	0.635635	0.706331	0.842887	-
hsa-miR-141-5p	233.732	0.00752619	0.197963	0.0380183	0.969673	0.990437	0.480399	0.258698	0.0633135	0.236445	-
hsa-miR-548d-5p	4.20261	-0.012763	0.314262	-0.0406126	0.967605	0.990437	0.148521	0.48719	0.760478	NA	-
hsa-let-7e-5p	1030.1	-0.00642451	0.245309	-0.0261894	0.979106	0.993689	-0.630659	0.33225	0.0576769	0.23009	-
hsa-miR-411-5p	221.346	0.00703699	0.233002	0.0302014	0.975906	0.993689	0.44503	0.338483	0.188585	0.434878	-
hsa-miR-370-3p	8.25436	-0.00854617	0.302278	-0.0282725	0.977445	0.993689	-0.18687	0.441291	0.671959	0.821932	-
hsa-miR-188-5p	10.7937	0.00544792	0.236521	0.0230336	0.981624	0.994128	0.435572	0.357916	0.223617	0.46734	-
hsa-miR-139-5p	91.6767	0.0021635	0.17238	0.0125508	0.989986	0.996252	-0.265015	0.247197	0.283685	0.527675	-
hsa-miR-485-5p	5.84941	0.00843561	0.574949	0.0146719	0.988294	0.996252	0.75585	0.784782	0.335481	NA	-
hsa-miR-627-3p	3.28229	0.00563519	0.355698	0.0158427	0.98736	0.996252	-0.142647	0.555615	0.797382	NA	-
hsa-miR-10396b-3p	4.54453	0.00431889	0.481435	0.00897085	0.992842	0.997023	0.579352	0.742764	0.435394	NA	-
hsa-miR-323a-3p	5.71515	-0.00200903	0.317263	-0.00633237	0.994948	0.997038	-0.156266	0.494527	0.752009	NA	-
hsa-miR-210-5p	15.7561	0.000912436	0.39949	0.002284	0.998178	0.998178	-0.930908	0.564722	0.0992629	0.299207	-
hsa-miR-122-5p	271.127	2.34423	1.50413	1.55853	-	-	-0.280089	2.25629	0.901207	0.932131	-

## Sheet: Table S3
		Differential expression analysis CeD (n=6) versus controls (n=5), corrected for sex and age							miRNA-gene pair (1 indicates that an interaction in the small intestinal miRNA-gene interaction network).
ensembl_gene_id	Gene_Symbol	baseMean	log2FoldChange	lfcSE	stat	pvalue	FDR	Total miRNAs targeting this gene	let-7i-3p	miR-1260b	miR-1303	miR-132-3p	miR-138-5p	miR-151b	miR-153-3p	miR-155-5p	miR-15a-5p	miR-15b-5p	miR-16-5p	miR-17-5p	miR-181d-5p	miR-183-5p	miR-18a-3p	miR-192-3p	miR-21-3p	miR-22-5p	miR-28-5p	miR-30a-3p	miR-30e-3p	miR-31-3p	miR-345-5p	miR-361-3p	miR-3615	miR-378e	miR-425-5p	miR-4516	miR-500a-3p	miR-653-5p	miR-9-5p
ENSG00000140853	NLRC5	2960.74	1.98552	0.146399	13.5624	6.69381e-42	1.36025e-37	2	0	0	0	0	0	1	0	0	0	0	0	0	0	0	0	0	0	0	1	0	0	0	0	0	0	0	0	0	0	0	0
ENSG00000116985	BMP8B	363.584	-2.28681	0.172896	-13.2265	6.16742e-40	6.26641e-36	1	0	0	0	0	0	0	0	0	0	0	0	0	0	0	0	0	0	0	0	0	0	0	0	0	0	0	1	0	0	0	0
ENSG00000117228	GBP1	4129.76	2.04076	0.171923	11.8702	1.69018e-32	1.14487e-28	1	0	0	0	0	0	0	0	0	0	0	0	0	0	0	0	0	0	0	0	1	0	0	0	0	0	0	0	0	0	0	0
ENSG00000162654	GBP4	3278.55	2.18585	0.198239	11.0264	2.85149e-28	1.44863e-24	3	0	0	0	0	0	0	0	0	0	0	0	0	0	0	0	0	0	1	0	1	0	0	0	0	0	1	0	0	0	0	0
ENSG00000139112	GABARAPL1	706.215	-1.86664	0.169763	-10.9956	4.01445e-28	1.63155e-24	0	0	0	0	0	0	0	0	0	0	0	0	0	0	0	0	0	0	0	0	0	0	0	0	0	0	0	0	0	0	0	0
ENSG00000062282	DGAT2	718.206	-4.41501	0.406324	-10.8657	1.67866e-27	5.68535e-24	1	0	0	0	0	0	0	0	0	0	0	0	0	0	0	0	0	0	0	0	0	0	0	0	0	0	0	1	0	0	0	0
ENSG00000160868	CYP3A4	19527.4	-3.70083	0.345867	-10.7002	1.01595e-26	2.9493e-23	0	0	0	0	0	0	0	0	0	0	0	0	0	0	0	0	0	0	0	0	0	0	0	0	0	0	0	0	0	0	0	0
ENSG00000176834	VSIG10	1954.92	-1.01039	0.100818	-10.0219	1.22072e-23	3.10079e-20	1	0	0	0	0	0	0	0	0	0	0	0	0	0	0	0	0	0	0	0	0	0	0	0	0	0	0	1	0	0	0	0
ENSG00000169903	TM4SF4	9385.1	-3.87952	0.393409	-9.86129	6.12544e-23	1.38306e-19	0	0	0	0	0	0	0	0	0	0	0	0	0	0	0	0	0	0	0	0	0	0	0	0	0	0	0	0	0	0	0	0
ENSG00000225492	GBP1P1	90.3075	2.49458	0.253409	9.84406	7.27166e-23	1.47153e-19	0	0	0	0	0	0	0	0	0	0	0	0	0	0	0	0	0	0	0	0	0	0	0	0	0	0	0	0	0	0	0	0
ENSG00000188517	COL25A1	434.439	-6.85303	0.696808	-9.83489	7.96557e-23	1.47153e-19	2	0	0	0	0	0	0	0	0	0	0	0	0	0	0	0	0	1	0	0	0	0	0	0	0	0	0	1	0	0	0	0
ENSG00000168394	TAP1	4315.96	1.52331	0.156738	9.71883	2.50652e-22	4.24458e-19	1	0	0	0	0	0	1	0	0	0	0	0	0	0	0	0	0	0	0	0	0	0	0	0	0	0	0	0	0	0	0	0
ENSG00000126218	F10	98.4718	-2.98693	0.30817	-9.69247	3.24574e-22	5.07359e-19	2	0	1	0	0	0	0	0	0	0	0	0	0	0	0	1	0	0	0	0	0	0	0	0	0	0	0	0	0	0	0	0
ENSG00000113749	HRH2	69.496	-3.11556	0.3285	-9.48422	2.44205e-21	3.54463e-18	1	1	0	0	0	0	0	0	0	0	0	0	0	0	0	0	0	0	0	0	0	0	0	0	0	0	0	0	0	0	0	0
ENSG00000085552	IGSF9	322.482	-3.15754	0.333208	-9.47619	2.63738e-21	3.57294e-18	0	0	0	0	0	0	0	0	0	0	0	0	0	0	0	0	0	0	0	0	0	0	0	0	0	0	0	0	0	0	0	0
ENSG00000187720	THSD4	1142.09	-2.0702	0.222395	-9.30869	1.29424e-20	1.64377e-17	1	0	0	0	0	0	0	0	0	0	0	0	0	0	0	0	0	0	0	0	0	0	0	0	0	0	0	1	0	0	0	0
ENSG00000075426	FOSL2	2705.7	-1.02751	0.110836	-9.27052	1.85246e-20	2.21434e-17	4	1	0	0	0	1	0	0	0	0	0	0	0	0	0	0	0	1	0	0	0	0	0	0	0	0	0	1	0	0	0	0
ENSG00000173638	SLC19A1	928.989	-3.01031	0.326052	-9.23259	2.6417e-20	2.98234e-17	1	0	0	0	0	0	0	0	0	0	0	0	0	0	0	1	0	0	0	0	0	0	0	0	0	0	0	0	0	0	0	0
ENSG00000261618	RP11-79H23.3	189.725	1.9302	0.211899	9.10907	8.30946e-20	8.88718e-17	0	0	0	0	0	0	0	0	0	0	0	0	0	0	0	0	0	0	0	0	0	0	0	0	0	0	0	0	0	0	0	0
ENSG00000153303	FRMD1	86.0572	-4.02494	0.444198	-9.06115	1.29086e-19	1.31158e-16	0	0	0	0	0	0	0	0	0	0	0	0	0	0	0	0	0	0	0	0	0	0	0	0	0	0	0	0	0	0	0	0
ENSG00000143819	EPHX1	750.638	-2.05241	0.231521	-8.86488	7.65834e-19	7.41072e-16	0	0	0	0	0	0	0	0	0	0	0	0	0	0	0	0	0	0	0	0	0	0	0	0	0	0	0	0	0	0	0	0
ENSG00000075239	ACAT1	2007.15	-1.91079	0.216187	-8.83857	9.69534e-19	8.95541e-16	0	0	0	0	0	0	0	0	0	0	0	0	0	0	0	0	0	0	0	0	0	0	0	0	0	0	0	0	0	0	0	0
ENSG00000134716	CYP2J2	1421.9	-2.12873	0.242443	-8.78032	1.63011e-18	1.44024e-15	0	0	0	0	0	0	0	0	0	0	0	0	0	0	0	0	0	0	0	0	0	0	0	0	0	0	0	0	0	0	0	0
ENSG00000111537	IFNG	59.3768	3.05267	0.350071	8.72015	2.77835e-18	2.35245e-15	0	0	0	0	0	0	0	0	0	0	0	0	0	0	0	0	0	0	0	0	0	0	0	0	0	0	0	0	0	0	0	0
ENSG00000140263	SORD	991.008	-2.7686	0.318184	-8.70125	3.28241e-18	2.66808e-15	1	0	0	0	0	0	0	0	0	0	0	0	0	0	0	0	0	0	0	0	0	0	0	1	0	0	0	0	0	0	0	0
ENSG00000102524	TNFSF13B	652.576	1.50389	0.174244	8.63096	6.08393e-18	4.75506e-15	1	0	0	0	0	0	0	0	0	0	0	0	0	0	0	0	0	0	0	0	1	0	0	0	0	0	0	0	0	0	0	0
ENSG00000259922	RP11-322D14.1	45.4574	2.4544	0.285541	8.59562	8.28169e-18	6.23304e-15	0	0	0	0	0	0	0	0	0	0	0	0	0	0	0	0	0	0	0	0	0	0	0	0	0	0	0	0	0	0	0	0
ENSG00000135919	SERPINE2	784.17	-1.88524	0.221123	-8.52576	1.51814e-17	1.0976e-14	0	0	0	0	0	0	0	0	0	0	0	0	0	0	0	0	0	0	0	0	0	0	0	0	0	0	0	0	0	0	0	0
ENSG00000211670	IGLV3-9	163.11	3.43855	0.403484	8.52214	1.56638e-17	1.0976e-14	0	0	0	0	0	0	0	0	0	0	0	0	0	0	0	0	0	0	0	0	0	0	0	0	0	0	0	0	0	0	0	0
ENSG00000167468	GPX4	1454.82	-1.999	0.236856	-8.43974	3.18046e-17	2.15433e-14	2	0	1	0	0	0	0	0	0	0	0	0	0	0	0	1	0	0	0	0	0	0	0	0	0	0	0	0	0	0	0	0
ENSG00000115415	STAT1	9458.91	1.58811	0.195272	8.13283	4.19398e-16	2.66331e-13	2	0	0	0	0	0	0	0	0	0	0	0	0	0	0	0	0	0	1	0	1	0	0	0	0	0	0	0	0	0	0	0
ENSG00000206337	HCP5	1603.9	1.65193	0.20305	8.13558	4.09979e-16	2.66331e-13	0	0	0	0	0	0	0	0	0	0	0	0	0	0	0	0	0	0	0	0	0	0	0	0	0	0	0	0	0	0	0	0
ENSG00000008853	RHOBTB2	313.046	-1.62278	0.200611	-8.08918	6.00656e-16	3.69877e-13	1	0	0	0	0	0	0	0	0	1	0	0	0	0	0	0	0	0	0	0	0	0	0	0	0	0	0	0	0	0	0	0
ENSG00000181035	SLC25A42	210.142	-1.5302	0.189877	-8.05889	7.69909e-16	4.60157e-13	0	0	0	0	0	0	0	0	0	0	0	0	0	0	0	0	0	0	0	0	0	0	0	0	0	0	0	0	0	0	0	0
ENSG00000147872	PLIN2	4596.5	-1.47598	0.183524	-8.04242	8.80795e-16	5.1139e-13	0	0	0	0	0	0	0	0	0	0	0	0	0	0	0	0	0	0	0	0	0	0	0	0	0	0	0	0	0	0	0	0
ENSG00000122188	LAX1	239.903	1.85224	0.232468	7.9677	1.6165e-15	9.1247e-13	2	0	0	0	0	0	0	0	0	0	0	0	0	0	0	0	0	0	1	0	1	0	0	0	0	0	0	0	0	0	0	0
ENSG00000189233	NUGGC	258.296	1.56726	0.197003	7.95552	1.78384e-15	9.79715e-13	0	0	0	0	0	0	0	0	0	0	0	0	0	0	0	0	0	0	0	0	0	0	0	0	0	0	0	0	0	0	0	0
ENSG00000198682	PAPSS2	1687.62	-1.34682	0.170384	-7.90462	2.6876e-15	1.41652e-12	1	0	0	0	0	1	0	0	0	0	0	0	0	0	0	0	0	0	0	0	0	0	0	0	0	0	0	0	0	0	0	0
ENSG00000165476	REEP3	3991.06	-1.28357	0.162412	-7.90319	2.71858e-15	1.41652e-12	1	0	0	0	0	0	0	0	0	1	0	0	0	0	0	0	0	0	0	0	0	0	0	0	0	0	0	0	0	0	0	0
ENSG00000168994	PXDC1	575.918	-1.59819	0.202714	-7.88397	3.17143e-15	1.61117e-12	0	0	0	0	0	0	0	0	0	0	0	0	0	0	0	0	0	0	0	0	0	0	0	0	0	0	0	0	0	0	0	0
ENSG00000067113	PLPP1	536.437	-1.16505	0.14788	-7.87835	3.31745e-15	1.64424e-12	0	0	0	0	0	0	0	0	0	0	0	0	0	0	0	0	0	0	0	0	0	0	0	0	0	0	0	0	0	0	0	0
ENSG00000198794	SCAMP5	721.915	-1.63246	0.207896	-7.85229	4.0852e-15	1.97655e-12	0	0	0	0	0	0	0	0	0	0	0	0	0	0	0	0	0	0	0	0	0	0	0	0	0	0	0	0	0	0	0	0
ENSG00000168062	BATF2	324.925	1.5861	0.20236	7.83802	4.577e-15	2.16301e-12	0	0	0	0	0	0	0	0	0	0	0	0	0	0	0	0	0	0	0	0	0	0	0	0	0	0	0	0	0	0	0	0
ENSG00000026950	BTN3A1	2019.93	1.34242	0.172092	7.80056	6.16315e-15	2.78314e-12	1	0	0	0	0	0	0	0	0	0	0	0	0	0	0	0	0	0	1	0	0	0	0	0	0	0	0	0	0	0	0	0
ENSG00000226454	RP3-462C17.1	37.7666	-4.39103	0.562792	-7.80222	6.0826e-15	2.78314e-12	0	0	0	0	0	0	0	0	0	0	0	0	0	0	0	0	0	0	0	0	0	0	0	0	0	0	0	0	0	0	0	0
ENSG00000073060	SCARB1	936.261	-1.86822	0.241121	-7.74805	9.33111e-15	4.09712e-12	0	0	0	0	0	0	0	0	0	0	0	0	0	0	0	0	0	0	0	0	0	0	0	0	0	0	0	0	0	0	0	0
ENSG00000101276	SLC52A3	554.64	-2.18366	0.281905	-7.7461	9.47614e-15	4.09712e-12	0	0	0	0	0	0	0	0	0	0	0	0	0	0	0	0	0	0	0	0	0	0	0	0	0	0	0	0	0	0	0	0
ENSG00000165449	SLC16A9	63.8154	-3.65457	0.472058	-7.74178	9.80349e-15	4.15035e-12	1	0	0	0	0	0	0	0	0	1	0	0	0	0	0	0	0	0	0	0	0	0	0	0	0	0	0	0	0	0	0	0
ENSG00000106070	GRB10	1053.28	-1.06282	0.137564	-7.72599	1.10989e-14	4.59796e-12	3	0	0	0	0	0	0	0	0	1	0	0	0	0	0	0	0	1	0	0	0	0	0	1	0	0	0	0	0	0	0	0
ENSG00000124253	PCK1	6181.04	-3.37323	0.436746	-7.72355	1.13133e-14	4.59796e-12	0	0	0	0	0	0	0	0	0	0	0	0	0	0	0	0	0	0	0	0	0	0	0	0	0	0	0	0	0	0	0	0
ENSG00000225783	MIAT	578.808	1.91291	0.248279	7.70468	1.31173e-14	5.22659e-12	0	0	0	0	0	0	0	0	0	0	0	0	0	0	0	0	0	0	0	0	0	0	0	0	0	0	0	0	0	0	0	0
ENSG00000112299	VNN1	8528.53	-2.26169	0.294269	-7.6858	1.52045e-14	5.94174e-12	0	0	0	0	0	0	0	0	0	0	0	0	0	0	0	0	0	0	0	0	0	0	0	0	0	0	0	0	0	0	0	0
ENSG00000244503	RP11-278L15.6	298.033	-3.80258	0.496792	-7.65427	1.94412e-14	7.45406e-12	0	0	0	0	0	0	0	0	0	0	0	0	0	0	0	0	0	0	0	0	0	0	0	0	0	0	0	0	0	0	0	0
ENSG00000180263	FGD6	484.071	1.07177	0.140074	7.65146	1.9871e-14	7.47774e-12	1	0	0	0	0	0	0	0	0	0	0	0	0	0	0	0	0	0	0	0	1	0	0	0	0	0	0	0	0	0	0	0
ENSG00000101856	PGRMC1	2568.8	-0.952995	0.125127	-7.6162	2.61259e-14	9.65279e-12	1	0	0	0	0	0	0	0	0	0	0	0	0	0	0	0	0	0	0	0	0	0	0	0	0	0	0	1	0	0	0	0
ENSG00000109743	BST1	767.689	-1.69315	0.222405	-7.61292	2.67981e-14	9.72437e-12	1	0	0	0	0	0	0	0	0	0	0	0	0	0	0	0	0	0	0	0	0	0	0	1	0	0	0	0	0	0	0	0
ENSG00000076351	SLC46A1	2266.84	-2.44306	0.32144	-7.60036	2.95319e-14	1.05284e-11	3	0	0	0	0	1	0	0	0	0	0	0	0	0	0	0	0	0	0	0	0	0	0	1	0	0	0	1	0	0	0	0
ENSG00000004799	PDK4	3330.34	-2.0445	0.269139	-7.59645	3.04359e-14	1.06636e-11	1	0	0	0	0	0	0	0	0	0	0	0	0	0	0	0	0	1	0	0	0	0	0	0	0	0	0	0	0	0	0	0
ENSG00000172478	C2orf54	230.173	-2.48592	0.330406	-7.52384	5.31913e-14	1.83204e-11	0	0	0	0	0	0	0	0	0	0	0	0	0	0	0	0	0	0	0	0	0	0	0	0	0	0	0	0	0	0	0	0
ENSG00000184792	OSBP2	165.978	-1.52505	0.203859	-7.48093	7.38005e-14	2.4995e-11	1	1	0	0	0	0	0	0	0	0	0	0	0	0	0	0	0	0	0	0	0	0	0	0	0	0	0	0	0	0	0	0
ENSG00000138028	CGREF1	266.694	-1.77123	0.237096	-7.47052	7.98758e-14	2.66091e-11	0	0	0	0	0	0	0	0	0	0	0	0	0	0	0	0	0	0	0	0	0	0	0	0	0	0	0	0	0	0	0	0
ENSG00000096968	JAK2	1889.63	1.01565	0.136519	7.43965	1.00952e-13	3.30877e-11	1	0	0	0	0	0	0	0	0	0	0	0	0	0	0	0	0	0	0	0	1	0	0	0	0	0	0	0	0	0	0	0
ENSG00000227115	LINC01630	100.667	2.99569	0.403703	7.42053	1.16653e-13	3.76269e-11	0	0	0	0	0	0	0	0	0	0	0	0	0	0	0	0	0	0	0	0	0	0	0	0	0	0	0	0	0	0	0	0
ENSG00000105928	DFNA5	354.91	-1.72993	0.233679	-7.40303	1.33107e-13	4.22636e-11	0	0	0	0	0	0	0	0	0	0	0	0	0	0	0	0	0	0	0	0	0	0	0	0	0	0	0	0	0	0	0	0
ENSG00000133321	RARRES3	1802.41	1.39715	0.18881	7.39979	1.364e-13	4.2643e-11	0	0	0	0	0	0	0	0	0	0	0	0	0	0	0	0	0	0	0	0	0	0	0	0	0	0	0	0	0	0	0	0
ENSG00000238121	LINC00426	70.2397	1.97212	0.268605	7.34208	2.10306e-13	6.47519e-11	0	0	0	0	0	0	0	0	0	0	0	0	0	0	0	0	0	0	0	0	0	0	0	0	0	0	0	0	0	0	0	0
ENSG00000197536	C5orf56	535.794	0.985505	0.134298	7.33821	2.16469e-13	6.56548e-11	0	0	0	0	0	0	0	0	0	0	0	0	0	0	0	0	0	0	0	0	0	0	0	0	0	0	0	0	0	0	0	0
ENSG00000139438	FAM222A	94.0299	-1.54185	0.210522	-7.32394	2.40797e-13	7.19592e-11	1	0	0	0	0	0	0	0	0	0	0	0	0	0	0	0	0	0	0	0	0	0	0	1	0	0	0	0	0	0	0	0
ENSG00000132561	MATN2	2639.83	-1.41087	0.193451	-7.29317	3.02739e-13	8.91589e-11	0	0	0	0	0	0	0	0	0	0	0	0	0	0	0	0	0	0	0	0	0	0	0	0	0	0	0	0	0	0	0	0
ENSG00000060971	ACAA1	2580.19	-1.32052	0.181307	-7.28332	3.25708e-13	9.4553e-11	0	0	0	0	0	0	0	0	0	0	0	0	0	0	0	0	0	0	0	0	0	0	0	0	0	0	0	0	0	0	0	0
ENSG00000185950	IRS2	386.994	-1.83677	0.252527	-7.27356	3.50133e-13	1.00212e-10	0	0	0	0	0	0	0	0	0	0	0	0	0	0	0	0	0	0	0	0	0	0	0	0	0	0	0	0	0	0	0	0
ENSG00000114738	MAPKAPK3	816.447	-1.07002	0.147554	-7.25172	4.11518e-13	1.16145e-10	0	0	0	0	0	0	0	0	0	0	0	0	0	0	0	0	0	0	0	0	0	0	0	0	0	0	0	0	0	0	0	0
ENSG00000164266	SPINK1	1421.05	-1.3137	0.182566	-7.19577	6.21115e-13	1.729e-10	0	0	0	0	0	0	0	0	0	0	0	0	0	0	0	0	0	0	0	0	0	0	0	0	0	0	0	0	0	0	0	0
ENSG00000161533	ACOX1	12691.8	-1.20874	0.168374	-7.1789	7.02744e-13	1.92979e-10	0	0	0	0	0	0	0	0	0	0	0	0	0	0	0	0	0	0	0	0	0	0	0	0	0	0	0	0	0	0	0	0
ENSG00000185880	TRIM69	1311.75	1.40204	0.195531	7.17045	7.47535e-13	2.02542e-10	0	0	0	0	0	0	0	0	0	0	0	0	0	0	0	0	0	0	0	0	0	0	0	0	0	0	0	0	0	0	0	0
ENSG00000005882	PDK2	357.822	-0.992421	0.138517	-7.16464	7.79936e-13	2.08541e-10	0	0	0	0	0	0	0	0	0	0	0	0	0	0	0	0	0	0	0	0	0	0	0	0	0	0	0	0	0	0	0	0
ENSG00000229023	AC067945.3	40.2602	2.46303	0.344231	7.15516	8.35779e-13	2.2057e-10	0	0	0	0	0	0	0	0	0	0	0	0	0	0	0	0	0	0	0	0	0	0	0	0	0	0	0	0	0	0	0	0
ENSG00000160216	AGPAT3	2529.59	-0.879008	0.123123	-7.13926	9.38356e-13	2.41371e-10	3	0	0	0	1	0	0	0	0	0	1	0	0	0	0	0	0	0	0	0	0	0	0	0	0	0	0	1	0	0	0	0
ENSG00000106537	TSPAN13	3026.68	-1.31895	0.184706	-7.14082	9.27776e-13	2.41371e-10	0	0	0	0	0	0	0	0	0	0	0	0	0	0	0	0	0	0	0	0	0	0	0	0	0	0	0	0	0	0	0	0
ENSG00000205358	MT1H	85.4883	-3.43679	0.482413	-7.12415	1.04725e-12	2.66015e-10	1	0	0	0	0	0	0	0	0	0	1	0	0	0	0	0	0	0	0	0	0	0	0	0	0	0	0	0	0	0	0	0
ENSG00000179981	TSHZ1	797.642	-1.5452	0.216969	-7.12173	1.06581e-12	2.67386e-10	1	0	0	0	0	0	0	0	0	0	0	0	0	0	0	0	0	1	0	0	0	0	0	0	0	0	0	0	0	0	0	0
ENSG00000233264	AC006042.8	102.553	1.68474	0.236691	7.11792	1.09569e-12	2.7153e-10	0	0	0	0	0	0	0	0	0	0	0	0	0	0	0	0	0	0	0	0	0	0	0	0	0	0	0	0	0	0	0	0
ENSG00000095321	CRAT	1375.63	-0.990283	0.139346	-7.10664	1.189e-12	2.91104e-10	0	0	0	0	0	0	0	0	0	0	0	0	0	0	0	0	0	0	0	0	0	0	0	0	0	0	0	0	0	0	0	0
ENSG00000240224	UGT1A5	123.208	-2.14746	0.303866	-7.06714	1.58162e-12	3.8262e-10	0	0	0	0	0	0	0	0	0	0	0	0	0	0	0	0	0	0	0	0	0	0	0	0	0	0	0	0	0	0	0	0
ENSG00000092096	SLC22A17	147.941	-2.7942	0.396622	-7.04499	1.85475e-12	4.43415e-10	1	0	0	0	0	0	0	0	0	0	0	0	0	0	0	0	0	0	0	0	0	0	0	1	0	0	0	0	0	0	0	0
ENSG00000124256	ZBP1	239.998	1.38479	0.19711	7.0255	2.13295e-12	5.03995e-10	0	0	0	0	0	0	0	0	0	0	0	0	0	0	0	0	0	0	0	0	0	0	0	0	0	0	0	0	0	0	0	0
ENSG00000182489	XKRX	29.632	-2.94532	0.421703	-6.98433	2.86209e-12	6.68511e-10	0	0	0	0	0	0	0	0	0	0	0	0	0	0	0	0	0	0	0	0	0	0	0	0	0	0	0	0	0	0	0	0
ENSG00000132170	PPARG	923.492	-1.11662	0.159921	-6.98234	2.90298e-12	6.70357e-10	0	0	0	0	0	0	0	0	0	0	0	0	0	0	0	0	0	0	0	0	0	0	0	0	0	0	0	0	0	0	0	0
ENSG00000175445	LPL	796.539	5.58536	0.802781	6.95752	3.46315e-12	7.7822e-10	1	0	0	0	0	0	0	0	0	0	0	0	0	0	0	0	0	0	1	0	0	0	0	0	0	0	0	0	0	0	0	0
ENSG00000254750	CASP1P2	102.102	3.49616	0.502539	6.95698	3.47632e-12	7.7822e-10	0	0	0	0	0	0	0	0	0	0	0	0	0	0	0	0	0	0	0	0	0	0	0	0	0	0	0	0	0	0	0	0
ENSG00000138669	PRKG2	579.744	-2.40814	0.346165	-6.95663	3.48497e-12	7.7822e-10	1	0	0	0	0	0	0	0	0	0	0	0	0	0	0	0	0	0	0	0	0	0	0	0	0	0	0	0	0	0	0	1
ENSG00000187288	CIDEC	1528.22	-1.81582	0.261727	-6.93782	3.982e-12	8.79546e-10	0	0	0	0	0	0	0	0	0	0	0	0	0	0	0	0	0	0	0	0	0	0	0	0	0	0	0	0	0	0	0	0
ENSG00000132274	TRIM22	1502.06	1.14396	0.165323	6.91952	4.53179e-12	9.90221e-10	2	0	0	0	0	0	0	0	0	0	0	0	0	0	0	0	0	0	1	0	1	0	0	0	0	0	0	0	0	0	0	0
ENSG00000177409	SAMD9L	2921.12	1.46984	0.212681	6.911	4.81265e-12	1.0404e-09	0	0	0	0	0	0	0	0	0	0	0	0	0	0	0	0	0	0	0	0	0	0	0	0	0	0	0	0	0	0	0	0
ENSG00000100024	UPB1	121.366	-3.78701	0.548483	-6.90452	5.03744e-12	1.07753e-09	0	0	0	0	0	0	0	0	0	0	0	0	0	0	0	0	0	0	0	0	0	0	0	0	0	0	0	0	0	0	0	0
ENSG00000240041	IGHJ4	147.035	2.45857	0.356502	6.89638	5.33446e-12	1.12918e-09	0	0	0	0	0	0	0	0	0	0	0	0	0	0	0	0	0	0	0	0	0	0	0	0	0	0	0	0	0	0	0	0
ENSG00000260071	RP11-418I22.2	16.7806	-3.37823	0.489995	-6.89443	5.40805e-12	1.13296e-09	0	0	0	0	0	0	0	0	0	0	0	0	0	0	0	0	0	0	0	0	0	0	0	0	0	0	0	0	0	0	0	0
ENSG00000023171	GRAMD1B	2473.91	-1.68206	0.244672	-6.87474	6.2104e-12	1.28777e-09	2	1	0	0	0	0	0	0	0	0	0	0	0	0	0	0	0	0	0	0	0	0	0	0	0	0	0	1	0	0	0	0
ENSG00000130988	RGN	349.51	-2.29276	0.33414	-6.86167	6.80593e-12	1.39429e-09	0	0	0	0	0	0	0	0	0	0	0	0	0	0	0	0	0	0	0	0	0	0	0	0	0	0	0	0	0	0	0	0
ENSG00000155666	KDM8	293.413	-1.43844	0.209669	-6.86051	6.86134e-12	1.39429e-09	1	0	0	0	0	0	0	0	0	1	0	0	0	0	0	0	0	0	0	0	0	0	0	0	0	0	0	0	0	0	0	0
ENSG00000198959	TGM2	1578.17	1.58213	0.231017	6.84851	7.46225e-12	1.50139e-09	1	0	0	0	0	0	0	0	0	0	0	0	0	0	0	0	0	0	0	0	1	0	0	0	0	0	0	0	0	0	0	0
ENSG00000162645	GBP2	2528.74	1.22052	0.178456	6.83934	7.95591e-12	1.56963e-09	2	0	0	0	0	0	0	0	0	0	0	0	0	0	0	0	0	0	1	0	1	0	0	0	0	0	0	0	0	0	0	0
ENSG00000101439	CST3	1861.53	-1.09017	0.159377	-6.84024	7.90631e-12	1.56963e-09	1	0	1	0	0	0	0	0	0	0	0	0	0	0	0	0	0	0	0	0	0	0	0	0	0	0	0	0	0	0	0	0
ENSG00000172578	KLHL6	640.263	1.33813	0.195852	6.83231	8.35561e-12	1.63264e-09	2	0	0	0	0	0	0	0	0	0	0	0	0	0	0	0	0	0	1	0	1	0	0	0	0	0	0	0	0	0	0	0
ENSG00000133740	E2F5	410.619	1.55021	0.228337	6.78915	1.12793e-11	2.18292e-09	0	0	0	0	0	0	0	0	0	0	0	0	0	0	0	0	0	0	0	0	0	0	0	0	0	0	0	0	0	0	0	0
ENSG00000125347	IRF1	5087.74	1.07792	0.158819	6.78713	1.14385e-11	2.19284e-09	1	0	0	0	0	0	0	0	0	0	0	0	0	0	0	0	0	0	0	1	0	0	0	0	0	0	0	0	0	0	0	0
ENSG00000099834	CDHR5	10292.7	-1.86959	0.276127	-6.77078	1.28086e-11	2.43255e-09	0	0	0	0	0	0	0	0	0	0	0	0	0	0	0	0	0	0	0	0	0	0	0	0	0	0	0	0	0	0	0	0
ENSG00000146411	SLC2A12	1254.9	-1.53888	0.227622	-6.76067	1.37358e-11	2.5845e-09	1	0	0	0	0	0	0	0	0	0	0	0	0	0	0	0	0	0	0	0	0	0	0	0	0	0	0	1	0	0	0	0
ENSG00000140526	ABHD2	11456.2	-1.15453	0.170809	-6.75918	1.38776e-11	2.58722e-09	1	0	0	0	1	0	0	0	0	0	0	0	0	0	0	0	0	0	0	0	0	0	0	0	0	0	0	0	0	0	0	0
ENSG00000234290	AC116366.6	275.019	1.08311	0.160395	6.75274	1.45076e-11	2.68008e-09	0	0	0	0	0	0	0	0	0	0	0	0	0	0	0	0	0	0	0	0	0	0	0	0	0	0	0	0	0	0	0	0
ENSG00000137878	GCOM1	126.736	-1.2736	0.188958	-6.74011	1.58267e-11	2.89743e-09	2	0	0	0	1	0	0	0	0	0	0	0	0	0	0	0	0	0	0	0	0	0	0	0	0	0	0	1	0	0	0	0
ENSG00000154451	GBP5	701.636	1.87952	0.279249	6.73064	1.68918e-11	3.01104e-09	0	0	0	0	0	0	0	0	0	0	0	0	0	0	0	0	0	0	0	0	0	0	0	0	0	0	0	0	0	0	0	0
ENSG00000173905	GOLIM4	4598.68	-1.12674	0.167358	-6.73252	1.66755e-11	3.01104e-09	1	0	0	0	0	0	0	0	0	0	1	0	0	0	0	0	0	0	0	0	0	0	0	0	0	0	0	0	0	0	0	0
ENSG00000165023	DIRAS2	128.583	-3.11001	0.462009	-6.73149	1.6793e-11	3.01104e-09	2	0	0	0	0	1	0	0	0	0	0	0	0	0	0	0	0	0	0	0	0	0	0	1	0	0	0	0	0	0	0	0
ENSG00000188833	ENTPD8	474.568	-2.84192	0.4224	-6.72803	1.71978e-11	3.03892e-09	0	0	0	0	0	0	0	0	0	0	0	0	0	0	0	0	0	0	0	0	0	0	0	0	0	0	0	0	0	0	0	0
ENSG00000142949	PTPRF	10729.8	-1.29627	0.19359	-6.69597	2.14239e-11	3.75306e-09	3	0	0	0	1	0	0	0	0	0	1	0	0	0	0	1	0	0	0	0	0	0	0	0	0	0	0	0	0	0	0	0
ENSG00000179094	PER1	437.328	-1.09476	0.164077	-6.67223	2.51952e-11	4.37599e-09	2	0	0	0	0	0	0	0	0	0	0	1	1	0	0	0	0	0	0	0	0	0	0	0	0	0	0	0	0	0	0	0
ENSG00000177666	PNPLA2	637.171	-0.979728	0.147098	-6.66038	2.73116e-11	4.70338e-09	0	0	0	0	0	0	0	0	0	0	0	0	0	0	0	0	0	0	0	0	0	0	0	0	0	0	0	0	0	0	0	0
ENSG00000146477	SLC22A3	120.479	2.28585	0.343944	6.64601	3.01147e-11	5.14253e-09	2	0	0	0	0	0	0	0	0	0	0	0	0	0	0	0	0	0	1	0	1	0	0	0	0	0	0	0	0	0	0	0
ENSG00000179583	CIITA	1910.1	1.01024	0.152166	6.63906	3.157e-11	5.34611e-09	2	0	0	0	0	0	0	0	0	0	0	0	0	0	0	0	0	0	1	0	1	0	0	0	0	0	0	0	0	0	0	0
ENSG00000065154	OAT	20287.9	-1.35754	0.204941	-6.62402	3.49571e-11	5.87077e-09	1	0	0	0	0	0	0	0	0	0	0	0	0	0	0	0	0	0	0	0	0	0	0	0	0	0	0	1	0	0	0	0
ENSG00000260912	RP11-363E7.4	243.117	-2.15218	0.324965	-6.6228	3.52461e-11	5.87079e-09	0	0	0	0	0	0	0	0	0	0	0	0	0	0	0	0	0	0	0	0	0	0	0	0	0	0	0	0	0	0	0	0
ENSG00000142484	TM4SF5	889.96	-2.18062	0.329579	-6.61637	3.68126e-11	6.08186e-09	1	0	0	0	0	0	0	0	0	0	0	0	0	0	0	0	0	0	0	0	0	0	0	0	1	0	0	0	0	0	0	0
ENSG00000148175	STOM	2100.33	-1.5176	0.229625	-6.60904	3.86821e-11	6.32518e-09	2	1	0	0	0	0	0	0	0	0	0	0	0	0	0	1	0	0	0	0	0	0	0	0	0	0	0	0	0	0	0	0
ENSG00000196878	LAMB3	2687.83	-2.30326	0.348547	-6.60818	3.89079e-11	6.32518e-09	1	0	0	0	0	0	0	0	0	0	0	0	0	0	0	1	0	0	0	0	0	0	0	0	0	0	0	0	0	0	0	0
ENSG00000162769	FLVCR1	3034.02	-1.53132	0.23201	-6.60022	4.10542e-11	6.62112e-09	1	0	0	0	0	0	0	0	0	0	0	0	0	0	0	0	0	0	0	0	0	0	0	0	0	0	0	1	0	0	0	0
ENSG00000071967	CYBRD1	11221.5	-1.91752	0.29184	-6.57047	5.01563e-11	8.02541e-09	1	0	0	0	0	0	0	0	0	0	0	0	0	0	0	0	0	0	0	0	0	0	0	0	0	0	0	1	0	0	0	0
ENSG00000124508	BTN2A2	347.006	1.23083	0.187373	6.56887	5.06971e-11	8.04856e-09	2	0	0	0	0	0	0	0	0	0	0	0	0	0	0	0	0	0	1	0	0	0	0	0	0	0	0	0	0	0	1	0
ENSG00000109684	CLNK	132.155	1.54693	0.235647	6.56462	5.21641e-11	8.15406e-09	1	0	0	0	0	0	0	0	0	0	0	0	0	0	0	0	0	0	0	0	1	0	0	0	0	0	0	0	0	0	0	0
ENSG00000117054	ACADM	2837.93	-1.73837	0.26478	-6.56533	5.19165e-11	8.15406e-09	0	0	0	0	0	0	0	0	0	0	0	0	0	0	0	0	0	0	0	0	0	0	0	0	0	0	0	0	0	0	0	0
ENSG00000100453	GZMB	51.6199	2.86774	0.436953	6.56305	5.27197e-11	8.17799e-09	1	0	0	0	0	0	0	0	0	0	0	0	0	0	0	0	0	0	0	0	0	0	0	0	0	0	1	0	0	0	0	0
ENSG00000156345	CDK20	113.586	-1.8345	0.279784	-6.55684	5.49606e-11	8.46102e-09	0	0	0	0	0	0	0	0	0	0	0	0	0	0	0	0	0	0	0	0	0	0	0	0	0	0	0	0	0	0	0	0
ENSG00000136425	CIB2	193.647	-1.83149	0.280277	-6.53457	6.37941e-11	9.74706e-09	0	0	0	0	0	0	0	0	0	0	0	0	0	0	0	0	0	0	0	0	0	0	0	0	0	0	0	0	0	0	0	0
ENSG00000159399	HK2	538.855	2.5541	0.390971	6.53272	6.45876e-11	9.79466e-09	0	0	0	0	0	0	0	0	0	0	0	0	0	0	0	0	0	0	0	0	0	0	0	0	0	0	0	0	0	0	0	0
ENSG00000103502	CDIPT	500.785	-1.1157	0.170936	-6.52703	6.7087e-11	1.00983e-08	1	0	0	0	0	0	0	0	0	0	1	0	0	0	0	0	0	0	0	0	0	0	0	0	0	0	0	0	0	0	0	0
ENSG00000167723	TRPV3	339.869	-2.19912	0.337259	-6.52058	7.00367e-11	1.04648e-08	1	1	0	0	0	0	0	0	0	0	0	0	0	0	0	0	0	0	0	0	0	0	0	0	0	0	0	0	0	0	0	0
ENSG00000132832	LINC01260	106.504	2.56309	0.393603	6.51186	7.42249e-11	1.09449e-08	0	0	0	0	0	0	0	0	0	0	0	0	0	0	0	0	0	0	0	0	0	0	0	0	0	0	0	0	0	0	0	0
ENSG00000152952	PLOD2	3995.86	-1.52502	0.234198	-6.51166	7.43269e-11	1.09449e-08	1	0	0	0	0	0	0	0	0	0	0	0	0	0	0	0	0	0	0	0	0	0	0	0	0	0	0	1	0	0	0	0
ENSG00000083720	OXCT1	667.674	1.40247	0.215911	6.49562	8.26915e-11	1.2089e-08	1	0	0	0	0	0	0	0	0	0	0	0	0	0	0	0	0	0	1	0	0	0	0	0	0	0	0	0	0	0	0	0
ENSG00000176171	BNIP3	227.11	-1.19455	0.184199	-6.48509	8.86773e-11	1.28715e-08	2	0	0	0	0	0	0	0	0	0	0	0	0	0	0	0	0	1	0	0	0	0	0	1	0	0	0	0	0	0	0	0
ENSG00000135549	PKIB	394.031	-2.53546	0.392378	-6.46179	1.03472e-10	1.49125e-08	0	0	0	0	0	0	0	0	0	0	0	0	0	0	0	0	0	0	0	0	0	0	0	0	0	0	0	0	0	0	0	0
ENSG00000152969	JAKMIP1	32.5628	3.48269	0.540104	6.4482	1.1319e-10	1.61981e-08	0	0	0	0	0	0	0	0	0	0	0	0	0	0	0	0	0	0	0	0	0	0	0	0	0	0	0	0	0	0	0	0
ENSG00000169435	RASSF6	1393.18	-0.886643	0.137831	-6.43282	1.25256e-10	1.77995e-08	1	0	0	0	0	0	0	0	0	0	0	0	0	0	0	0	0	0	0	0	0	0	0	0	0	0	0	1	0	0	0	0
ENSG00000188660	LINC00319	30.6332	-2.76154	0.43011	-6.42054	1.35791e-10	1.91626e-08	0	0	0	0	0	0	0	0	0	0	0	0	0	0	0	0	0	0	0	0	0	0	0	0	0	0	0	0	0	0	0	0
ENSG00000226652	PSMD10P2	37.5656	-2.25708	0.351737	-6.41695	1.39029e-10	1.94841e-08	0	0	0	0	0	0	0	0	0	0	0	0	0	0	0	0	0	0	0	0	0	0	0	0	0	0	0	0	0	0	0	0
ENSG00000128284	APOL3	673.923	0.861542	0.134304	6.41485	1.40965e-10	1.94986e-08	2	0	0	0	0	0	0	0	0	0	0	0	0	0	0	0	0	0	1	0	1	0	0	0	0	0	0	0	0	0	0	0
ENSG00000214782	MS4A18	783.496	2.31028	0.360152	6.41475	1.41051e-10	1.94986e-08	0	0	0	0	0	0	0	0	0	0	0	0	0	0	0	0	0	0	0	0	0	0	0	0	0	0	0	0	0	0	0	0
ENSG00000177076	ACER2	260.335	-2.01127	0.313694	-6.41157	1.44027e-10	1.97755e-08	1	0	0	0	0	0	0	0	0	0	0	0	0	0	0	0	0	0	0	0	0	0	0	0	0	0	0	1	0	0	0	0
ENSG00000240021	TEX35	24.275	-4.27002	0.67173	-6.35674	2.06075e-10	2.8105e-08	3	0	0	0	1	1	0	0	0	0	0	0	0	0	0	1	0	0	0	0	0	0	0	0	0	0	0	0	0	0	0	0
ENSG00000168389	MFSD2A	593.929	-0.948126	0.149305	-6.35026	2.14953e-10	2.89406e-08	2	0	0	0	1	0	0	0	0	0	0	0	1	0	0	0	0	0	0	0	0	0	0	0	0	0	0	0	0	0	0	0
ENSG00000062524	LTK	481.981	-1.48623	0.234044	-6.35019	2.1505e-10	2.89406e-08	0	0	0	0	0	0	0	0	0	0	0	0	0	0	0	0	0	0	0	0	0	0	0	0	0	0	0	0	0	0	0	0
ENSG00000085382	HACE1	494.797	-0.862721	0.136047	-6.34133	2.27793e-10	3.04538e-08	2	0	0	0	0	0	0	0	0	0	0	0	0	0	1	0	0	0	0	0	0	0	0	0	0	0	0	1	0	0	0	0
ENSG00000011198	ABHD5	623.019	-1.39703	0.220349	-6.34005	2.29696e-10	3.05075e-08	0	0	0	0	0	0	0	0	0	0	0	0	0	0	0	0	0	0	0	0	0	0	0	0	0	0	0	0	0	0	0	0
ENSG00000127948	POR	2655.96	-1.44477	0.228038	-6.33564	2.36361e-10	3.11889e-08	0	0	0	0	0	0	0	0	0	0	0	0	0	0	0	0	0	0	0	0	0	0	0	0	0	0	0	0	0	0	0	0
ENSG00000103064	SLC7A6	343.232	0.971348	0.153491	6.32838	2.47741e-10	3.24796e-08	2	0	0	0	0	0	0	0	0	0	0	0	0	0	0	0	0	0	1	0	1	0	0	0	0	0	0	0	0	0	0	0
ENSG00000125845	BMP2	400.7	-1.70468	0.269618	-6.32258	2.57236e-10	3.35084e-08	0	0	0	0	0	0	0	0	0	0	0	0	0	0	0	0	0	0	0	0	0	0	0	0	0	0	0	0	0	0	0	0
ENSG00000173193	PARP14	11829.9	0.932067	0.147632	6.31343	2.72918e-10	3.53246e-08	1	0	0	0	0	0	0	0	0	0	0	0	0	0	0	0	0	0	1	0	0	0	0	0	0	0	0	0	0	0	0	0
ENSG00000175318	GRAMD2	84.703	2.01975	0.32005	6.31073	2.77725e-10	3.57193e-08	0	0	0	0	0	0	0	0	0	0	0	0	0	0	0	0	0	0	0	0	0	0	0	0	0	0	0	0	0	0	0	0
ENSG00000172689	MS4A10	2426.87	-3.67573	0.583499	-6.29946	2.98681e-10	3.81729e-08	0	0	0	0	0	0	0	0	0	0	0	0	0	0	0	0	0	0	0	0	0	0	0	0	0	0	0	0	0	0	0	0
ENSG00000187094	CCK	701.896	-1.20526	0.191636	-6.28931	3.18881e-10	4.04999e-08	0	0	0	0	0	0	0	0	0	0	0	0	0	0	0	0	0	0	0	0	0	0	0	0	0	0	0	0	0	0	0	0
ENSG00000113719	ERGIC1	3052.18	-0.557647	0.0886829	-6.28811	3.21361e-10	4.05614e-08	1	0	0	0	0	0	0	0	0	1	0	0	0	0	0	0	0	0	0	0	0	0	0	0	0	0	0	0	0	0	0	0
ENSG00000166278	C2	276.247	1.37387	0.21906	6.27165	3.57234e-10	4.48108e-08	0	0	0	0	0	0	0	0	0	0	0	0	0	0	0	0	0	0	0	0	0	0	0	0	0	0	0	0	0	0	0	0
ENSG00000138496	PARP9	2719.31	1.06311	0.169786	6.26147	3.81372e-10	4.75452e-08	0	0	0	0	0	0	0	0	0	0	0	0	0	0	0	0	0	0	0	0	0	0	0	0	0	0	0	0	0	0	0	0
ENSG00000139629	GALNT6	1503.4	-1.40706	0.225081	-6.25133	4.0698e-10	5.04283e-08	2	0	0	0	0	1	0	0	0	0	0	0	0	0	0	1	0	0	0	0	0	0	0	0	0	0	0	0	0	0	0	0
ENSG00000106123	EPHB6	111.788	-2.34866	0.375867	-6.24864	4.14053e-10	5.09937e-08	1	0	0	0	0	1	0	0	0	0	0	0	0	0	0	0	0	0	0	0	0	0	0	0	0	0	0	0	0	0	0	0
ENSG00000172716	SLFN11	428.854	1.33889	0.214341	6.24654	4.19632e-10	5.13695e-08	3	0	0	0	0	0	0	0	0	0	0	0	0	0	0	0	0	0	1	0	1	0	0	0	0	0	1	0	0	0	0	0
ENSG00000185100	ADSSL1	81.4765	-1.34073	0.21514	-6.23188	4.60876e-10	5.60806e-08	0	0	0	0	0	0	0	0	0	0	0	0	0	0	0	0	0	0	0	0	0	0	0	0	0	0	0	0	0	0	0	0
ENSG00000164120	HPGD	7818.51	-1.11874	0.179676	-6.22642	4.7722e-10	5.77237e-08	1	0	0	0	0	0	0	0	0	0	0	0	0	0	0	0	0	0	0	0	0	0	0	0	0	0	0	1	0	0	0	0
ENSG00000125459	MSTO1	113.785	0.970926	0.156029	6.22274	4.88548e-10	5.87442e-08	0	0	0	0	0	0	0	0	0	0	0	0	0	0	0	0	0	0	0	0	0	0	0	0	0	0	0	0	0	0	0	0
ENSG00000238160	AC116366.5	139.401	1.0915	0.175454	6.22097	4.94081e-10	5.90601e-08	0	0	0	0	0	0	0	0	0	0	0	0	0	0	0	0	0	0	0	0	0	0	0	0	0	0	0	0	0	0	0	0
ENSG00000070778	PTPN21	611.264	-0.607618	0.0977749	-6.21445	5.15043e-10	6.12058e-08	2	0	0	0	0	1	0	0	0	0	0	0	0	0	0	0	0	0	0	0	0	0	0	0	0	0	0	1	0	0	0	0
ENSG00000101224	CDC25B	1022.69	1.34827	0.217015	6.21281	5.20459e-10	6.14899e-08	0	0	0	0	0	0	0	0	0	0	0	0	0	0	0	0	0	0	0	0	0	0	0	0	0	0	0	0	0	0	0	0
ENSG00000100612	DHRS7	1243.76	-1.56172	0.251502	-6.20957	5.31295e-10	6.24072e-08	1	0	0	0	0	0	0	0	0	0	1	0	0	0	0	0	0	0	0	0	0	0	0	0	0	0	0	0	0	0	0	0
ENSG00000164237	CMBL	4012.91	-1.19829	0.193006	-6.20854	5.34794e-10	6.24572e-08	4	1	0	0	0	1	0	0	0	0	0	0	0	0	0	0	0	1	0	0	0	0	0	0	0	0	0	1	0	0	0	0
ENSG00000215424	MCM3AP-AS1	214.812	0.832077	0.134075	6.20607	5.43253e-10	6.30826e-08	0	0	0	0	0	0	0	0	0	0	0	0	0	0	0	0	0	0	0	0	0	0	0	0	0	0	0	0	0	0	0	0
ENSG00000169174	PCSK9	225.287	2.08527	0.33672	6.19289	5.90695e-10	6.82017e-08	0	0	0	0	0	0	0	0	0	0	0	0	0	0	0	0	0	0	0	0	0	0	0	0	0	0	0	0	0	0	0	0
ENSG00000100422	CERK	1858.35	-0.948414	0.153217	-6.19002	6.01556e-10	6.90634e-08	0	0	0	0	0	0	0	0	0	0	0	0	0	0	0	0	0	0	0	0	0	0	0	0	0	0	0	0	0	0	0	0
ENSG00000134202	GSTM3	336.379	-1.85773	0.301015	-6.17155	6.7625e-10	7.72027e-08	2	1	0	0	0	0	0	0	0	0	0	0	0	0	0	1	0	0	0	0	0	0	0	0	0	0	0	0	0	0	0	0
ENSG00000118137	APOA1	24974.8	-5.99828	0.973671	-6.16048	7.25227e-10	8.23315e-08	1	0	1	0	0	0	0	0	0	0	0	0	0	0	0	0	0	0	0	0	0	0	0	0	0	0	0	0	0	0	0	0
ENSG00000238133	MLK7-AS1	80.9789	2.44401	0.399265	6.12126	9.28383e-10	1.04809e-07	0	0	0	0	0	0	0	0	0	0	0	0	0	0	0	0	0	0	0	0	0	0	0	0	0	0	0	0	0	0	0	0
ENSG00000249859	PVT1	120.122	1.32564	0.216689	6.11772	9.49207e-10	1.06568e-07	0	0	0	0	0	0	0	0	0	0	0	0	0	0	0	0	0	0	0	0	0	0	0	0	0	0	0	0	0	0	0	0
ENSG00000236155	RP11-231P20.2	29.1097	-2.39554	0.39169	-6.11591	9.60079e-10	1.07197e-07	0	0	0	0	0	0	0	0	0	0	0	0	0	0	0	0	0	0	0	0	0	0	0	0	0	0	0	0	0	0	0	0
ENSG00000163686	ABHD6	1193.48	-1.63356	0.267435	-6.10825	1.00727e-09	1.11851e-07	1	0	1	0	0	0	0	0	0	0	0	0	0	0	0	0	0	0	0	0	0	0	0	0	0	0	0	0	0	0	0	0
ENSG00000074276	CDHR2	15823.9	-1.60619	0.262995	-6.10731	1.01323e-09	1.11901e-07	1	0	1	0	0	0	0	0	0	0	0	0	0	0	0	0	0	0	0	0	0	0	0	0	0	0	0	0	0	0	0	0
ENSG00000181513	ACBD4	515.055	-1.32168	0.216572	-6.10273	1.04273e-09	1.14536e-07	0	0	0	0	0	0	0	0	0	0	0	0	0	0	0	0	0	0	0	0	0	0	0	0	0	0	0	0	0	0	0	0
ENSG00000158828	PINK1	306.129	-1.26858	0.209043	-6.06852	1.29097e-09	1.41042e-07	2	0	1	0	0	0	0	0	0	0	1	0	0	0	0	0	0	0	0	0	0	0	0	0	0	0	0	0	0	0	0	0
ENSG00000100523	DDHD1	607.351	0.641335	0.105918	6.05503	1.40387e-09	1.52557e-07	2	0	0	0	0	0	0	0	0	0	0	0	0	0	0	0	0	0	1	1	0	0	0	0	0	0	0	0	0	0	0	0
ENSG00000071051	NCK2	896.866	-1.12593	0.186101	-6.05009	1.44767e-09	1.55651e-07	1	0	0	0	0	0	0	0	0	0	0	0	0	0	0	1	0	0	0	0	0	0	0	0	0	0	0	0	0	0	0	0
ENSG00000119514	GALNT12	576.899	-0.962149	0.15902	-6.0505	1.444e-09	1.55651e-07	2	0	0	0	0	0	0	0	1	0	1	0	0	0	0	0	0	0	0	0	0	0	0	0	0	0	0	0	0	0	0	0
ENSG00000188611	ASAH2	1652.67	-2.37968	0.393748	-6.04366	1.50659e-09	1.61133e-07	3	0	0	0	0	1	0	0	0	0	0	0	0	0	0	0	0	0	0	0	0	0	0	1	0	0	0	1	0	0	0	0
ENSG00000087237	CETP	36.9119	2.24501	0.372111	6.03316	1.60785e-09	1.71064e-07	0	0	0	0	0	0	0	0	0	0	0	0	0	0	0	0	0	0	0	0	0	0	0	0	0	0	0	0	0	0	0	0
ENSG00000167588	GPD1	2874.66	-1.2031	0.199457	-6.03185	1.62089e-09	1.71553e-07	1	0	0	0	0	1	0	0	0	0	0	0	0	0	0	0	0	0	0	0	0	0	0	0	0	0	0	0	0	0	0	0
ENSG00000224511	LINC00365	28.7981	-3.37621	0.560393	-6.02472	1.69398e-09	1.78359e-07	0	0	0	0	0	0	0	0	0	0	0	0	0	0	0	0	0	0	0	0	0	0	0	0	0	0	0	0	0	0	0	0
ENSG00000060566	CREB3L3	4005.65	-1.44727	0.2405	-6.01777	1.76835e-09	1.8523e-07	0	0	0	0	0	0	0	0	0	0	0	0	0	0	0	0	0	0	0	0	0	0	0	0	0	0	0	0	0	0	0	0
ENSG00000143543	JTB	1182.64	-0.595319	0.0989829	-6.01436	1.80599e-09	1.87377e-07	0	0	0	0	0	0	0	0	0	0	0	0	0	0	0	0	0	0	0	0	0	0	0	0	0	0	0	0	0	0	0	0
ENSG00000234224	TMEM229A	171.333	-2.28274	0.379556	-6.01424	1.80729e-09	1.87377e-07	0	0	0	0	0	0	0	0	0	0	0	0	0	0	0	0	0	0	0	0	0	0	0	0	0	0	0	0	0	0	0	0
ENSG00000203691	NA	116.977	0.96403	0.160323	6.01305	1.82067e-09	1.87806e-07	0	0	0	0	0	0	0	0	0	0	0	0	0	0	0	0	0	0	0	0	0	0	0	0	0	0	0	0	0	0	0	0
ENSG00000154917	RAB6B	82.8934	-1.3429	0.223363	-6.01218	1.83047e-09	1.87863e-07	1	0	0	0	0	0	0	0	0	0	0	0	0	0	0	0	0	0	0	0	0	0	0	0	0	0	0	1	0	0	0	0
ENSG00000163501	IHH	218.819	-1.19639	0.199211	-6.00561	1.90609e-09	1.94641e-07	0	0	0	0	0	0	0	0	0	0	0	0	0	0	0	0	0	0	0	0	0	0	0	0	0	0	0	0	0	0	0	0
ENSG00000182749	PAQR7	517.486	-1.79484	0.298989	-6.00303	1.93675e-09	1.96783e-07	0	0	0	0	0	0	0	0	0	0	0	0	0	0	0	0	0	0	0	0	0	0	0	0	0	0	0	0	0	0	0	0
ENSG00000124249	KCNK15	11.5244	-5.18954	0.864971	-5.99967	1.97719e-09	1.99845e-07	1	0	0	0	0	0	0	0	0	0	0	0	0	0	0	1	0	0	0	0	0	0	0	0	0	0	0	0	0	0	0	0
ENSG00000163295	ALPI	14094	-1.80903	0.30156	-5.9989	1.98655e-09	1.99845e-07	0	0	0	0	0	0	0	0	0	0	0	0	0	0	0	0	0	0	0	0	0	0	0	0	0	0	0	0	0	0	0	0
ENSG00000053254	FOXN3	3268.72	-1.11487	0.185875	-5.99799	1.99778e-09	1.99985e-07	1	0	0	0	0	0	0	0	0	0	0	0	0	0	0	0	0	0	0	0	0	0	0	0	0	0	0	1	0	0	0	0
ENSG00000136826	KLF4	1680.25	-1.7126	0.286273	-5.9824	2.19876e-09	2.19025e-07	0	0	0	0	0	0	0	0	0	0	0	0	0	0	0	0	0	0	0	0	0	0	0	0	0	0	0	0	0	0	0	0
ENSG00000106415	GLCCI1	598.456	1.15965	0.19403	5.97664	2.27786e-09	2.24701e-07	1	0	0	0	0	0	0	0	0	0	0	0	0	0	0	0	0	0	0	0	1	0	0	0	0	0	0	0	0	0	0	0
ENSG00000140465	CYP1A1	219.422	-7.75905	1.29806	-5.97743	2.26688e-09	2.24701e-07	1	0	0	0	0	1	0	0	0	0	0	0	0	0	0	0	0	0	0	0	0	0	0	0	0	0	0	0	0	0	0	0
ENSG00000140451	PIF1	145.702	1.42693	0.238963	5.97134	2.35309e-09	2.2879e-07	1	0	0	0	0	0	0	0	0	0	0	0	0	0	0	0	0	0	1	0	0	0	0	0	0	0	0	0	0	0	0	0
ENSG00000154153	FAM134B	762.274	-1.64934	0.27617	-5.97221	2.34056e-09	2.2879e-07	0	0	0	0	0	0	0	0	0	0	0	0	0	0	0	0	0	0	0	0	0	0	0	0	0	0	0	0	0	0	0	0
ENSG00000244731	C4A	40.6224	1.94351	0.325433	5.97207	2.34259e-09	2.2879e-07	0	0	0	0	0	0	0	0	0	0	0	0	0	0	0	0	0	0	0	0	0	0	0	0	0	0	0	0	0	0	0	0
ENSG00000256612	CYP2B7P	387.585	-2.16508	0.362686	-5.96956	2.37894e-09	2.30202e-07	0	0	0	0	0	0	0	0	0	0	0	0	0	0	0	0	0	0	0	0	0	0	0	0	0	0	0	0	0	0	0	0
ENSG00000237149	ZNF503-AS2	36.3245	-1.82319	0.305863	-5.9608	2.50999e-09	2.41732e-07	0	0	0	0	0	0	0	0	0	0	0	0	0	0	0	0	0	0	0	0	0	0	0	0	0	0	0	0	0	0	0	0
ENSG00000204267	TAP2	1016.16	0.865673	0.145361	5.95534	2.59528e-09	2.482e-07	1	0	0	0	0	0	0	0	0	0	0	0	0	0	0	0	0	0	0	0	1	0	0	0	0	0	0	0	0	0	0	0
ENSG00000130522	JUND	578.478	-1.27328	0.213819	-5.95495	2.60158e-09	2.482e-07	0	0	0	0	0	0	0	0	0	0	0	0	0	0	0	0	0	0	0	0	0	0	0	0	0	0	0	0	0	0	0	0
ENSG00000135953	MFSD9	771.141	-0.861673	0.144945	-5.94483	2.76745e-09	2.62791e-07	1	0	0	0	0	0	0	0	0	0	0	0	0	0	0	0	0	0	0	0	0	0	0	0	0	0	0	1	0	0	0	0
ENSG00000137714	FDX1	982.031	-0.741673	0.124792	-5.94328	2.79373e-09	2.64053e-07	1	0	0	0	0	1	0	0	0	0	0	0	0	0	0	0	0	0	0	0	0	0	0	0	0	0	0	0	0	0	0	0
ENSG00000183255	PTTG1IP	3385.91	-0.919872	0.154829	-5.9412	2.82942e-09	2.66188e-07	1	0	0	0	0	0	0	0	0	0	1	0	0	0	0	0	0	0	0	0	0	0	0	0	0	0	0	0	0	0	0	0
ENSG00000182347	PDSS1P1	72.2269	1.95021	0.328414	5.93826	2.88058e-09	2.69753e-07	0	0	0	0	0	0	0	0	0	0	0	0	0	0	0	0	0	0	0	0	0	0	0	0	0	0	0	0	0	0	0	0
ENSG00000197375	SLC22A5	1588.1	-1.21154	0.204127	-5.93523	2.93432e-09	2.73524e-07	0	0	0	0	0	0	0	0	0	0	0	0	0	0	0	0	0	0	0	0	0	0	0	0	0	0	0	0	0	0	0	0
ENSG00000184900	SUMO3	797.841	-0.689147	0.116155	-5.93301	2.97432e-09	2.75987e-07	2	0	0	0	0	0	0	0	0	1	0	0	0	0	0	0	0	1	0	0	0	0	0	0	0	0	0	0	0	0	0	0
ENSG00000001617	SEMA3F	281.01	-1.28667	0.217402	-5.91839	3.25113e-09	3.00301e-07	0	0	0	0	0	0	0	0	0	0	0	0	0	0	0	0	0	0	0	0	0	0	0	0	0	0	0	0	0	0	0	0
ENSG00000106617	PRKAG2	1092.97	-0.75157	0.127067	-5.91474	3.32392e-09	3.05635e-07	1	0	0	0	0	0	0	0	0	0	0	0	0	0	0	0	0	0	0	0	0	0	0	0	0	0	0	1	0	0	0	0
ENSG00000128266	GNAZ	63.7563	-2.01578	0.340884	-5.9134	3.35124e-09	3.06759e-07	2	0	0	0	0	0	0	0	0	0	0	0	0	0	0	1	0	0	0	0	0	0	0	0	0	0	0	1	0	0	0	0
ENSG00000166145	SPINT1	4058.08	-1.03509	0.175137	-5.91022	3.41659e-09	3.11339e-07	1	0	0	0	0	1	0	0	0	0	0	0	0	0	0	0	0	0	0	0	0	0	0	0	0	0	0	0	0	0	0	0
ENSG00000111644	ACRBP	59.1146	-1.26571	0.214493	-5.90096	3.61391e-09	3.26392e-07	0	0	0	0	0	0	0	0	0	0	0	0	0	0	0	0	0	0	0	0	0	0	0	0	0	0	0	0	0	0	0	0
ENSG00000184304	PRKD1	132.904	-1.88938	0.320169	-5.90119	3.60898e-09	3.26392e-07	0	0	0	0	0	0	0	0	0	0	0	0	0	0	0	0	0	0	0	0	0	0	0	0	0	0	0	0	0	0	0	0
ENSG00000120217	CD274	269.575	1.29251	0.219158	5.89759	3.68859e-09	3.31663e-07	1	0	0	0	0	0	0	0	0	0	0	0	0	0	0	0	0	0	0	0	1	0	0	0	0	0	0	0	0	0	0	0
ENSG00000159640	ACE	1941.31	-2.01839	0.342562	-5.89204	3.81454e-09	3.41477e-07	0	0	0	0	0	0	0	0	0	0	0	0	0	0	0	0	0	0	0	0	0	0	0	0	0	0	0	0	0	0	0	0
ENSG00000186918	ZNF395	662.341	-0.816757	0.138816	-5.88375	4.01072e-09	3.57464e-07	1	0	0	0	0	0	0	0	0	0	0	0	0	0	0	0	0	1	0	0	0	0	0	0	0	0	0	0	0	0	0	0
ENSG00000172037	LAMB2	1342.41	-1.94772	0.331787	-5.8704	4.34757e-09	3.85795e-07	1	0	0	0	0	0	0	0	0	0	0	0	0	0	0	0	0	0	0	0	0	0	0	0	1	0	0	0	0	0	0	0
ENSG00000042445	RETSAT	5921.75	-1.27889	0.218329	-5.85763	4.69531e-09	4.13045e-07	1	0	0	0	0	1	0	0	0	0	0	0	0	0	0	0	0	0	0	0	0	0	0	0	0	0	0	0	0	0	0	0
ENSG00000196188	CTSE	8288.74	-1.32526	0.226229	-5.85803	4.684e-09	4.13045e-07	0	0	0	0	0	0	0	0	0	0	0	0	0	0	0	0	0	0	0	0	0	0	0	0	0	0	0	0	0	0	0	0
ENSG00000106025	TSPAN12	829.491	-0.902164	0.154216	-5.85001	4.91545e-09	4.30547e-07	1	0	0	0	0	0	0	0	0	0	0	0	0	0	0	0	0	0	0	0	0	0	0	0	0	0	0	1	0	0	0	0
ENSG00000135220	UGT2A3	8994.18	-1.37772	0.235578	-5.84823	4.9683e-09	4.33308e-07	1	0	0	0	0	0	0	0	0	0	0	0	0	0	0	0	0	0	0	0	0	0	0	0	0	0	0	1	0	0	0	0
ENSG00000143434	SEMA6C	293.552	-1.92027	0.328991	-5.83683	5.32033e-09	4.62027e-07	0	0	0	0	0	0	0	0	0	0	0	0	0	0	0	0	0	0	0	0	0	0	0	0	0	0	0	0	0	0	0	0
ENSG00000114268	PFKFB4	1159.16	-1.27264	0.218595	-5.82191	5.81772e-09	5.03072e-07	0	0	0	0	0	0	0	0	0	0	0	0	0	0	0	0	0	0	0	0	0	0	0	0	0	0	0	0	0	0	0	0
ENSG00000127955	GNAI1	363.301	-0.591799	0.101715	-5.81819	5.94891e-09	5.11899e-07	1	0	0	0	0	0	0	0	0	0	0	0	0	0	0	0	0	0	0	0	0	0	0	0	0	0	0	1	0	0	0	0
ENSG00000204264	PSMB8	2428.85	0.850467	0.146189	5.81759	5.97018e-09	5.11899e-07	0	0	0	0	0	0	0	0	0	0	0	0	0	0	0	0	0	0	0	0	0	0	0	0	0	0	0	0	0	0	0	0
ENSG00000039560	RAI14	515.784	-1.626	0.279683	-5.81373	6.1097e-09	5.21661e-07	0	0	0	0	0	0	0	0	0	0	0	0	0	0	0	0	0	0	0	0	0	0	0	0	0	0	0	0	0	0	0	0
ENSG00000169248	CXCL11	472.025	4.40114	0.758911	5.79929	6.6598e-09	5.66251e-07	1	0	0	0	0	0	0	0	0	0	0	0	0	0	0	0	0	0	0	0	1	0	0	0	0	0	0	0	0	0	0	0
ENSG00000104490	NCALD	281.251	1.73934	0.300993	5.77868	7.52885e-09	6.37474e-07	1	0	0	0	0	0	0	0	0	0	0	0	0	0	0	0	0	0	1	0	0	0	0	0	0	0	0	0	0	0	0	0
ENSG00000184613	NELL2	807.834	-2.03112	0.351948	-5.77109	7.8761e-09	6.64109e-07	1	0	0	0	0	0	0	0	0	0	0	0	0	0	0	0	0	0	0	0	0	0	0	1	0	0	0	0	0	0	0	0
ENSG00000264098	NA	432.473	-1.73509	0.30101	-5.76423	8.20328e-09	6.88838e-07	0	0	0	0	0	0	0	0	0	0	0	0	0	0	0	0	0	0	0	0	0	0	0	0	0	0	0	0	0	0	0	0
ENSG00000162614	NEXN	225.955	0.924377	0.160664	5.75346	8.74332e-09	7.31165e-07	0	0	0	0	0	0	0	0	0	0	0	0	0	0	0	0	0	0	0	0	0	0	0	0	0	0	0	0	0	0	0	0
ENSG00000233237	LINC00472	65.3324	-1.88738	0.328176	-5.75111	8.86618e-09	7.384e-07	0	0	0	0	0	0	0	0	0	0	0	0	0	0	0	0	0	0	0	0	0	0	0	0	0	0	0	0	0	0	0	0
ENSG00000137752	CASP1	3302.94	0.774862	0.134857	5.74579	9.14941e-09	7.58878e-07	1	0	0	0	0	0	0	0	0	0	0	0	0	0	0	0	0	0	0	0	1	0	0	0	0	0	0	0	0	0	0	0
ENSG00000233399	RP11-111I12.1	39.7005	2.14872	0.374107	5.7436	9.26872e-09	7.65649e-07	0	0	0	0	0	0	0	0	0	0	0	0	0	0	0	0	0	0	0	0	0	0	0	0	0	0	0	0	0	0	0	0
ENSG00000164713	BRI3	732.294	-0.820742	0.142957	-5.74118	9.40184e-09	7.73501e-07	0	0	0	0	0	0	0	0	0	0	0	0	0	0	0	0	0	0	0	0	0	0	0	0	0	0	0	0	0	0	0	0
ENSG00000167780	SOAT2	204.854	-4.22615	0.739332	-5.71617	1.08951e-08	8.92738e-07	0	0	0	0	0	0	0	0	0	0	0	0	0	0	0	0	0	0	0	0	0	0	0	0	0	0	0	0	0	0	0	0
ENSG00000165140	FBP1	5984.56	-1.4493	0.254268	-5.69991	1.19874e-08	9.78296e-07	0	0	0	0	0	0	0	0	0	0	0	0	0	0	0	0	0	0	0	0	0	0	0	0	0	0	0	0	0	0	0	0
ENSG00000174501	ANKRD36C	1060.67	0.747399	0.131505	5.68342	1.32027e-08	1.07317e-06	0	0	0	0	0	0	0	0	0	0	0	0	0	0	0	0	0	0	0	0	0	0	0	0	0	0	0	0	0	0	0	0
ENSG00000125534	PPDPF	223.919	-1.78579	0.314296	-5.68189	1.33215e-08	1.07851e-06	3	0	0	0	0	0	0	0	0	0	0	0	0	0	0	1	0	0	0	0	0	0	0	0	1	0	0	1	0	0	0	0
ENSG00000040933	INPP4A	1008.15	0.669638	0.117918	5.67885	1.35605e-08	1.0935e-06	2	0	0	0	0	0	0	0	0	0	0	0	0	0	0	0	0	0	1	0	1	0	0	0	0	0	0	0	0	0	0	0
ENSG00000166347	CYB5A	2917.68	-1.09692	0.193198	-5.6777	1.36522e-08	1.09655e-06	2	0	0	0	0	0	0	0	0	0	1	0	0	0	0	0	0	0	0	0	0	0	0	0	0	0	0	1	0	0	0	0
ENSG00000101986	ABCD1	375.255	-1.52604	0.268851	-5.67613	1.37773e-08	1.10224e-06	1	0	1	0	0	0	0	0	0	0	0	0	0	0	0	0	0	0	0	0	0	0	0	0	0	0	0	0	0	0	0	0
ENSG00000174567	GOLT1A	468.813	-1.24793	0.219932	-5.67417	1.39359e-08	1.11056e-06	0	0	0	0	0	0	0	0	0	0	0	0	0	0	0	0	0	0	0	0	0	0	0	0	0	0	0	0	0	0	0	0
ENSG00000082781	ITGB5	910.096	-0.927155	0.163444	-5.67263	1.40621e-08	1.11623e-06	0	0	0	0	0	0	0	0	0	0	0	0	0	0	0	0	0	0	0	0	0	0	0	0	0	0	0	0	0	0	0	0
ENSG00000122696	SLC25A51	567.069	-0.8387	0.147988	-5.66736	1.45011e-08	1.1466e-06	1	0	0	0	0	1	0	0	0	0	0	0	0	0	0	0	0	0	0	0	0	0	0	0	0	0	0	0	0	0	0	0
ENSG00000186212	SOWAHB	356.113	-1.23012	0.217193	-5.66374	1.48112e-08	1.16659e-06	0	0	0	0	0	0	0	0	0	0	0	0	0	0	0	0	0	0	0	0	0	0	0	0	0	0	0	0	0	0	0	0
ENSG00000115970	THADA	1221.1	0.554717	0.097969	5.66217	1.49474e-08	1.17277e-06	0	0	0	0	0	0	0	0	0	0	0	0	0	0	0	0	0	0	0	0	0	0	0	0	0	0	0	0	0	0	0	0
ENSG00000100075	SLC25A1	1388.32	-1.11127	0.196394	-5.65837	1.52821e-08	1.19442e-06	0	0	0	0	0	0	0	0	0	0	0	0	0	0	0	0	0	0	0	0	0	0	0	0	0	0	0	0	0	0	0	0
ENSG00000141753	IGFBP4	1152.9	-1.07377	0.189859	-5.65561	1.55294e-08	1.20909e-06	2	0	1	0	0	0	0	0	0	0	0	0	0	0	0	1	0	0	0	0	0	0	0	0	0	0	0	0	0	0	0	0
ENSG00000151632	AKR1C2	154.004	-1.69611	0.300006	-5.65358	1.57141e-08	1.21471e-06	1	0	0	0	0	0	0	0	0	0	0	0	0	0	0	0	0	0	0	0	0	0	0	0	0	0	0	1	0	0	0	0
ENSG00000178301	AQP11	1054.66	-1.00242	0.17731	-5.6535	1.57212e-08	1.21471e-06	1	0	0	0	0	0	0	0	0	0	0	0	0	0	0	0	0	0	0	0	0	0	0	0	0	0	0	1	0	0	0	0
ENSG00000171843	MLLT3	451.066	0.763172	0.135038	5.65153	1.59022e-08	1.22405e-06	2	0	0	0	0	0	0	0	0	0	0	0	0	0	0	0	0	0	1	0	1	0	0	0	0	0	0	0	0	0	0	0
ENSG00000135404	CD63	3230.75	-0.671504	0.118918	-5.64678	1.63481e-08	1.25363e-06	0	0	0	0	0	0	0	0	0	0	0	0	0	0	0	0	0	0	0	0	0	0	0	0	0	0	0	0	0	0	0	0
ENSG00000186470	BTN3A2	1524.26	1.3364	0.236804	5.64348	1.66648e-08	1.2731e-06	0	0	0	0	0	0	0	0	0	0	0	0	0	0	0	0	0	0	0	0	0	0	0	0	0	0	0	0	0	0	0	0
ENSG00000173597	SULT1B1	3201.62	-1.17585	0.208402	-5.64222	1.67869e-08	1.27763e-06	1	0	0	0	0	0	0	0	0	0	0	0	0	0	0	0	0	0	0	0	0	0	0	0	0	0	0	1	0	0	0	0
ENSG00000156587	UBE2L6	959.577	1.04694	0.18566	5.63901	1.71035e-08	1.2911e-06	2	0	0	0	0	0	0	0	0	0	0	0	0	0	0	0	0	0	0	0	1	0	0	0	0	0	1	0	0	0	0	0
ENSG00000225855	RUSC1-AS1	165.538	0.936101	0.165995	5.63933	1.70716e-08	1.2911e-06	0	0	0	0	0	0	0	0	0	0	0	0	0	0	0	0	0	0	0	0	0	0	0	0	0	0	0	0	0	0	0	0
ENSG00000118094	TREH	2171.97	-2.24311	0.39782	-5.63849	1.71546e-08	1.2911e-06	0	0	0	0	0	0	0	0	0	0	0	0	0	0	0	0	0	0	0	0	0	0	0	0	0	0	0	0	0	0	0	0
ENSG00000176148	TCP11L1	471.188	-0.966919	0.171533	-5.63694	1.731e-08	1.29799e-06	0	0	0	0	0	0	0	0	0	0	0	0	0	0	0	0	0	0	0	0	0	0	0	0	0	0	0	0	0	0	0	0
ENSG00000127951	FGL2	9639.52	0.959131	0.170215	5.63483	1.75235e-08	1.30917e-06	1	0	0	0	0	0	0	0	0	0	0	0	0	0	0	0	0	0	0	0	1	0	0	0	0	0	0	0	0	0	0	0
ENSG00000185480	PARPBP	258.593	1.08532	0.192664	5.63321	1.76884e-08	1.31665e-06	2	0	0	0	0	0	0	0	0	0	0	0	0	0	0	0	0	0	1	0	1	0	0	0	0	0	0	0	0	0	0	0
ENSG00000093183	SEC22C	1680.32	-0.944029	0.167664	-5.63049	1.79701e-08	1.33274e-06	2	0	0	0	0	1	0	0	0	1	0	0	0	0	0	0	0	0	0	0	0	0	0	0	0	0	0	0	0	0	0	0
ENSG00000113924	HGD	546.776	-1.02432	0.18201	-5.6278	1.82525e-08	1.34876e-06	0	0	0	0	0	0	0	0	0	0	0	0	0	0	0	0	0	0	0	0	0	0	0	0	0	0	0	0	0	0	0	0
ENSG00000152818	UTRN	3904.42	0.806944	0.143678	5.61633	1.95059e-08	1.4318e-06	2	0	0	0	0	0	0	0	0	0	0	0	0	0	0	0	0	0	1	0	1	0	0	0	0	0	0	0	0	0	0	0
ENSG00000267473	NA	15.2032	-3.01533	0.536897	-5.61623	1.95172e-08	1.4318e-06	0	0	0	0	0	0	0	0	0	0	0	0	0	0	0	0	0	0	0	0	0	0	0	0	0	0	0	0	0	0	0	0
ENSG00000139946	PELI2	1212.26	-1.15266	0.205568	-5.60718	2.05648e-08	1.50323e-06	0	0	0	0	0	0	0	0	0	0	0	0	0	0	0	0	0	0	0	0	0	0	0	0	0	0	0	0	0	0	0	0
ENSG00000140105	WARS	2094.93	1.41433	0.252492	5.6015	2.12504e-08	1.54777e-06	0	0	0	0	0	0	0	0	0	0	0	0	0	0	0	0	0	0	0	0	0	0	0	0	0	0	0	0	0	0	0	0
ENSG00000259529	RP11-468E2.4	51.0575	1.59481	0.284802	5.59972	2.14698e-08	1.55817e-06	0	0	0	0	0	0	0	0	0	0	0	0	0	0	0	0	0	0	0	0	0	0	0	0	0	0	0	0	0	0	0	0
ENSG00000164615	CAMLG	570.561	-0.886381	0.158355	-5.59744	2.17538e-08	1.57316e-06	2	0	0	0	0	0	0	0	0	0	0	0	0	0	0	0	0	1	0	0	0	0	0	0	0	0	0	1	0	0	0	0
ENSG00000141434	MEP1B	11522.8	-1.73582	0.310164	-5.59646	2.18779e-08	1.57653e-06	0	0	0	0	0	0	0	0	0	0	0	0	0	0	0	0	0	0	0	0	0	0	0	0	0	0	0	0	0	0	0	0
ENSG00000175806	MSRA	640.928	-1.2028	0.215231	-5.58841	2.29154e-08	1.63966e-06	0	0	0	0	0	0	0	0	0	0	0	0	0	0	0	0	0	0	0	0	0	0	0	0	0	0	0	0	0	0	0	0
ENSG00000122378	FAM213A	1999.79	-1.85805	0.332454	-5.58889	2.2852e-08	1.63966e-06	0	0	0	0	0	0	0	0	0	0	0	0	0	0	0	0	0	0	0	0	0	0	0	0	0	0	0	0	0	0	0	0
ENSG00000119969	HELLS	1125.59	0.92932	0.166353	5.58644	2.31777e-08	1.65261e-06	2	0	0	0	0	0	0	0	0	0	0	0	0	0	0	0	0	0	1	0	1	0	0	0	0	0	0	0	0	0	0	0
ENSG00000135218	CD36	6750.85	-1.83447	0.328566	-5.58326	2.36057e-08	1.67724e-06	1	0	0	0	0	0	0	0	0	0	0	0	0	0	0	0	0	0	0	0	0	0	0	0	0	0	0	1	0	0	0	0
ENSG00000106853	PTGR1	4025.15	-1.32838	0.238128	-5.57841	2.42723e-08	1.7186e-06	0	0	0	0	0	0	0	0	0	0	0	0	0	0	0	0	0	0	0	0	0	0	0	0	0	0	0	0	0	0	0	0
ENSG00000204386	NEU1	793.715	-0.827934	0.148445	-5.57736	2.44189e-08	1.72298e-06	0	0	0	0	0	0	0	0	0	0	0	0	0	0	0	0	0	0	0	0	0	0	0	0	0	0	0	0	0	0	0	0
ENSG00000154760	SLFN13	537.853	0.968437	0.173876	5.5697	2.55175e-08	1.79426e-06	3	0	0	0	0	0	0	0	0	0	0	0	0	0	0	0	0	0	0	0	1	0	0	0	0	0	1	0	0	0	1	0
ENSG00000079263	SP140	239.493	1.32816	0.238487	5.56909	2.56071e-08	1.79435e-06	0	0	0	0	0	0	0	0	0	0	0	0	0	0	0	0	0	0	0	0	0	0	0	0	0	0	0	0	0	0	0	0
ENSG00000224057	EGFR-AS1	98.8504	-1.50939	0.271069	-5.56829	2.57248e-08	1.7964e-06	0	0	0	0	0	0	0	0	0	0	0	0	0	0	0	0	0	0	0	0	0	0	0	0	0	0	0	0	0	0	0	0
ENSG00000168748	CA7	80.0287	-2.28366	0.410405	-5.56441	2.63034e-08	1.83052e-06	0	0	0	0	0	0	0	0	0	0	0	0	0	0	0	0	0	0	0	0	0	0	0	0	0	0	0	0	0	0	0	0
ENSG00000165506	DNAAF2	288.786	-0.684337	0.12326	-5.55197	2.8246e-08	1.95234e-06	1	0	0	0	0	0	0	0	0	0	0	0	0	0	0	0	0	0	0	0	0	0	0	0	0	0	0	1	0	0	0	0
ENSG00000168487	BMP1	309.058	-1.16046	0.209006	-5.55228	2.8196e-08	1.95234e-06	0	0	0	0	0	0	0	0	0	0	0	0	0	0	0	0	0	0	0	0	0	0	0	0	0	0	0	0	0	0	0	0
ENSG00000137193	PIM1	775.602	-1.36559	0.246099	-5.54895	2.87396e-08	1.97972e-06	0	0	0	0	0	0	0	0	0	0	0	0	0	0	0	0	0	0	0	0	0	0	0	0	0	0	0	0	0	0	0	0
ENSG00000104537	ANXA13	2717.01	-2.15009	0.387787	-5.54453	2.94752e-08	2.02353e-06	0	0	0	0	0	0	0	0	0	0	0	0	0	0	0	0	0	0	0	0	0	0	0	0	0	0	0	0	0	0	0	0
ENSG00000110492	MDK	1311.24	-1.14026	0.205737	-5.54234	2.98462e-08	2.04211e-06	0	0	0	0	0	0	0	0	0	0	0	0	0	0	0	0	0	0	0	0	0	0	0	0	0	0	0	0	0	0	0	0
ENSG00000171503	ETFDH	2707.77	-0.989278	0.178564	-5.54019	3.02145e-08	2.06036e-06	0	0	0	0	0	0	0	0	0	0	0	0	0	0	0	0	0	0	0	0	0	0	0	0	0	0	0	0	0	0	0	0
ENSG00000114520	SNX4	1585.1	-0.813138	0.146918	-5.53465	3.11849e-08	2.11943e-06	0	0	0	0	0	0	0	0	0	0	0	0	0	0	0	0	0	0	0	0	0	0	0	0	0	0	0	0	0	0	0	0
ENSG00000140511	HAPLN3	55.525	2.36587	0.427634	5.53246	3.15774e-08	2.13511e-06	0	0	0	0	0	0	0	0	0	0	0	0	0	0	0	0	0	0	0	0	0	0	0	0	0	0	0	0	0	0	0	0
ENSG00000132541	RIDA	372.692	-0.906015	0.163771	-5.53219	3.16257e-08	2.13511e-06	0	0	0	0	0	0	0	0	0	0	0	0	0	0	0	0	0	0	0	0	0	0	0	0	0	0	0	0	0	0	0	0
ENSG00000125255	SLC10A2	1318.23	-2.22462	0.402939	-5.521	3.37081e-08	2.26816e-06	2	0	0	0	0	1	0	0	0	0	0	0	0	0	0	0	0	0	0	0	0	0	0	1	0	0	0	0	0	0	0	0
ENSG00000118515	SGK1	3128.5	-1.14037	0.206651	-5.51832	3.42253e-08	2.29535e-06	1	0	0	0	0	0	0	0	0	0	1	0	0	0	0	0	0	0	0	0	0	0	0	0	0	0	0	0	0	0	0	0
ENSG00000103522	IL21R	55.845	1.61764	0.293213	5.51696	3.44905e-08	2.30553e-06	0	0	0	0	0	0	0	0	0	0	0	0	0	0	0	0	0	0	0	0	0	0	0	0	0	0	0	0	0	0	0	0
ENSG00000035862	TIMP2	910.463	-1.21438	0.220198	-5.51493	3.48912e-08	2.32467e-06	1	0	0	0	0	0	0	0	0	0	0	0	0	0	0	0	0	0	0	0	0	0	0	0	0	0	0	1	0	0	0	0
ENSG00000178401	DNAJC22	809.279	-0.760543	0.13807	-5.5084	3.62106e-08	2.40469e-06	2	0	0	0	0	1	0	0	0	0	0	0	0	0	0	0	0	0	0	0	0	0	0	0	0	0	0	1	0	0	0	0
ENSG00000158865	SLC5A11	140.442	-2.60703	0.473785	-5.50256	3.7432e-08	2.47324e-06	0	0	0	0	0	0	0	0	0	0	0	0	0	0	0	0	0	0	0	0	0	0	0	0	0	0	0	0	0	0	0	0
ENSG00000263096	RP11-515O17.2	43.1102	-3.28568	0.597147	-5.5023	3.74862e-08	2.47324e-06	0	0	0	0	0	0	0	0	0	0	0	0	0	0	0	0	0	0	0	0	0	0	0	0	0	0	0	0	0	0	0	0
ENSG00000184481	FOXO4	339.401	-1.29032	0.234562	-5.50097	3.777e-08	2.48389e-06	2	0	1	0	0	0	0	0	0	0	0	0	0	0	0	1	0	0	0	0	0	0	0	0	0	0	0	0	0	0	0	0
ENSG00000136872	ALDOB	60070.4	-1.54597	0.281157	-5.4986	3.82819e-08	2.50944e-06	1	0	0	0	0	0	0	0	0	0	0	0	0	0	0	0	0	0	0	0	0	0	0	1	0	0	0	0	0	0	0	0
ENSG00000124171	PARD6B	1143.78	-1.04422	0.19043	-5.48345	4.17099e-08	2.72536e-06	0	0	0	0	0	0	0	0	0	0	0	0	0	0	0	0	0	0	0	0	0	0	0	0	0	0	0	0	0	0	0	0
ENSG00000172345	STARD5	364.39	0.897606	0.164088	5.47026	4.49369e-08	2.9268e-06	1	0	0	0	0	0	0	0	0	0	0	0	0	0	0	0	0	0	0	0	1	0	0	0	0	0	0	0	0	0	0	0
ENSG00000103222	ABCC1	978.323	0.864815	0.158118	5.46944	4.51458e-08	2.93101e-06	2	0	0	0	0	0	0	0	0	0	0	0	0	0	0	0	0	0	1	0	1	0	0	0	0	0	0	0	0	0	0	0
ENSG00000152700	SAR1B	5747.03	-0.868814	0.158903	-5.46758	4.5623e-08	2.95257e-06	0	0	0	0	0	0	0	0	0	0	0	0	0	0	0	0	0	0	0	0	0	0	0	0	0	0	0	0	0	0	0	0
ENSG00000138119	MYOF	710.133	1.25422	0.229441	5.46641	4.59244e-08	2.96263e-06	1	0	0	0	0	0	0	0	0	0	0	0	0	0	0	0	0	0	0	0	1	0	0	0	0	0	0	0	0	0	0	0
ENSG00000151240	DIP2C	557.771	-0.933787	0.170922	-5.46324	4.67527e-08	3.00652e-06	1	0	0	0	0	0	0	0	0	0	0	0	0	0	0	0	0	0	0	0	0	0	0	0	0	0	0	1	0	0	0	0
ENSG00000104814	MAP4K1	169.143	1.15076	0.211003	5.45375	4.93193e-08	3.16157e-06	0	0	0	0	0	0	0	0	0	0	0	0	0	0	0	0	0	0	0	0	0	0	0	0	0	0	0	0	0	0	0	0
ENSG00000177807	KCNJ10	35.762	2.10572	0.386307	5.45088	5.01208e-08	3.20285e-06	1	0	0	0	0	0	0	0	0	0	0	0	0	0	0	0	0	0	0	0	1	0	0	0	0	0	0	0	0	0	0	0
ENSG00000164695	CHMP4C	720.139	-1.03994	0.190967	-5.44565	5.16179e-08	3.28818e-06	0	0	0	0	0	0	0	0	0	0	0	0	0	0	0	0	0	0	0	0	0	0	0	0	0	0	0	0	0	0	0	0
ENSG00000110347	NA	398.372	2.11614	0.388704	5.44409	5.20712e-08	3.30668e-06	0	0	0	0	0	0	0	0	0	0	0	0	0	0	0	0	0	0	0	0	0	0	0	0	0	0	0	0	0	0	0	0
ENSG00000256238	SUPT16HP1	57.9165	1.39414	0.256315	5.43917	5.3528e-08	3.37808e-06	0	0	0	0	0	0	0	0	0	0	0	0	0	0	0	0	0	0	0	0	0	0	0	0	0	0	0	0	0	0	0	0
ENSG00000151090	THRB	300.435	-2.85173	0.524268	-5.43945	5.34447e-08	3.37808e-06	2	0	0	0	0	0	0	0	0	0	0	0	0	0	0	0	0	0	0	0	0	0	0	1	0	0	0	1	0	0	0	0
ENSG00000107798	LIPA	7453.58	-1.68763	0.310454	-5.43601	5.44884e-08	3.42804e-06	0	0	0	0	0	0	0	0	0	0	0	0	0	0	0	0	0	0	0	0	0	0	0	0	0	0	0	0	0	0	0	0
ENSG00000166311	SMPD1	512.53	-1.10815	0.204011	-5.43182	5.57813e-08	3.49855e-06	1	0	0	0	0	0	0	0	0	0	0	0	0	0	0	1	0	0	0	0	0	0	0	0	0	0	0	0	0	0	0	0
ENSG00000188158	NHS	221.708	1.43938	0.265081	5.42996	5.63666e-08	3.52439e-06	2	0	0	0	0	0	0	0	0	0	0	0	0	0	0	0	0	0	1	0	1	0	0	0	0	0	0	0	0	0	0	0
ENSG00000100629	CEP128	338.597	1.19112	0.219422	5.42845	5.6845e-08	3.53256e-06	1	0	0	0	0	0	0	0	0	0	0	0	0	0	0	0	0	0	0	0	1	0	0	0	0	0	0	0	0	0	0	0
ENSG00000183765	CHEK2	240.229	0.834845	0.153788	5.42855	5.68141e-08	3.53256e-06	1	0	0	0	0	0	0	0	0	0	0	0	0	0	0	0	0	0	0	0	1	0	0	0	0	0	0	0	0	0	0	0
ENSG00000139144	PIK3C2G	83.668	-2.9112	0.536524	-5.42603	5.76216e-08	3.5699e-06	0	0	0	0	0	0	0	0	0	0	0	0	0	0	0	0	0	0	0	0	0	0	0	0	0	0	0	0	0	0	0	0
ENSG00000107821	KAZALD1	202.874	-1.52611	0.281454	-5.42224	5.88566e-08	3.63221e-06	2	1	0	0	0	0	0	0	0	0	0	0	0	0	0	1	0	0	0	0	0	0	0	0	0	0	0	0	0	0	0	0
ENSG00000214717	ZBED1	825.694	-0.650951	0.120061	-5.42185	5.89848e-08	3.63221e-06	1	0	0	0	1	0	0	0	0	0	0	0	0	0	0	0	0	0	0	0	0	0	0	0	0	0	0	0	0	0	0	0
ENSG00000119138	KLF9	1253.97	-0.966158	0.178273	-5.41953	5.97544e-08	3.66622e-06	3	0	0	0	0	1	0	0	0	0	0	0	0	0	0	0	0	0	0	0	0	0	0	1	0	0	0	1	0	0	0	0
ENSG00000078902	TOLLIP	552.986	-1.19399	0.220334	-5.419	5.99329e-08	3.66622e-06	2	0	0	0	0	0	0	0	0	0	1	0	0	0	0	0	0	0	0	0	0	0	0	0	1	0	0	0	0	0	0	0
ENSG00000172915	NBEA	676.335	-1.61505	0.298059	-5.41857	6.00783e-08	3.66622e-06	1	0	0	0	0	0	0	0	0	0	1	0	0	0	0	0	0	0	0	0	0	0	0	0	0	0	0	0	0	0	0	0
ENSG00000160200	CBS	71.1212	-1.66091	0.306893	-5.41203	6.23155e-08	3.79135e-06	2	0	0	0	0	0	0	0	0	0	0	0	0	0	0	1	0	0	0	0	0	0	0	0	0	0	0	1	0	0	0	0
ENSG00000133135	RNF128	2974.03	-1.04807	0.193766	-5.40897	6.33897e-08	3.8452e-06	0	0	0	0	0	0	0	0	0	0	0	0	0	0	0	0	0	0	0	0	0	0	0	0	0	0	0	0	0	0	0	0
ENSG00000082512	TRAF5	474.166	0.792167	0.146562	5.405	6.48074e-08	3.9195e-06	1	0	0	0	0	0	0	0	0	0	0	0	0	0	0	0	0	0	1	0	0	0	0	0	0	0	0	0	0	0	0	0
ENSG00000133112	TPT1	32106.8	-0.666318	0.123403	-5.39953	6.68148e-08	4.02891e-06	4	0	0	0	0	0	0	0	0	1	0	0	0	0	0	0	0	1	0	0	0	0	0	1	0	0	0	1	0	0	0	0
ENSG00000101665	SMAD7	502.63	-0.918159	0.170117	-5.39723	6.76759e-08	4.06876e-06	0	0	0	0	0	0	0	0	0	0	0	0	0	0	0	0	0	0	0	0	0	0	0	0	0	0	0	0	0	0	0	0
ENSG00000119737	GPR75	53.5747	1.50404	0.278697	5.3967	6.78766e-08	4.06879e-06	1	0	0	0	0	0	0	0	0	0	0	0	0	0	0	0	0	0	0	0	1	0	0	0	0	0	0	0	0	0	0	0
ENSG00000254838	GVINP1	971.36	1.05271	0.195104	5.39566	6.82721e-08	4.08046e-06	0	0	0	0	0	0	0	0	0	0	0	0	0	0	0	0	0	0	0	0	0	0	0	0	0	0	0	0	0	0	0	0
ENSG00000119121	TRPM6	1187.5	-1.9663	0.365012	-5.38695	7.16648e-08	4.27067e-06	2	0	0	0	0	1	0	0	0	0	0	0	0	0	0	0	0	0	0	0	0	0	0	1	0	0	0	0	0	0	0	0
ENSG00000123843	C4BPB	133.231	1.52507	0.283372	5.38185	7.37232e-08	4.38049e-06	0	0	0	0	0	0	0	0	0	0	0	0	0	0	0	0	0	0	0	0	0	0	0	0	0	0	0	0	0	0	0	0
ENSG00000143595	AQP10	2308.98	-2.3679	0.440325	-5.37763	7.5474e-08	4.47145e-06	0	0	0	0	0	0	0	0	0	0	0	0	0	0	0	0	0	0	0	0	0	0	0	0	0	0	0	0	0	0	0	0
ENSG00000023909	GCLM	1601.13	-1.17238	0.218231	-5.37218	7.77923e-08	4.5954e-06	1	0	0	0	0	0	0	0	0	1	0	0	0	0	0	0	0	0	0	0	0	0	0	0	0	0	0	0	0	0	0	0
ENSG00000165304	MELK	365.558	1.09842	0.204668	5.36681	8.0143e-08	4.72054e-06	1	0	0	0	0	0	0	0	0	0	0	0	0	0	0	0	0	0	1	0	0	0	0	0	0	0	0	0	0	0	0	0
ENSG00000104723	TUSC3	256.997	-2.11917	0.395122	-5.36333	8.1702e-08	4.79846e-06	1	0	0	0	0	0	0	0	0	0	0	0	0	0	0	0	0	0	0	0	0	0	0	1	0	0	0	0	0	0	0	0
ENSG00000187045	TMPRSS6	57.3735	-2.04952	0.382402	-5.35958	8.34156e-08	4.87094e-06	0	0	0	0	0	0	0	0	0	0	0	0	0	0	0	0	0	0	0	0	0	0	0	0	0	0	0	0	0	0	0	0
ENSG00000120896	SORBS3	194.231	-1.50724	0.281213	-5.35977	8.33294e-08	4.87094e-06	1	0	1	0	0	0	0	0	0	0	0	0	0	0	0	0	0	0	0	0	0	0	0	0	0	0	0	0	0	0	0	0
ENSG00000124205	EDN3	1252.33	-0.908761	0.169846	-5.35049	8.77142e-08	5.10728e-06	0	0	0	0	0	0	0	0	0	0	0	0	0	0	0	0	0	0	0	0	0	0	0	0	0	0	0	0	0	0	0	0
ENSG00000166821	PEX11A	567.352	-1.08017	0.201943	-5.3489	8.84891e-08	5.13767e-06	1	0	0	0	0	0	0	0	0	0	0	0	0	0	0	0	0	0	0	0	0	0	0	0	0	0	0	1	0	0	0	0
ENSG00000189252	SPANXN3	9.27602	-6.23891	1.16659	-5.34798	8.89404e-08	5.14917e-06	0	0	0	0	0	0	0	0	0	0	0	0	0	0	0	0	0	0	0	0	0	0	0	0	0	0	0	0	0	0	0	0
ENSG00000164825	DEFB1	23.5401	-2.4804	0.464109	-5.34445	9.06942e-08	5.23579e-06	0	0	0	0	0	0	0	0	0	0	0	0	0	0	0	0	0	0	0	0	0	0	0	0	0	0	0	0	0	0	0	0
ENSG00000244682	FCGR2C	59.5745	2.13921	0.400388	5.34283	9.15054e-08	5.26765e-06	1	0	0	0	0	0	0	0	0	0	0	0	0	0	0	0	0	0	1	0	0	0	0	0	0	0	0	0	0	0	0	0
ENSG00000009765	IYD	1314.67	-1.25095	0.234241	-5.34045	9.27166e-08	5.3223e-06	1	0	0	0	0	0	0	0	0	1	0	0	0	0	0	0	0	0	0	0	0	0	0	0	0	0	0	0	0	0	0	0
ENSG00000160588	MPZL3	443.409	-0.880593	0.164999	-5.33697	9.45112e-08	5.41004e-06	1	0	0	0	0	0	0	0	0	0	0	0	0	0	0	0	0	0	0	0	0	0	0	0	0	0	0	1	0	0	0	0
ENSG00000024862	CCDC28A	378.759	-0.812756	0.152376	-5.33387	9.61417e-08	5.48791e-06	0	0	0	0	0	0	0	0	0	0	0	0	0	0	0	0	0	0	0	0	0	0	0	0	0	0	0	0	0	0	0	0
ENSG00000118508	RAB32	127.459	-1.48668	0.278979	-5.32901	9.87474e-08	5.62085e-06	0	0	0	0	0	0	0	0	0	0	0	0	0	0	0	0	0	0	0	0	0	0	0	0	0	0	0	0	0	0	0	0
ENSG00000005893	LAMP2	2466.93	-0.747564	0.140373	-5.32555	1.00648e-07	5.71305e-06	2	0	0	0	0	0	0	0	0	1	0	0	0	0	0	0	0	1	0	0	0	0	0	0	0	0	0	0	0	0	0	0
ENSG00000121207	LRAT	412.5	-2.35502	0.442605	-5.32082	1.033e-07	5.84723e-06	0	0	0	0	0	0	0	0	0	0	0	0	0	0	0	0	0	0	0	0	0	0	0	0	0	0	0	0	0	0	0	0
ENSG00000107902	LHPP	224.537	-1.04579	0.196744	-5.31549	1.06371e-07	6.00433e-06	2	0	0	0	0	0	0	0	0	0	1	0	0	0	0	0	0	0	0	0	0	0	0	0	0	0	0	1	0	0	0	0
ENSG00000116016	EPAS1	2581.09	-0.682888	0.128572	-5.31135	1.08818e-07	6.12547e-06	0	0	0	0	0	0	0	0	0	0	0	0	0	0	0	0	0	0	0	0	0	0	0	0	0	0	0	0	0	0	0	0
ENSG00000137807	KIF23	483.904	1.20132	0.226323	5.30798	1.10849e-07	6.22256e-06	2	0	0	0	0	0	0	0	0	0	0	0	0	0	0	0	0	0	1	0	1	0	0	0	0	0	0	0	0	0	0	0
ENSG00000165943	MOAP1	337.534	-0.865959	0.163257	-5.30428	1.13121e-07	6.33259e-06	0	0	0	0	0	0	0	0	0	0	0	0	0	0	0	0	0	0	0	0	0	0	0	0	0	0	0	0	0	0	0	0
ENSG00000145384	FABP2	16330.5	-1.54464	0.29206	-5.28877	1.23141e-07	6.8746e-06	0	0	0	0	0	0	0	0	0	0	0	0	0	0	0	0	0	0	0	0	0	0	0	0	0	0	0	0	0	0	0	0
ENSG00000121653	MAPK8IP1	68.8362	-2.25944	0.42743	-5.2861	1.24951e-07	6.95653e-06	0	0	0	0	0	0	0	0	0	0	0	0	0	0	0	0	0	0	0	0	0	0	0	0	0	0	0	0	0	0	0	0
ENSG00000213965	NUDT19	413.348	-0.952551	0.180361	-5.28135	1.28235e-07	7.11982e-06	1	0	0	0	0	0	0	0	0	0	0	0	0	0	0	0	0	1	0	0	0	0	0	0	0	0	0	0	0	0	0	0
ENSG00000270032	NA	18.9252	1.98088	0.37514	5.28037	1.28925e-07	7.13863e-06	0	0	0	0	0	0	0	0	0	0	0	0	0	0	0	0	0	0	0	0	0	0	0	0	0	0	0	0	0	0	0	0
ENSG00000003436	TFPI	2649.17	-1.04932	0.198885	-5.27602	1.32019e-07	7.29012e-06	0	0	0	0	0	0	0	0	0	0	0	0	0	0	0	0	0	0	0	0	0	0	0	0	0	0	0	0	0	0	0	0
ENSG00000156966	B3GNT7	939.705	-1.7488	0.331499	-5.27543	1.32448e-07	7.29396e-06	0	0	0	0	0	0	0	0	0	0	0	0	0	0	0	0	0	0	0	0	0	0	0	0	0	0	0	0	0	0	0	0
ENSG00000175054	ATR	1458.63	0.599729	0.113763	5.27173	1.35143e-07	7.42228e-06	1	0	0	0	0	0	0	0	0	0	0	0	0	0	0	0	0	0	1	0	0	0	0	0	0	0	0	0	0	0	0	0
ENSG00000124702	KLHDC3	753.594	-0.579189	0.10988	-5.27109	1.35612e-07	7.42798e-06	1	0	0	0	0	0	0	0	0	0	0	0	0	0	0	0	0	1	0	0	0	0	0	0	0	0	0	0	0	0	0	0
ENSG00000084234	APLP2	10135.3	-0.924349	0.175409	-5.26967	1.36666e-07	7.46557e-06	1	0	0	0	0	1	0	0	0	0	0	0	0	0	0	0	0	0	0	0	0	0	0	0	0	0	0	0	0	0	0	0
ENSG00000253919	THAP12P7	48.87	1.23055	0.233538	5.26916	1.37049e-07	7.46641e-06	0	0	0	0	0	0	0	0	0	0	0	0	0	0	0	0	0	0	0	0	0	0	0	0	0	0	0	0	0	0	0	0
ENSG00000126524	SBDS	2010.8	-0.844983	0.160807	-5.25465	1.4831e-07	8.05832e-06	0	0	0	0	0	0	0	0	0	0	0	0	0	0	0	0	0	0	0	0	0	0	0	0	0	0	0	0	0	0	0	0
ENSG00000156639	ZFAND3	965.124	-0.644458	0.122663	-5.25388	1.48925e-07	8.07017e-06	0	0	0	0	0	0	0	0	0	0	0	0	0	0	0	0	0	0	0	0	0	0	0	0	0	0	0	0	0	0	0	0
ENSG00000138109	CYP2C9	3248.39	-1.69566	0.323273	-5.24529	1.56036e-07	8.43301e-06	0	0	0	0	0	0	0	0	0	0	0	0	0	0	0	0	0	0	0	0	0	0	0	0	0	0	0	0	0	0	0	0
ENSG00000172159	FRMD3	626.559	1.00681	0.192065	5.24205	1.58805e-07	8.55986e-06	0	0	0	0	0	0	0	0	0	0	0	0	0	0	0	0	0	0	0	0	0	0	0	0	0	0	0	0	0	0	0	0
ENSG00000160685	ZBTB7B	2515.41	-1.31859	0.251798	-5.23672	1.6346e-07	8.74121e-06	4	0	1	0	0	0	0	0	0	0	0	0	0	0	0	1	0	0	0	0	0	0	0	0	1	0	0	1	0	0	0	0
ENSG00000120137	PANK3	14398.4	-1.01698	0.194188	-5.23712	1.63104e-07	8.74121e-06	1	0	0	0	0	0	0	0	0	0	0	0	0	0	0	0	0	0	0	0	0	0	0	0	0	0	0	1	0	0	0	0
ENSG00000119787	ATL2	2240.73	-0.771159	0.147243	-5.23731	1.62937e-07	8.74121e-06	0	0	0	0	0	0	0	0	0	0	0	0	0	0	0	0	0	0	0	0	0	0	0	0	0	0	0	0	0	0	0	0
ENSG00000167114	SLC27A4	2877.82	-1.43224	0.273753	-5.23187	1.67808e-07	8.95018e-06	3	0	1	0	0	0	0	0	0	0	0	0	0	0	0	1	0	0	0	0	0	0	0	0	1	0	0	0	0	0	0	0
ENSG00000108797	CNTNAP1	73.9237	1.25767	0.240898	5.22075	1.78203e-07	9.47972e-06	0	0	0	0	0	0	0	0	0	0	0	0	0	0	0	0	0	0	0	0	0	0	0	0	0	0	0	0	0	0	0	0
ENSG00000167608	TMC4	1242.61	-1.03308	0.197942	-5.21913	1.79764e-07	9.5378e-06	0	0	0	0	0	0	0	0	0	0	0	0	0	0	0	0	0	0	0	0	0	0	0	0	0	0	0	0	0	0	0	0
ENSG00000054654	SYNE2	9846.86	0.579768	0.111133	5.21691	1.81935e-07	9.62786e-06	1	0	0	0	0	0	0	0	0	0	0	0	0	0	0	0	0	0	0	0	1	0	0	0	0	0	0	0	0	0	0	0
ENSG00000231606	RP11-344F13.1	32.2536	-1.88043	0.360692	-5.21339	1.85422e-07	9.78689e-06	0	0	0	0	0	0	0	0	0	0	0	0	0	0	0	0	0	0	0	0	0	0	0	0	0	0	0	0	0	0	0	0
ENSG00000164039	BDH2	1216.32	-0.95955	0.184269	-5.20734	1.91563e-07	1.00848e-05	2	0	0	0	0	1	0	0	0	0	0	0	0	0	0	0	0	0	0	0	0	0	0	0	0	0	0	1	0	0	0	0
ENSG00000071539	TRIP13	150.702	1.19907	0.230303	5.20651	1.92428e-07	1.01042e-05	2	0	0	0	0	0	0	0	0	0	0	0	0	0	0	0	0	0	1	0	1	0	0	0	0	0	0	0	0	0	0	0
ENSG00000128309	MPST	1446.87	-1.29217	0.248263	-5.20483	1.94169e-07	1.01694e-05	0	0	0	0	0	0	0	0	0	0	0	0	0	0	0	0	0	0	0	0	0	0	0	0	0	0	0	0	0	0	0	0
ENSG00000171067	C11orf24	1321.9	-0.907783	0.174432	-5.20422	1.94816e-07	1.0177e-05	1	0	0	0	0	0	0	0	0	0	1	0	0	0	0	0	0	0	0	0	0	0	0	0	0	0	0	0	0	0	0	0
ENSG00000161013	MGAT4B	4972.35	-0.818856	0.157395	-5.20257	1.96555e-07	1.02415e-05	1	0	0	0	0	0	0	0	0	0	0	0	0	0	0	0	0	0	0	0	0	0	0	1	0	0	0	0	0	0	0	0
ENSG00000125170	DOK4	1677.83	-1.3098	0.251849	-5.20074	1.98495e-07	1.02636e-05	3	0	1	0	1	0	0	0	0	0	1	0	0	0	0	0	0	0	0	0	0	0	0	0	0	0	0	0	0	0	0	0
ENSG00000066248	NGEF	912.354	-0.815152	0.156732	-5.20092	1.98307e-07	1.02636e-05	0	0	0	0	0	0	0	0	0	0	0	0	0	0	0	0	0	0	0	0	0	0	0	0	0	0	0	0	0	0	0	0
ENSG00000250722	SEPP1	3755.11	-1.44506	0.277809	-5.20164	1.97539e-07	1.02636e-05	0	0	0	0	0	0	0	0	0	0	0	0	0	0	0	0	0	0	0	0	0	0	0	0	0	0	0	0	0	0	0	0
ENSG00000104081	BMF	738.611	-1.47597	0.284017	-5.19678	2.02773e-07	1.04583e-05	1	0	0	0	0	0	0	0	0	0	0	0	0	0	0	0	0	0	0	0	0	0	0	1	0	0	0	0	0	0	0	0
ENSG00000183856	IQGAP3	1091.49	1.1294	0.217385	5.19537	2.04316e-07	1.05111e-05	2	0	0	0	0	0	0	0	0	0	0	0	0	0	0	0	0	0	1	0	0	0	0	0	0	0	1	0	0	0	0	0
ENSG00000147676	MAL2	2672	-1.16225	0.223921	-5.19044	2.09797e-07	1.07658e-05	1	0	0	0	0	0	0	0	0	0	0	0	0	0	0	0	0	0	0	0	0	0	0	0	0	0	0	1	0	0	0	0
ENSG00000164251	F2RL1	3542.38	-1.03579	0.199692	-5.18692	2.13795e-07	1.09434e-05	1	1	0	0	0	0	0	0	0	0	0	0	0	0	0	0	0	0	0	0	0	0	0	0	0	0	0	0	0	0	0	0
ENSG00000105499	PLA2G4C	163.449	-1.72913	0.333427	-5.18593	2.14939e-07	1.09743e-05	0	0	0	0	0	0	0	0	0	0	0	0	0	0	0	0	0	0	0	0	0	0	0	0	0	0	0	0	0	0	0	0
ENSG00000148337	CIZ1	647.86	-0.542191	0.104655	-5.18073	2.21017e-07	1.12564e-05	0	0	0	0	0	0	0	0	0	0	0	0	0	0	0	0	0	0	0	0	0	0	0	0	0	0	0	0	0	0	0	0
ENSG00000237649	KIFC1	315.089	1.08006	0.208497	5.18023	2.21607e-07	1.12582e-05	1	0	0	0	0	0	0	0	0	0	0	0	0	0	0	0	0	0	1	0	0	0	0	0	0	0	0	0	0	0	0	0
ENSG00000173821	RNF213	19424.5	0.783432	0.151401	5.17454	2.28479e-07	1.15506e-05	2	0	0	0	0	0	1	0	0	0	0	0	0	0	0	0	0	0	0	0	1	0	0	0	0	0	0	0	0	0	0	0
ENSG00000231877	RP11-177F15.1	17.062	-4.20651	0.812928	-5.17452	2.28499e-07	1.15506e-05	0	0	0	0	0	0	0	0	0	0	0	0	0	0	0	0	0	0	0	0	0	0	0	0	0	0	0	0	0	0	0	0
ENSG00000172215	CXCR6	338.57	1.19606	0.231417	5.16841	2.36091e-07	1.19047e-05	0	0	0	0	0	0	0	0	0	0	0	0	0	0	0	0	0	0	0	0	0	0	0	0	0	0	0	0	0	0	0	0
ENSG00000152078	TMEM56	766.847	-0.941403	0.1823	-5.16404	2.41676e-07	1.21562e-05	0	0	0	0	0	0	0	0	0	0	0	0	0	0	0	0	0	0	0	0	0	0	0	0	0	0	0	0	0	0	0	0
ENSG00000068903	SIRT2	502.802	-0.657056	0.127332	-5.16017	2.46732e-07	1.23799e-05	0	0	0	0	0	0	0	0	0	0	0	0	0	0	0	0	0	0	0	0	0	0	0	0	0	0	0	0	0	0	0	0
ENSG00000131910	NR0B2	645.456	-2.15782	0.418576	-5.15514	2.5344e-07	1.26539e-05	1	0	0	0	0	0	0	0	0	0	0	0	0	0	0	1	0	0	0	0	0	0	0	0	0	0	0	0	0	0	0	0
ENSG00000119950	MXI1	648.511	-0.956889	0.185606	-5.15549	2.52964e-07	1.26539e-05	0	0	0	0	0	0	0	0	0	0	0	0	0	0	0	0	0	0	0	0	0	0	0	0	0	0	0	0	0	0	0	0
ENSG00000165891	E2F7	182.168	1.30625	0.253546	5.15192	2.57835e-07	1.28418e-05	2	0	0	0	0	0	0	0	0	0	0	0	0	0	0	0	0	0	0	0	1	0	0	0	0	0	1	0	0	0	0	0
ENSG00000007216	SLC13A2	3175.31	-1.55697	0.302314	-5.15018	2.60242e-07	1.293e-05	0	0	0	0	0	0	0	0	0	0	0	0	0	0	0	0	0	0	0	0	0	0	0	0	0	0	0	0	0	0	0	0
ENSG00000179604	CDC42EP4	1285.38	-0.71699	0.139326	-5.14614	2.65903e-07	1.31791e-05	0	0	0	0	0	0	0	0	0	0	0	0	0	0	0	0	0	0	0	0	0	0	0	0	0	0	0	0	0	0	0	0
ENSG00000100439	ABHD4	489.131	-0.733228	0.142501	-5.14543	2.66904e-07	1.31965e-05	0	0	0	0	0	0	0	0	0	0	0	0	0	0	0	0	0	0	0	0	0	0	0	0	0	0	0	0	0	0	0	0
ENSG00000176845	METRNL	350.993	-1.22951	0.239038	-5.14355	2.6959e-07	1.32969e-05	2	0	0	1	0	0	0	0	0	0	1	0	0	0	0	0	0	0	0	0	0	0	0	0	0	0	0	0	0	0	0	0
ENSG00000127418	FGFRL1	138.509	-1.09577	0.213178	-5.14018	2.74475e-07	1.35051e-05	0	0	0	0	0	0	0	0	0	0	0	0	0	0	0	0	0	0	0	0	0	0	0	0	0	0	0	0	0	0	0	0
ENSG00000165802	NSMF	608.903	-1.51507	0.294874	-5.13801	2.77666e-07	1.36291e-05	0	0	0	0	0	0	0	0	0	0	0	0	0	0	0	0	0	0	0	0	0	0	0	0	0	0	0	0	0	0	0	0
ENSG00000185624	P4HB	19152.8	-0.917967	0.178711	-5.1366	2.79752e-07	1.36984e-05	0	0	0	0	0	0	0	0	0	0	0	0	0	0	0	0	0	0	0	0	0	0	0	0	0	0	0	0	0	0	0	0
ENSG00000005469	CROT	1580.09	-1.17355	0.228836	-5.12836	2.92279e-07	1.42774e-05	0	0	0	0	0	0	0	0	0	0	0	0	0	0	0	0	0	0	0	0	0	0	0	0	0	0	0	0	0	0	0	0
ENSG00000138029	HADHB	6444.44	-0.990802	0.193277	-5.12633	2.9544e-07	1.43972e-05	0	0	0	0	0	0	0	0	0	0	0	0	0	0	0	0	0	0	0	0	0	0	0	0	0	0	0	0	0	0	0	0
ENSG00000226380	MIR29A	171.504	0.84953	0.165752	5.12531	2.97049e-07	1.4441e-05	0	0	0	0	0	0	0	0	0	0	0	0	0	0	0	0	0	0	0	0	0	0	0	0	0	0	0	0	0	0	0	0
ENSG00000065833	ME1	995.475	-1.22572	0.239254	-5.12312	3.00527e-07	1.45752e-05	1	0	0	0	0	0	0	0	0	0	0	0	0	0	0	0	0	0	0	0	0	0	0	1	0	0	0	0	0	0	0	0
ENSG00000213886	UBD	22.7318	3.67519	0.717505	5.12218	3.02031e-07	1.46133e-05	0	0	0	0	0	0	0	0	0	0	0	0	0	0	0	0	0	0	0	0	0	0	0	0	0	0	0	0	0	0	0	0
ENSG00000135362	PRR5L	295.858	1.16495	0.227492	5.12085	3.04169e-07	1.46817e-05	0	0	0	0	0	0	0	0	0	0	0	0	0	0	0	0	0	0	0	0	0	0	0	0	0	0	0	0	0	0	0	0
ENSG00000141738	GRB7	228.347	-0.950439	0.185763	-5.1164	3.11419e-07	1.49729e-05	1	0	0	0	0	1	0	0	0	0	0	0	0	0	0	0	0	0	0	0	0	0	0	0	0	0	0	0	0	0	0	0
ENSG00000251529	RP11-468N14.5	15.9235	-2.84943	0.556938	-5.11625	3.11675e-07	1.49729e-05	0	0	0	0	0	0	0	0	0	0	0	0	0	0	0	0	0	0	0	0	0	0	0	0	0	0	0	0	0	0	0	0
ENSG00000159128	IFNGR2	905.017	-0.729096	0.142528	-5.11547	3.12956e-07	1.49939e-05	0	0	0	0	0	0	0	0	0	0	0	0	0	0	0	0	0	0	0	0	0	0	0	0	0	0	0	0	0	0	0	0
ENSG00000105639	JAK3	376.757	1.11922	0.218808	5.11509	3.13587e-07	1.49939e-05	0	0	0	0	0	0	0	0	0	0	0	0	0	0	0	0	0	0	0	0	0	0	0	0	0	0	0	0	0	0	0	0
ENSG00000122733	PHF24	14.6113	-2.97492	0.582436	-5.10772	3.26069e-07	1.55541e-05	0	0	0	0	0	0	0	0	0	0	0	0	0	0	0	0	0	0	0	0	0	0	0	0	0	0	0	0	0	0	0	0
ENSG00000110245	APOC3	13318	-3.57152	0.700037	-5.1019	3.36265e-07	1.60029e-05	0	0	0	0	0	0	0	0	0	0	0	0	0	0	0	0	0	0	0	0	0	0	0	0	0	0	0	0	0	0	0	0
ENSG00000096996	IL12RB1	139.472	1.01524	0.199224	5.09596	3.46978e-07	1.64741e-05	0	0	0	0	0	0	0	0	0	0	0	0	0	0	0	0	0	0	0	0	0	0	0	0	0	0	0	0	0	0	0	0
ENSG00000111879	FAM184A	179.959	-1.39805	0.274441	-5.09417	3.50267e-07	1.65915e-05	0	0	0	0	0	0	0	0	0	0	0	0	0	0	0	0	0	0	0	0	0	0	0	0	0	0	0	0	0	0	0	0
ENSG00000226025	LGALS17A	14.5091	3.01142	0.591213	5.09363	3.51277e-07	1.66007e-05	0	0	0	0	0	0	0	0	0	0	0	0	0	0	0	0	0	0	0	0	0	0	0	0	0	0	0	0	0	0	0	0
ENSG00000100600	LGMN	1889.2	-1.13226	0.222613	-5.08624	3.65236e-07	1.72203e-05	0	0	0	0	0	0	0	0	0	0	0	0	0	0	0	0	0	0	0	0	0	0	0	0	0	0	0	0	0	0	0	0
ENSG00000138463	DIRC2	225.469	-0.726528	0.142952	-5.08233	3.72828e-07	1.75376e-05	0	0	0	0	0	0	0	0	0	0	0	0	0	0	0	0	0	0	0	0	0	0	0	0	0	0	0	0	0	0	0	0
ENSG00000157131	C8A	53.6766	-1.39835	0.275298	-5.07941	3.78609e-07	1.77684e-05	1	0	0	0	0	0	0	0	0	0	0	0	0	0	0	0	0	0	0	0	0	0	0	1	0	0	0	0	0	0	0	0
ENSG00000104856	RELB	220.73	-1.15421	0.227334	-5.07715	3.83128e-07	1.79391e-05	1	0	0	0	0	0	0	0	0	0	0	0	0	0	0	1	0	0	0	0	0	0	0	0	0	0	0	0	0	0	0	0
ENSG00000174827	PDZK1	745.444	-1.3169	0.259438	-5.07595	3.85559e-07	1.80113e-05	0	0	0	0	0	0	0	0	0	0	0	0	0	0	0	0	0	0	0	0	0	0	0	0	0	0	0	0	0	0	0	0
ENSG00000134240	HMGCS2	4471.74	-4.58409	0.903222	-5.07526	3.8696e-07	1.80353e-05	0	0	0	0	0	0	0	0	0	0	0	0	0	0	0	0	0	0	0	0	0	0	0	0	0	0	0	0	0	0	0	0
ENSG00000244474	UGT1A4	103.766	-2.6218	0.517188	-5.06933	3.99223e-07	1.85643e-05	0	0	0	0	0	0	0	0	0	0	0	0	0	0	0	0	0	0	0	0	0	0	0	0	0	0	0	0	0	0	0	0
ENSG00000143776	CDC42BPA	4493.33	-0.639412	0.126187	-5.06719	4.03731e-07	1.87311e-05	4	1	0	0	1	0	0	0	0	0	1	0	0	0	0	0	0	0	0	0	0	0	0	0	0	0	0	1	0	0	0	0
ENSG00000144366	GULP1	777.867	-1.05587	0.208439	-5.06559	4.07133e-07	1.88378e-05	1	0	0	0	0	0	0	0	0	0	1	0	0	0	0	0	0	0	0	0	0	0	0	0	0	0	0	0	0	0	0	0
ENSG00000138796	HADH	2032.78	-0.825305	0.162935	-5.06524	4.07886e-07	1.88378e-05	1	0	0	0	0	0	0	0	0	1	0	0	0	0	0	0	0	0	0	0	0	0	0	0	0	0	0	0	0	0	0	0
ENSG00000229474	PATL2	157.142	1.21391	0.239678	5.06477	4.08893e-07	1.88415e-05	0	0	0	0	0	0	0	0	0	0	0	0	0	0	0	0	0	0	0	0	0	0	0	0	0	0	0	0	0	0	0	0
ENSG00000153774	CFDP1	625.58	-0.73251	0.14472	-5.06156	4.15841e-07	1.91184e-05	0	0	0	0	0	0	0	0	0	0	0	0	0	0	0	0	0	0	0	0	0	0	0	0	0	0	0	0	0	0	0	0
ENSG00000241635	UGT1A1	1730.07	-1.4119	0.278989	-5.06076	4.17579e-07	1.91549e-05	0	0	0	0	0	0	0	0	0	0	0	0	0	0	0	0	0	0	0	0	0	0	0	0	0	0	0	0	0	0	0	0
ENSG00000211804	TRDV1	29.5427	2.34765	0.464016	5.05942	4.20527e-07	1.92467e-05	0	0	0	0	0	0	0	0	0	0	0	0	0	0	0	0	0	0	0	0	0	0	0	0	0	0	0	0	0	0	0	0
ENSG00000133477	FAM83F	198.991	-0.899869	0.177905	-5.05815	4.23338e-07	1.93318e-05	2	0	0	0	0	0	0	0	0	0	1	0	0	0	0	0	0	0	0	0	0	0	0	0	0	0	0	1	0	0	0	0
ENSG00000105738	SIPA1L3	2218.86	-0.953253	0.188559	-5.05545	4.29368e-07	1.95632e-05	3	0	0	0	0	0	0	0	0	0	1	0	0	0	0	1	0	0	0	0	0	0	0	0	1	0	0	0	0	0	0	0
ENSG00000002726	AOC1	4752.4	-1.4891	0.295093	-5.04621	4.50669e-07	2.04878e-05	2	0	0	0	0	0	0	0	0	0	1	0	0	0	0	1	0	0	0	0	0	0	0	0	0	0	0	0	0	0	0	0
ENSG00000175455	CCDC14	2118.18	0.704402	0.139607	5.0456	4.52101e-07	2.0507e-05	0	0	0	0	0	0	0	0	0	0	0	0	0	0	0	0	0	0	0	0	0	0	0	0	0	0	0	0	0	0	0	0
ENSG00000148158	SNX30	1202.56	-0.786316	0.155881	-5.04434	4.55079e-07	2.05961e-05	1	0	0	0	0	0	0	0	0	1	0	0	0	0	0	0	0	0	0	0	0	0	0	0	0	0	0	0	0	0	0	0
ENSG00000140525	FANCI	782.315	0.914681	0.181358	5.04352	4.57052e-07	2.06394e-05	2	0	0	0	0	0	0	0	0	0	0	0	0	0	0	0	0	0	1	0	1	0	0	0	0	0	0	0	0	0	0	0
ENSG00000160075	SSU72	670.137	-0.593371	0.117837	-5.03551	4.76581e-07	2.14736e-05	1	0	0	0	0	0	0	0	0	1	0	0	0	0	0	0	0	0	0	0	0	0	0	0	0	0	0	0	0	0	0	0
ENSG00000185127	C6orf120	808.427	-0.620198	0.123307	-5.02971	4.91216e-07	2.20841e-05	3	0	0	0	0	1	0	0	0	0	0	0	0	0	0	0	0	0	0	0	0	0	0	0	0	0	0	1	0	0	0	1
ENSG00000111911	HINT3	754.891	-0.614302	0.122173	-5.02813	4.95293e-07	2.22182e-05	1	0	1	0	0	0	0	0	0	0	0	0	0	0	0	0	0	0	0	0	0	0	0	0	0	0	0	0	0	0	0	0
ENSG00000213928	IRF9	255.422	1.1474	0.228553	5.02027	5.15988e-07	2.30956e-05	1	0	0	0	0	0	0	0	0	0	0	0	0	0	0	0	0	0	0	0	1	0	0	0	0	0	0	0	0	0	0	0
ENSG00000104369	JPH1	74.361	1.29636	0.258277	5.01926	5.187e-07	2.31659e-05	0	0	0	0	0	0	0	0	0	0	0	0	0	0	0	0	0	0	0	0	0	0	0	0	0	0	0	0	0	0	0	0
ENSG00000148773	MKI67	5209.09	1.23086	0.245295	5.01789	5.22412e-07	2.32296e-05	2	0	0	0	0	0	0	0	0	0	0	0	0	0	0	0	0	0	1	0	1	0	0	0	0	0	0	0	0	0	0	0
ENSG00000255112	CHMP1B	1200.81	-0.723472	0.144178	-5.01791	5.2236e-07	2.32296e-05	1	0	0	0	0	0	0	0	0	0	0	0	0	0	0	0	0	0	0	0	0	0	0	0	0	0	0	1	0	0	0	0
ENSG00000110171	TRIM3	682.094	-0.947391	0.188886	-5.01568	5.28457e-07	2.34471e-05	0	0	0	0	0	0	0	0	0	0	0	0	0	0	0	0	0	0	0	0	0	0	0	0	0	0	0	0	0	0	0	0
ENSG00000163406	SLC15A2	380.816	1.48964	0.297105	5.01384	5.33556e-07	2.36218e-05	2	0	0	0	0	0	0	0	0	0	0	0	0	0	0	0	0	0	1	0	1	0	0	0	0	0	0	0	0	0	0	0
ENSG00000124839	RAB17	1301.66	-1.21969	0.24341	-5.01085	5.41902e-07	2.39391e-05	0	0	0	0	0	0	0	0	0	0	0	0	0	0	0	0	0	0	0	0	0	0	0	0	0	0	0	0	0	0	0	0
ENSG00000167315	ACAA2	3401.27	-1.00335	0.20027	-5.01	5.44305e-07	2.39412e-05	1	0	0	0	0	0	0	0	0	0	0	0	0	0	0	0	0	0	0	0	0	0	0	0	0	0	0	1	0	0	0	0
ENSG00000166920	C15orf48	292.34	1.38014	0.275476	5.01002	5.44237e-07	2.39412e-05	0	0	0	0	0	0	0	0	0	0	0	0	0	0	0	0	0	0	0	0	0	0	0	0	0	0	0	0	0	0	0	0
ENSG00000166532	RIMKLB	271.242	-1.27597	0.255065	-5.00253	5.65829e-07	2.48342e-05	1	1	0	0	0	0	0	0	0	0	0	0	0	0	0	0	0	0	0	0	0	0	0	0	0	0	0	0	0	0	0	0
ENSG00000135750	KCNK1	731.041	-1.12375	0.224675	-5.00165	5.68422e-07	2.4857e-05	1	0	0	0	0	0	0	0	0	0	0	0	0	0	0	0	0	0	0	0	0	0	0	0	0	1	0	0	0	0	0	0
ENSG00000171234	UGT2B7	1617.49	-1.7917	0.358232	-5.00152	5.68796e-07	2.4857e-05	0	0	0	0	0	0	0	0	0	0	0	0	0	0	0	0	0	0	0	0	0	0	0	0	0	0	0	0	0	0	0	0
ENSG00000251136	RP11-37B2.1	257.85	1.01255	0.20269	4.99555	5.86676e-07	2.55834e-05	0	0	0	0	0	0	0	0	0	0	0	0	0	0	0	0	0	0	0	0	0	0	0	0	0	0	0	0	0	0	0	0
ENSG00000170379	TCAF2	71.851	1.67191	0.334934	4.99176	5.98325e-07	2.60354e-05	0	0	0	0	0	0	0	0	0	0	0	0	0	0	0	0	0	0	0	0	0	0	0	0	0	0	0	0	0	0	0	0
ENSG00000151726	ACSL1	1329.53	-0.928655	0.186119	-4.98957	6.05144e-07	2.61641e-05	1	0	0	0	0	0	0	0	0	1	0	0	0	0	0	0	0	0	0	0	0	0	0	0	0	0	0	0	0	0	0	0
ENSG00000260401	RP11-800A3.4	91.4613	-1.54532	0.309668	-4.99024	6.0303e-07	2.61641e-05	0	0	0	0	0	0	0	0	0	0	0	0	0	0	0	0	0	0	0	0	0	0	0	0	0	0	0	0	0	0	0	0
ENSG00000213240	RP11-458D21.5	514.025	0.723864	0.145069	4.98978	6.04489e-07	2.61641e-05	0	0	0	0	0	0	0	0	0	0	0	0	0	0	0	0	0	0	0	0	0	0	0	0	0	0	0	0	0	0	0	0
ENSG00000107537	PHYH	985.153	-1.03369	0.207218	-4.98842	6.08741e-07	2.62107e-05	2	0	0	0	0	0	0	0	0	0	0	0	0	0	0	0	0	1	0	0	0	0	0	0	0	0	0	1	0	0	0	0
ENSG00000167767	KRT80	79.8597	-2.72613	0.546493	-4.9884	6.08802e-07	2.62107e-05	0	0	0	0	0	0	0	0	0	0	0	0	0	0	0	0	0	0	0	0	0	0	0	0	0	0	0	0	0	0	0	0
ENSG00000162545	CAMK2N1	1148.19	-1.11614	0.223766	-4.98796	6.1019e-07	2.6215e-05	1	1	0	0	0	0	0	0	0	0	0	0	0	0	0	0	0	0	0	0	0	0	0	0	0	0	0	0	0	0	0	0
ENSG00000128335	APOL2	1553.88	0.863463	0.173174	4.98612	6.16055e-07	2.64103e-05	1	0	0	0	0	0	0	0	0	0	0	0	0	0	0	0	0	0	0	0	1	0	0	0	0	0	0	0	0	0	0	0
ENSG00000167996	FTH1	242.569	-2.31087	0.463498	-4.98571	6.17337e-07	2.64103e-05	0	0	0	0	0	0	0	0	0	0	0	0	0	0	0	0	0	0	0	0	0	0	0	0	0	0	0	0	0	0	0	0
ENSG00000179520	SLC17A8	151.258	-2.45958	0.493552	-4.98343	6.24675e-07	2.66681e-05	1	0	0	0	0	1	0	0	0	0	0	0	0	0	0	0	0	0	0	0	0	0	0	0	0	0	0	0	0	0	0	0
ENSG00000147471	PROSC	1186.87	-0.737414	0.147995	-4.98268	6.2709e-07	2.67151e-05	0	0	0	0	0	0	0	0	0	0	0	0	0	0	0	0	0	0	0	0	0	0	0	0	0	0	0	0	0	0	0	0
ENSG00000174851	YIF1A	583.64	-0.805018	0.161612	-4.98118	6.31973e-07	2.68668e-05	0	0	0	0	0	0	0	0	0	0	0	0	0	0	0	0	0	0	0	0	0	0	0	0	0	0	0	0	0	0	0	0
ENSG00000180537	RNF182	58.6047	2.9249	0.587497	4.97858	6.40538e-07	2.71741e-05	1	0	0	0	0	0	0	0	0	0	0	0	0	0	0	0	0	0	0	0	1	0	0	0	0	0	0	0	0	0	0	0
ENSG00000154269	ENPP3	1788.6	-2.30412	0.463159	-4.97479	6.53196e-07	2.76533e-05	0	0	0	0	0	0	0	0	0	0	0	0	0	0	0	0	0	0	0	0	0	0	0	0	0	0	0	0	0	0	0	0
ENSG00000138678	GPAT3	3149.57	-1.11666	0.224532	-4.97326	6.58373e-07	2.78146e-05	0	0	0	0	0	0	0	0	0	0	0	0	0	0	0	0	0	0	0	0	0	0	0	0	0	0	0	0	0	0	0	0
ENSG00000141179	PCTP	365.69	-0.685779	0.137997	-4.96951	6.71231e-07	2.82989e-05	0	0	0	0	0	0	0	0	0	0	0	0	0	0	0	0	0	0	0	0	0	0	0	0	0	0	0	0	0	0	0	0
ENSG00000094975	SUCO	2242.29	-0.728661	0.146665	-4.96821	6.75748e-07	2.84304e-05	1	0	0	0	0	0	0	0	0	1	0	0	0	0	0	0	0	0	0	0	0	0	0	0	0	0	0	0	0	0	0	0
ENSG00000151746	BICD1	373.128	1.20346	0.242255	4.96772	6.77461e-07	2.84436e-05	1	0	0	0	0	0	0	0	0	0	0	0	0	0	0	0	0	0	1	0	0	0	0	0	0	0	0	0	0	0	0	0
ENSG00000168490	PHYHIP	72.3223	-1.55525	0.313177	-4.96605	6.8329e-07	2.86291e-05	1	0	0	0	0	0	0	0	0	0	0	0	0	0	0	0	0	0	0	0	0	0	0	1	0	0	0	0	0	0	0	0
ENSG00000264112	RP11-159D12.2	460.851	0.718558	0.144797	4.96253	6.958e-07	2.90933e-05	0	0	0	0	0	0	0	0	0	0	0	0	0	0	0	0	0	0	0	0	0	0	0	0	0	0	0	0	0	0	0	0
ENSG00000116761	CTH	335.83	-1.45664	0.29356	-4.96196	6.97837e-07	2.91186e-05	2	0	0	0	0	0	0	0	0	0	0	0	0	0	0	1	0	0	0	0	0	0	0	0	0	0	0	0	0	1	0	0
ENSG00000198336	MYL4	35.9499	2.18259	0.440016	4.96024	7.04045e-07	2.93174e-05	1	0	0	0	0	0	1	0	0	0	0	0	0	0	0	0	0	0	0	0	0	0	0	0	0	0	0	0	0	0	0	0
ENSG00000138867	GUCD1	3212.31	-0.791539	0.159648	-4.95802	7.12161e-07	2.95947e-05	3	0	1	0	0	0	0	0	0	0	1	0	0	0	0	1	0	0	0	0	0	0	0	0	0	0	0	0	0	0	0	0
ENSG00000164715	LMTK2	2626.85	-0.888119	0.179154	-4.95729	7.14817e-07	2.96445e-05	1	0	0	0	0	0	0	0	0	1	0	0	0	0	0	0	0	0	0	0	0	0	0	0	0	0	0	0	0	0	0	0
ENSG00000182500	NA	325.278	-1.44593	0.291701	-4.95688	7.16345e-07	2.96473e-05	0	0	0	0	0	0	0	0	0	0	0	0	0	0	0	0	0	0	0	0	0	0	0	0	0	0	0	0	0	0	0	0
ENSG00000171621	SPSB1	421.336	-1.00036	0.201867	-4.95555	7.21256e-07	2.97899e-05	0	0	0	0	0	0	0	0	0	0	0	0	0	0	0	0	0	0	0	0	0	0	0	0	0	0	0	0	0	0	0	0
ENSG00000177106	EPS8L2	1996.28	-1.46061	0.29485	-4.95374	7.27992e-07	3.00071e-05	2	0	0	0	0	0	0	0	0	0	1	0	0	0	0	0	0	0	0	0	0	0	0	0	1	0	0	0	0	0	0	0
ENSG00000175348	TMEM9B	1040.59	-0.60556	0.122289	-4.95187	7.35034e-07	3.02361e-05	0	0	0	0	0	0	0	0	0	0	0	0	0	0	0	0	0	0	0	0	0	0	0	0	0	0	0	0	0	0	0	0
ENSG00000198189	HSD17B11	4936.32	-1.08153	0.218492	-4.94997	7.42237e-07	3.04707e-05	1	0	0	0	0	0	0	0	0	0	0	0	0	0	0	0	0	1	0	0	0	0	0	0	0	0	0	0	0	0	0	0
ENSG00000030419	IKZF2	511.077	1.11219	0.225101	4.94083	7.77899e-07	3.18703e-05	1	0	0	0	0	0	0	0	0	0	0	0	0	0	0	0	0	0	0	0	1	0	0	0	0	0	0	0	0	0	0	0
ENSG00000065923	SLC9A7	296.656	1.31394	0.266016	4.93932	7.83958e-07	3.20539e-05	3	0	0	0	0	0	0	0	0	0	0	0	0	0	0	0	0	0	1	0	1	0	0	0	0	0	1	0	0	0	0	0
ENSG00000112818	MEP1A	11361.3	-1.16726	0.236382	-4.93802	7.89199e-07	3.22035e-05	1	0	0	0	0	0	0	0	0	0	0	0	0	0	0	0	0	0	0	0	0	0	0	0	0	0	0	1	0	0	0	0
ENSG00000181634	TNFSF15	233.406	-1.65754	0.335755	-4.93674	7.94408e-07	3.2351e-05	0	0	0	0	0	0	0	0	0	0	0	0	0	0	0	0	0	0	0	0	0	0	0	0	0	0	0	0	0	0	0	0
ENSG00000137171	KLC4	1883.79	-0.867374	0.175789	-4.93419	8.0486e-07	3.27111e-05	2	0	1	0	0	0	0	0	0	0	1	0	0	0	0	0	0	0	0	0	0	0	0	0	0	0	0	0	0	0	0	0
ENSG00000158552	ZFAND2B	537.911	-0.625009	0.126748	-4.93113	8.17562e-07	3.3161e-05	0	0	0	0	0	0	0	0	0	0	0	0	0	0	0	0	0	0	0	0	0	0	0	0	0	0	0	0	0	0	0	0
ENSG00000111684	LPCAT3	2584.47	-0.957142	0.194212	-4.92834	8.29324e-07	3.35711e-05	0	0	0	0	0	0	0	0	0	0	0	0	0	0	0	0	0	0	0	0	0	0	0	0	0	0	0	0	0	0	0	0
ENSG00000237101	RP11-365O16.6	24.3761	-1.92617	0.390994	-4.92635	8.37817e-07	3.38475e-05	0	0	0	0	0	0	0	0	0	0	0	0	0	0	0	0	0	0	0	0	0	0	0	0	0	0	0	0	0	0	0	0
ENSG00000130055	GDPD2	504.661	-1.5621	0.317273	-4.92353	8.49951e-07	3.42696e-05	0	0	0	0	0	0	0	0	0	0	0	0	0	0	0	0	0	0	0	0	0	0	0	0	0	0	0	0	0	0	0	0
ENSG00000116096	SPR	347.835	-0.847822	0.172275	-4.92133	8.59574e-07	3.45889e-05	0	0	0	0	0	0	0	0	0	0	0	0	0	0	0	0	0	0	0	0	0	0	0	0	0	0	0	0	0	0	0	0
ENSG00000133818	RRAS2	371.11	-0.892901	0.18162	-4.91631	8.8192e-07	3.5418e-05	0	0	0	0	0	0	0	0	0	0	0	0	0	0	0	0	0	0	0	0	0	0	0	0	0	0	0	0	0	0	0	0
ENSG00000240065	PSMB9	1265.55	0.976879	0.198744	4.91526	8.86656e-07	3.5538e-05	0	0	0	0	0	0	0	0	0	0	0	0	0	0	0	0	0	0	0	0	0	0	0	0	0	0	0	0	0	0	0	0
ENSG00000116209	TMEM59	4362.64	-0.777967	0.158304	-4.91437	8.9067e-07	3.56286e-05	1	0	1	0	0	0	0	0	0	0	0	0	0	0	0	0	0	0	0	0	0	0	0	0	0	0	0	0	0	0	0	0
ENSG00000165138	ANKS6	405.942	-0.912769	0.185774	-4.91333	8.95415e-07	3.5748e-05	1	0	0	0	0	0	0	0	0	0	1	0	0	0	0	0	0	0	0	0	0	0	0	0	0	0	0	0	0	0	0	0
ENSG00000163235	TGFA	641.409	-0.994467	0.20253	-4.91022	9.09725e-07	3.62481e-05	1	0	0	0	0	1	0	0	0	0	0	0	0	0	0	0	0	0	0	0	0	0	0	0	0	0	0	0	0	0	0	0
ENSG00000204592	HLA-E	9770.04	0.747724	0.152401	4.90628	9.28178e-07	3.6911e-05	1	0	0	0	0	0	0	0	0	0	0	0	0	0	0	0	0	0	0	0	1	0	0	0	0	0	0	0	0	0	0	0
ENSG00000128578	STRIP2	71.0299	1.16265	0.237007	4.90556	9.31602e-07	3.69748e-05	1	0	0	0	0	0	0	0	0	0	0	0	0	0	0	0	0	0	0	1	0	0	0	0	0	0	0	0	0	0	0	0
ENSG00000147144	CCDC120	314.935	-0.858594	0.175153	-4.90198	9.48766e-07	3.75826e-05	0	0	0	0	0	0	0	0	0	0	0	0	0	0	0	0	0	0	0	0	0	0	0	0	0	0	0	0	0	0	0	0
ENSG00000114115	RBP1	118.514	-1.4554	0.296951	-4.90114	9.52815e-07	3.76695e-05	0	0	0	0	0	0	0	0	0	0	0	0	0	0	0	0	0	0	0	0	0	0	0	0	0	0	0	0	0	0	0	0
ENSG00000015413	DPEP1	877.793	-2.27725	0.464771	-4.89972	9.59721e-07	3.78689e-05	0	0	0	0	0	0	0	0	0	0	0	0	0	0	0	0	0	0	0	0	0	0	0	0	0	0	0	0	0	0	0	0
ENSG00000117724	CENPF	2363.29	1.01206	0.206704	4.89617	9.77243e-07	3.84856e-05	1	0	0	0	0	0	0	0	0	0	0	0	0	0	0	0	0	0	0	0	1	0	0	0	0	0	0	0	0	0	0	0
ENSG00000136811	ODF2	436.812	0.657664	0.134408	4.89303	9.92957e-07	3.90288e-05	1	0	0	0	0	0	0	0	0	0	0	0	0	0	0	0	0	0	1	0	0	0	0	0	0	0	0	0	0	0	0	0
ENSG00000014257	ACPP	71.34	1.84273	0.376659	4.89229	9.96676e-07	3.90993e-05	1	0	0	0	0	0	0	0	0	0	0	0	0	0	0	0	0	0	0	0	1	0	0	0	0	0	0	0	0	0	0	0
ENSG00000137486	ARRB1	872.438	-0.665153	0.136178	-4.88445	1.0372e-06	4.06108e-05	1	0	0	0	0	0	0	0	0	0	0	0	0	0	0	0	0	0	0	0	0	0	0	0	0	0	0	1	0	0	0	0
ENSG00000176532	PRR15	931.806	-1.38592	0.284083	-4.87859	1.06849e-06	4.1675e-05	1	0	0	0	0	0	0	0	0	0	0	0	0	0	0	0	0	0	0	0	0	0	0	0	1	0	0	0	0	0	0	0
ENSG00000196549	MME	33047.8	-1.34453	0.275584	-4.87883	1.06719e-06	4.1675e-05	0	0	0	0	0	0	0	0	0	0	0	0	0	0	0	0	0	0	0	0	0	0	0	0	0	0	0	0	0	0	0	0
ENSG00000168078	PBK	303.02	1.06611	0.218639	4.87613	1.08189e-06	4.19562e-05	0	0	0	0	0	0	0	0	0	0	0	0	0	0	0	0	0	0	0	0	0	0	0	0	0	0	0	0	0	0	0	0
ENSG00000181826	RELL1	408.726	-0.746874	0.153165	-4.87627	1.08111e-06	4.19562e-05	1	0	0	0	0	1	0	0	0	0	0	0	0	0	0	0	0	0	0	0	0	0	0	0	0	0	0	0	0	0	0	0
ENSG00000226777	FAM30A	261.897	2.40046	0.492237	4.87663	1.07912e-06	4.19562e-05	0	0	0	0	0	0	0	0	0	0	0	0	0	0	0	0	0	0	0	0	0	0	0	0	0	0	0	0	0	0	0	0
ENSG00000139436	GIT2	844.665	0.773533	0.158755	4.8725	1.10196e-06	4.2653e-05	1	0	0	0	0	0	0	0	0	0	0	0	0	0	0	0	0	0	1	0	0	0	0	0	0	0	0	0	0	0	0	0
ENSG00000138660	AP1AR	924.916	-0.731898	0.150227	-4.87194	1.10508e-06	4.26927e-05	1	0	0	0	0	0	0	0	0	0	0	0	0	0	0	0	0	0	0	0	0	0	0	0	0	0	0	1	0	0	0	0
ENSG00000187097	ENTPD5	4087.03	-1.21378	0.249305	-4.86865	1.12363e-06	4.32449e-05	2	0	0	0	0	0	0	0	0	1	0	0	0	0	0	0	0	1	0	0	0	0	0	0	0	0	0	0	0	0	0	0
ENSG00000257893	RP11-587P21.2	566.165	-2.28923	0.470178	-4.86886	1.12241e-06	4.32449e-05	0	0	0	0	0	0	0	0	0	0	0	0	0	0	0	0	0	0	0	0	0	0	0	0	0	0	0	0	0	0	0	0
ENSG00000197506	SLC28A3	99.5036	1.4794	0.303898	4.86809	1.12681e-06	4.32852e-05	1	0	0	0	0	0	0	0	0	0	0	0	0	0	0	0	0	0	0	0	1	0	0	0	0	0	0	0	0	0	0	0
ENSG00000259628	RP11-467H10.2	42.8792	1.82199	0.374373	4.86679	1.13427e-06	4.34895e-05	0	0	0	0	0	0	0	0	0	0	0	0	0	0	0	0	0	0	0	0	0	0	0	0	0	0	0	0	0	0	0	0
ENSG00000012171	SEMA3B	1060.65	-1.42468	0.293272	-4.85788	1.1865e-06	4.54064e-05	1	1	0	0	0	0	0	0	0	0	0	0	0	0	0	0	0	0	0	0	0	0	0	0	0	0	0	0	0	0	0	0
ENSG00000237711	MTCO3P11	35.4903	1.61563	0.332691	4.85625	1.19628e-06	4.56219e-05	0	0	0	0	0	0	0	0	0	0	0	0	0	0	0	0	0	0	0	0	0	0	0	0	0	0	0	0	0	0	0	0
ENSG00000150782	IL18	581.47	-1.33032	0.273943	-4.8562	1.19662e-06	4.56219e-05	0	0	0	0	0	0	0	0	0	0	0	0	0	0	0	0	0	0	0	0	0	0	0	0	0	0	0	0	0	0	0	0
ENSG00000049249	TNFRSF9	42.5268	2.80914	0.578806	4.85333	1.21404e-06	4.61993e-05	4	0	0	0	0	0	0	0	0	0	0	0	0	0	0	0	1	0	1	0	0	0	0	0	0	0	1	0	0	0	1	0
ENSG00000179163	FUCA1	2674.46	-0.94695	0.195152	-4.85237	1.21993e-06	4.63366e-05	0	0	0	0	0	0	0	0	0	0	0	0	0	0	0	0	0	0	0	0	0	0	0	0	0	0	0	0	0	0	0	0
ENSG00000141504	SAT2	1719.38	-1.27546	0.263085	-4.84808	1.2466e-06	4.72613e-05	0	0	0	0	0	0	0	0	0	0	0	0	0	0	0	0	0	0	0	0	0	0	0	0	0	0	0	0	0	0	0	0
ENSG00000177984	LCN15	17.078	-2.63443	0.543444	-4.84766	1.24928e-06	4.7275e-05	0	0	0	0	0	0	0	0	0	0	0	0	0	0	0	0	0	0	0	0	0	0	0	0	0	0	0	0	0	0	0	0
ENSG00000156687	UNC5D	312.468	-1.41897	0.292809	-4.84605	1.25946e-06	4.75715e-05	1	0	0	0	0	0	0	0	0	0	0	0	0	0	0	0	0	0	0	0	0	0	0	0	0	0	0	1	0	0	0	0
ENSG00000130997	POLN	45.6271	1.19957	0.247635	4.84409	1.27194e-06	4.7954e-05	0	0	0	0	0	0	0	0	0	0	0	0	0	0	0	0	0	0	0	0	0	0	0	0	0	0	0	0	0	0	0	0
ENSG00000146918	NCAPG2	616.622	0.978499	0.202155	4.84033	1.29624e-06	4.87794e-05	1	0	0	0	0	0	0	0	0	0	0	0	0	0	0	0	0	0	0	0	0	0	0	0	0	0	0	0	0	0	1	0
ENSG00000139324	TMTC3	1229.82	-0.732897	0.151436	-4.83965	1.30069e-06	4.88564e-05	1	0	0	0	0	0	0	0	0	0	0	0	0	0	0	0	0	0	0	0	0	0	0	0	0	0	0	1	0	0	0	0
ENSG00000168038	ULK4	240.691	0.751097	0.155251	4.83795	1.31188e-06	4.9186e-05	0	0	0	0	0	0	0	0	0	0	0	0	0	0	0	0	0	0	0	0	0	0	0	0	0	0	0	0	0	0	0	0
ENSG00000112715	VEGFA	2064.52	-0.550191	0.113734	-4.83753	1.31466e-06	4.91991e-05	1	0	0	0	0	1	0	0	0	0	0	0	0	0	0	0	0	0	0	0	0	0	0	0	0	0	0	0	0	0	0	0
ENSG00000115255	REEP6	1434.17	-1.76487	0.365176	-4.83293	1.3454e-06	5.0257e-05	2	0	0	0	0	0	0	0	0	0	0	0	0	0	0	1	0	0	0	0	0	0	0	0	1	0	0	0	0	0	0	0
ENSG00000119899	SLC17A5	918.603	-0.782428	0.162037	-4.8287	1.37426e-06	5.1241e-05	1	0	0	0	0	0	0	0	0	1	0	0	0	0	0	0	0	0	0	0	0	0	0	0	0	0	0	0	0	0	0	0
ENSG00000117834	SLC5A9	1480.44	-1.36742	0.283258	-4.82747	1.38282e-06	5.14656e-05	0	0	0	0	0	0	0	0	0	0	0	0	0	0	0	0	0	0	0	0	0	0	0	0	0	0	0	0	0	0	0	0
ENSG00000101213	PTK6	649.511	-1.21152	0.251051	-4.82581	1.39438e-06	5.18013e-05	3	0	1	0	0	0	0	0	1	0	0	0	0	0	0	1	0	0	0	0	0	0	0	0	0	0	0	0	0	0	0	0
ENSG00000239713	APOBEC3G	172.805	1.29501	0.26859	4.82153	1.42462e-06	5.28185e-05	0	0	0	0	0	0	0	0	0	0	0	0	0	0	0	0	0	0	0	0	0	0	0	0	0	0	0	0	0	0	0	0
ENSG00000244187	TMEM141	438.983	-0.870525	0.180562	-4.8212	1.42696e-06	5.28185e-05	0	0	0	0	0	0	0	0	0	0	0	0	0	0	0	0	0	0	0	0	0	0	0	0	0	0	0	0	0	0	0	0
ENSG00000232759	AC002480.3	14.9608	-3.01424	0.625273	-4.82067	1.43077e-06	5.2863e-05	0	0	0	0	0	0	0	0	0	0	0	0	0	0	0	0	0	0	0	0	0	0	0	0	0	0	0	0	0	0	0	0
ENSG00000137274	BPHL	558.516	-0.955011	0.198143	-4.81981	1.43698e-06	5.29961e-05	0	0	0	0	0	0	0	0	0	0	0	0	0	0	0	0	0	0	0	0	0	0	0	0	0	0	0	0	0	0	0	0
ENSG00000260920	RP1-228H13.5	28.4334	1.59632	0.331603	4.81394	1.47981e-06	5.44768e-05	0	0	0	0	0	0	0	0	0	0	0	0	0	0	0	0	0	0	0	0	0	0	0	0	0	0	0	0	0	0	0	0
ENSG00000102384	CENPI	221.058	1.11852	0.232467	4.81155	1.49768e-06	5.50349e-05	2	0	0	0	0	0	0	0	0	0	0	0	0	0	0	0	0	0	0	0	1	0	1	0	0	0	0	0	0	0	0	0
ENSG00000164542	KIAA0895	184.009	-0.933824	0.194234	-4.80771	1.52667e-06	5.59989e-05	3	0	0	0	0	0	0	0	0	1	0	1	1	0	0	0	0	0	0	0	0	0	0	0	0	0	0	0	0	0	0	0
ENSG00000049323	LTBP1	704.251	-1.59615	0.332055	-4.80687	1.53309e-06	5.61332e-05	0	0	0	0	0	0	0	0	0	0	0	0	0	0	0	0	0	0	0	0	0	0	0	0	0	0	0	0	0	0	0	0
ENSG00000119397	CNTRL	923.59	0.651948	0.135644	4.80633	1.53724e-06	5.61837e-05	0	0	0	0	0	0	0	0	0	0	0	0	0	0	0	0	0	0	0	0	0	0	0	0	0	0	0	0	0	0	0	0
ENSG00000130717	UCK1	262.076	-0.788504	0.164097	-4.80511	1.54667e-06	5.64269e-05	1	0	0	0	0	0	0	0	0	0	0	0	0	0	0	1	0	0	0	0	0	0	0	0	0	0	0	0	0	0	0	0
ENSG00000182636	NDN	125.974	-1.59326	0.331606	-4.80468	1.55003e-06	5.64482e-05	0	0	0	0	0	0	0	0	0	0	0	0	0	0	0	0	0	0	0	0	0	0	0	0	0	0	0	0	0	0	0	0
ENSG00000089220	PEBP1	8381.27	-0.855641	0.178147	-4.803	1.56306e-06	5.6821e-05	0	0	0	0	0	0	0	0	0	0	0	0	0	0	0	0	0	0	0	0	0	0	0	0	0	0	0	0	0	0	0	0
ENSG00000153561	RMND5A	2572.52	-0.867507	0.180854	-4.79671	1.61292e-06	5.85288e-05	0	0	0	0	0	0	0	0	0	0	0	0	0	0	0	0	0	0	0	0	0	0	0	0	0	0	0	0	0	0	0	0
ENSG00000164587	RPS14	4966.66	-0.441012	0.0920791	-4.78949	1.67206e-06	6.04792e-05	1	0	0	0	0	0	0	0	0	0	1	0	0	0	0	0	0	0	0	0	0	0	0	0	0	0	0	0	0	0	0	0
ENSG00000204580	DDR1	2133.49	-0.772026	0.161201	-4.78921	1.67441e-06	6.04792e-05	1	0	0	0	0	0	0	0	0	0	0	0	0	0	0	0	0	0	0	0	0	0	0	0	0	0	0	0	0	1	0	0
ENSG00000243135	UGT1A3	36.8896	-2.24235	0.468222	-4.78907	1.6756e-06	6.04792e-05	0	0	0	0	0	0	0	0	0	0	0	0	0	0	0	0	0	0	0	0	0	0	0	0	0	0	0	0	0	0	0	0
ENSG00000108582	CPD	5495.17	-0.792422	0.165484	-4.78852	1.68014e-06	6.05358e-05	2	0	0	0	0	0	0	0	0	0	1	0	1	0	0	0	0	0	0	0	0	0	0	0	0	0	0	0	0	0	0	0
ENSG00000181291	TMEM132E	45.6895	-3.66939	0.766945	-4.78442	1.71478e-06	6.16743e-05	0	0	0	0	0	0	0	0	0	0	0	0	0	0	0	0	0	0	0	0	0	0	0	0	0	0	0	0	0	0	0	0
ENSG00000138180	CEP55	398.065	1.21241	0.253514	4.78242	1.73196e-06	6.19633e-05	0	0	0	0	0	0	0	0	0	0	0	0	0	0	0	0	0	0	0	0	0	0	0	0	0	0	0	0	0	0	0	0
ENSG00000182319	NA	624.475	-1.12287	0.234768	-4.78289	1.72794e-06	6.19633e-05	0	0	0	0	0	0	0	0	0	0	0	0	0	0	0	0	0	0	0	0	0	0	0	0	0	0	0	0	0	0	0	0
ENSG00000111319	SCNN1A	1079.82	-1.06612	0.222911	-4.78274	1.72919e-06	6.19633e-05	0	0	0	0	0	0	0	0	0	0	0	0	0	0	0	0	0	0	0	0	0	0	0	0	0	0	0	0	0	0	0	0
ENSG00000170482	SLC23A1	446.277	-2.0304	0.424605	-4.78185	1.73686e-06	6.20293e-05	0	0	0	0	0	0	0	0	0	0	0	0	0	0	0	0	0	0	0	0	0	0	0	0	0	0	0	0	0	0	0	0
ENSG00000187741	FANCA	547.368	0.907424	0.189839	4.77998	1.75316e-06	6.25015e-05	3	0	0	0	0	0	0	0	0	0	0	0	0	0	0	0	0	0	0	0	1	0	1	0	0	0	1	0	0	0	0	0
ENSG00000177706	FAM20C	323.432	-1.23355	0.258087	-4.7796	1.75646e-06	6.25095e-05	1	0	0	0	0	0	0	0	0	0	0	0	0	0	0	0	0	0	0	0	0	0	0	0	0	0	0	1	0	0	0	0
ENSG00000125046	SSUH2	207.362	-1.74579	0.365389	-4.77789	1.77147e-06	6.29336e-05	0	0	0	0	0	0	0	0	0	0	0	0	0	0	0	0	0	0	0	0	0	0	0	0	0	0	0	0	0	0	0	0
ENSG00000111269	CREBL2	1043.24	-0.631822	0.13252	-4.76774	1.86308e-06	6.60725e-05	5	1	0	0	0	0	0	0	0	1	0	0	0	0	0	0	0	1	0	0	0	0	0	1	0	0	0	0	0	0	0	1
ENSG00000116661	FBXO2	106.322	-2.23357	0.468997	-4.76244	1.91267e-06	6.77132e-05	0	0	0	0	0	0	0	0	0	0	0	0	0	0	0	0	0	0	0	0	0	0	0	0	0	0	0	0	0	0	0	0
ENSG00000147536	GINS4	83.8522	1.1927	0.250458	4.76208	1.91606e-06	6.77154e-05	1	0	0	0	0	0	0	0	0	0	0	0	0	0	0	0	0	0	1	0	0	0	0	0	0	0	0	0	0	0	0	0
ENSG00000157954	WIPI2	783.735	-0.516128	0.108425	-4.76022	1.93385e-06	6.82253e-05	2	0	0	0	0	0	0	0	0	1	1	0	0	0	0	0	0	0	0	0	0	0	0	0	0	0	0	0	0	0	0	0
ENSG00000198925	ATG9A	1128.82	-0.76791	0.161338	-4.75963	1.9395e-06	6.8306e-05	1	0	0	0	0	0	0	0	0	0	1	0	0	0	0	0	0	0	0	0	0	0	0	0	0	0	0	0	0	0	0	0
ENSG00000186350	RXRA	1490.45	-1.0259	0.215882	-4.75214	2.01272e-06	7.07621e-05	5	0	1	0	1	0	0	0	1	0	0	0	0	0	0	1	0	0	0	0	0	0	0	0	0	0	0	1	0	0	0	0
ENSG00000166106	ADAMTS15	91.0805	1.86085	0.391612	4.75177	2.01642e-06	7.07699e-05	0	0	0	0	0	0	0	0	0	0	0	0	0	0	0	0	0	0	0	0	0	0	0	0	0	0	0	0	0	0	0	0
ENSG00000214274	ANG	104.461	-1.16059	0.244396	-4.7488	2.04632e-06	7.16952e-05	0	0	0	0	0	0	0	0	0	0	0	0	0	0	0	0	0	0	0	0	0	0	0	0	0	0	0	0	0	0	0	0
ENSG00000108861	DUSP3	1680.08	-0.834041	0.175654	-4.74819	2.05244e-06	7.1786e-05	1	0	0	0	0	0	0	0	0	0	0	0	0	0	0	0	0	0	0	0	0	0	0	0	0	0	0	1	0	0	0	0
ENSG00000123473	STIL	557.104	1.11951	0.235991	4.74387	2.09675e-06	7.30842e-05	2	0	0	0	0	0	0	0	0	0	0	0	0	0	0	0	0	0	1	0	1	0	0	0	0	0	0	0	0	0	0	0
ENSG00000163535	SGO2	354.24	1.04444	0.220161	4.74396	2.09577e-06	7.30842e-05	0	0	0	0	0	0	0	0	0	0	0	0	0	0	0	0	0	0	0	0	0	0	0	0	0	0	0	0	0	0	0	0
ENSG00000135148	TRAFD1	913.791	0.742057	0.156652	4.73699	2.16916e-06	7.54786e-05	1	0	0	0	0	0	0	0	0	0	0	0	0	0	0	0	0	0	0	0	1	0	0	0	0	0	0	0	0	0	0	0
ENSG00000185000	DGAT1	6096.83	-1.40683	0.297187	-4.73381	2.20344e-06	7.65405e-05	1	0	1	0	0	0	0	0	0	0	0	0	0	0	0	0	0	0	0	0	0	0	0	0	0	0	0	0	0	0	0	0
ENSG00000174151	CYB561D1	407.703	-0.497004	0.105019	-4.73252	2.21753e-06	7.67833e-05	2	0	1	0	0	0	0	0	0	0	0	0	0	0	0	0	0	0	0	0	0	0	0	0	0	0	0	1	0	0	0	0
ENSG00000174327	SLC16A13	87.3877	-1.30781	0.276348	-4.73247	2.21799e-06	7.67833e-05	0	0	0	0	0	0	0	0	0	0	0	0	0	0	0	0	0	0	0	0	0	0	0	0	0	0	0	0	0	0	0	0
ENSG00000211651	IGLV1-44	408.053	2.2438	0.474456	4.72921	2.25391e-06	7.78941e-05	0	0	0	0	0	0	0	0	0	0	0	0	0	0	0	0	0	0	0	0	0	0	0	0	0	0	0	0	0	0	0	0
ENSG00000187546	AGMO	576.791	-1.4016	0.296739	-4.72335	2.31989e-06	8.00383e-05	0	0	0	0	0	0	0	0	0	0	0	0	0	0	0	0	0	0	0	0	0	0	0	0	0	0	0	0	0	0	0	0
ENSG00000115310	RTN4	5222.8	-0.795484	0.168832	-4.71169	2.45673e-06	8.46157e-05	1	0	0	0	0	0	0	0	0	0	0	0	0	0	0	0	0	0	0	0	0	0	0	1	0	0	0	0	0	0	0	0
ENSG00000162949	CAPN13	808.849	-1.29004	0.273847	-4.7108	2.46742e-06	8.484e-05	0	0	0	0	0	0	0	0	0	0	0	0	0	0	0	0	0	0	0	0	0	0	0	0	0	0	0	0	0	0	0	0
ENSG00000146670	CDCA5	208.403	1.11536	0.236925	4.70767	2.50559e-06	8.58618e-05	1	0	0	0	0	0	0	0	0	0	0	0	0	0	0	0	0	0	1	0	0	0	0	0	0	0	0	0	0	0	0	0
ENSG00000260145	RP11-322D14.2	20.713	1.85113	0.393208	4.70777	2.50437e-06	8.58618e-05	0	0	0	0	0	0	0	0	0	0	0	0	0	0	0	0	0	0	0	0	0	0	0	0	0	0	0	0	0	0	0	0
ENSG00000105784	RUNDC3B	229.165	-1.48749	0.316007	-4.70716	2.51195e-06	8.5935e-05	1	0	0	0	0	0	0	0	0	0	0	0	0	0	0	0	0	0	0	0	0	0	0	0	0	0	0	1	0	0	0	0
ENSG00000042088	TDP1	355.464	0.676165	0.143719	4.70478	2.54144e-06	8.67678e-05	3	0	0	0	0	0	0	0	0	0	0	0	0	0	0	0	0	0	1	0	0	0	1	0	0	0	0	0	0	0	1	0
ENSG00000197461	PDGFA	536.648	-0.918201	0.195175	-4.7045	2.54484e-06	8.67678e-05	1	0	0	0	0	0	0	0	0	0	1	0	0	0	0	0	0	0	0	0	0	0	0	0	0	0	0	0	0	0	0	0
ENSG00000268172	NA	62.4825	1.66472	0.353976	4.70291	2.56483e-06	8.7303e-05	0	0	0	0	0	0	0	0	0	0	0	0	0	0	0	0	0	0	0	0	0	0	0	0	0	0	0	0	0	0	0	0
ENSG00000141934	PLPP2	799.092	-0.837636	0.178205	-4.7004	2.59655e-06	8.8235e-05	0	0	0	0	0	0	0	0	0	0	0	0	0	0	0	0	0	0	0	0	0	0	0	0	0	0	0	0	0	0	0	0
ENSG00000164023	SGMS2	2602.8	-0.735054	0.156403	-4.69976	2.6047e-06	8.83641e-05	0	0	0	0	0	0	0	0	0	0	0	0	0	0	0	0	0	0	0	0	0	0	0	0	0	0	0	0	0	0	0	0
ENSG00000117592	PRDX6	1106.67	-0.65689	0.139792	-4.69904	2.61386e-06	8.84934e-05	1	0	0	0	0	0	0	0	0	0	0	0	0	0	0	0	0	0	0	0	0	0	0	0	0	0	0	1	0	0	0	0
ENSG00000116830	TTF2	787.596	0.773838	0.164689	4.69878	2.61722e-06	8.84934e-05	1	0	0	0	0	0	0	0	0	0	0	0	0	0	0	0	0	0	0	0	1	0	0	0	0	0	0	0	0	0	0	0
ENSG00000025434	NR1H3	724.199	-0.701024	0.149237	-4.69739	2.63511e-06	8.89503e-05	0	0	0	0	0	0	0	0	0	0	0	0	0	0	0	0	0	0	0	0	0	0	0	0	0	0	0	0	0	0	0	0
ENSG00000074695	LMAN1	7611.5	-0.80259	0.171159	-4.68915	2.74339e-06	9.19941e-05	2	0	1	0	0	1	0	0	0	0	0	0	0	0	0	0	0	0	0	0	0	0	0	0	0	0	0	0	0	0	0	0
ENSG00000177606	JUN	1005.53	-1.37789	0.29382	-4.68957	2.73773e-06	9.19941e-05	1	0	1	0	0	0	0	0	0	0	0	0	0	0	0	0	0	0	0	0	0	0	0	0	0	0	0	0	0	0	0	0
ENSG00000076826	CAMSAP3	581.9	-1.17989	0.251609	-4.68939	2.74014e-06	9.19941e-05	0	0	0	0	0	0	0	0	0	0	0	0	0	0	0	0	0	0	0	0	0	0	0	0	0	0	0	0	0	0	0	0
ENSG00000106688	SLC1A1	2631.23	-1.23896	0.26417	-4.69	2.73205e-06	9.19941e-05	2	0	0	0	0	1	0	0	0	0	0	0	0	0	0	0	0	0	0	0	0	0	0	1	0	0	0	0	0	0	0	0
ENSG00000231345	BEND3P1	18.6962	2.8463	0.607047	4.68876	2.7486e-06	9.20169e-05	0	0	0	0	0	0	0	0	0	0	0	0	0	0	0	0	0	0	0	0	0	0	0	0	0	0	0	0	0	0	0	0
ENSG00000213862	CTD-2270N23.1	99.2133	0.998452	0.213184	4.68352	2.81984e-06	9.42467e-05	0	0	0	0	0	0	0	0	0	0	0	0	0	0	0	0	0	0	0	0	0	0	0	0	0	0	0	0	0	0	0	0
ENSG00000111801	BTN3A3	1487.47	1.2089	0.258267	4.6808	2.85758e-06	9.53404e-05	0	0	0	0	0	0	0	0	0	0	0	0	0	0	0	0	0	0	0	0	0	0	0	0	0	0	0	0	0	0	0	0
ENSG00000160570	DEDD2	299.253	-1.06722	0.228015	-4.68049	2.86195e-06	9.53404e-05	0	0	0	0	0	0	0	0	0	0	0	0	0	0	0	0	0	0	0	0	0	0	0	0	0	0	0	0	0	0	0	0
ENSG00000142973	CYP4B1	55.8395	-3.29339	0.704052	-4.67776	2.90026e-06	9.63011e-05	0	0	0	0	0	0	0	0	0	0	0	0	0	0	0	0	0	0	0	0	0	0	0	0	0	0	0	0	0	0	0	0
ENSG00000078401	EDN1	132.028	-1.51765	0.324432	-4.67786	2.89877e-06	9.63011e-05	0	0	0	0	0	0	0	0	0	0	0	0	0	0	0	0	0	0	0	0	0	0	0	0	0	0	0	0	0	0	0	0
ENSG00000159899	NPR2	104.95	0.922357	0.197227	4.67663	2.91634e-06	9.66769e-05	0	0	0	0	0	0	0	0	0	0	0	0	0	0	0	0	0	0	0	0	0	0	0	0	0	0	0	0	0	0	0	0
ENSG00000101577	LPIN2	5501.52	-0.906256	0.193908	-4.67364	2.95913e-06	9.79356e-05	0	0	0	0	0	0	0	0	0	0	0	0	0	0	0	0	0	0	0	0	0	0	0	0	0	0	0	0	0	0	0	0
ENSG00000008256	CYTH3	859.254	-0.722679	0.15466	-4.6727	2.97265e-06	9.82231e-05	0	0	0	0	0	0	0	0	0	0	0	0	0	0	0	0	0	0	0	0	0	0	0	0	0	0	0	0	0	0	0	0
ENSG00000137474	MYO7A	219.076	1.34274	0.287398	4.67204	2.98216e-06	9.83775e-05	0	0	0	0	0	0	0	0	0	0	0	0	0	0	0	0	0	0	0	0	0	0	0	0	0	0	0	0	0	0	0	0
ENSG00000011426	ANLN	795.953	1.14371	0.244837	4.67134	2.99248e-06	9.8558e-05	1	0	0	0	0	0	0	0	0	0	0	0	0	0	0	0	0	0	0	0	1	0	0	0	0	0	0	0	0	0	0	0
ENSG00000213822	CEACAM18	304.04	-1.07067	0.229406	-4.66715	3.05402e-06	0.00010026	1	1	0	0	0	0	0	0	0	0	0	0	0	0	0	0	0	0	0	0	0	0	0	0	0	0	0	0	0	0	0	0
ENSG00000227911	RP11-141M1.1	28.3721	1.93199	0.413936	4.66735	3.05104e-06	0.00010026	0	0	0	0	0	0	0	0	0	0	0	0	0	0	0	0	0	0	0	0	0	0	0	0	0	0	0	0	0	0	0	0
ENSG00000105953	OGDH	7073.03	-0.802465	0.172048	-4.6642	3.09816e-06	0.000101545	1	0	0	0	1	0	0	0	0	0	0	0	0	0	0	0	0	0	0	0	0	0	0	0	0	0	0	0	0	0	0	0
ENSG00000102096	PIM2	943.488	1.32246	0.283788	4.66003	3.16158e-06	0.000102466	2	0	0	0	0	0	0	0	0	0	0	0	0	0	0	0	0	0	1	0	0	0	0	0	0	0	1	0	0	0	0	0
ENSG00000121621	KIF18A	270.579	1.16614	0.250239	4.66011	3.16039e-06	0.000102466	0	0	0	0	0	0	0	0	0	0	0	0	0	0	0	0	0	0	0	0	0	0	0	0	0	0	0	0	0	0	0	0
ENSG00000124299	PEPD	3692.47	-1.49254	0.320214	-4.66109	3.14546e-06	0.000102466	1	0	0	0	0	0	0	0	0	0	1	0	0	0	0	0	0	0	0	0	0	0	0	0	0	0	0	0	0	0	0	0
ENSG00000069329	VPS35	5204.12	-0.939186	0.201502	-4.66092	3.14795e-06	0.000102466	1	0	0	0	0	0	0	0	0	0	0	0	0	0	0	0	0	0	0	0	0	0	0	0	0	0	0	1	0	0	0	0
ENSG00000166959	MS4A8	1868.07	-1.05062	0.225425	-4.66064	3.1522e-06	0.000102466	0	0	0	0	0	0	0	0	0	0	0	0	0	0	0	0	0	0	0	0	0	0	0	0	0	0	0	0	0	0	0	0
ENSG00000122203	KIAA1191	1435.96	-0.58209	0.124875	-4.66137	3.14116e-06	0.000102466	0	0	0	0	0	0	0	0	0	0	0	0	0	0	0	0	0	0	0	0	0	0	0	0	0	0	0	0	0	0	0	0
ENSG00000160293	VAV2	1022.45	-0.624056	0.133898	-4.66069	3.15149e-06	0.000102466	4	0	0	0	0	0	0	0	1	1	1	0	1	0	0	0	0	0	0	0	0	0	0	0	0	0	0	0	0	0	0	0
ENSG00000170381	SEMA3E	26.2397	-2.02271	0.434346	-4.6569	3.20999e-06	0.00010387	2	0	0	0	0	0	0	0	0	0	0	0	0	0	0	0	0	1	0	0	0	0	0	0	0	0	0	0	0	0	0	1
ENSG00000122042	UBL3	2079.68	-0.840702	0.180557	-4.65617	3.22146e-06	0.000104075	1	0	0	0	0	0	0	0	0	0	0	0	0	0	0	0	0	0	0	0	0	0	0	0	0	0	0	1	0	0	0	0
ENSG00000254042	CTC-558O2.1	99.2469	-1.77053	0.380367	-4.6548	3.24289e-06	0.000104601	0	0	0	0	0	0	0	0	0	0	0	0	0	0	0	0	0	0	0	0	0	0	0	0	0	0	0	0	0	0	0	0
ENSG00000165490	DDIAS	130.379	0.944336	0.202956	4.65291	3.27281e-06	0.000105399	0	0	0	0	0	0	0	0	0	0	0	0	0	0	0	0	0	0	0	0	0	0	0	0	0	0	0	0	0	0	0	0
ENSG00000185813	PCYT2	1053.2	-0.758985	0.163207	-4.65043	3.31241e-06	0.000106506	2	0	1	0	0	1	0	0	0	0	0	0	0	0	0	0	0	0	0	0	0	0	0	0	0	0	0	0	0	0	0	0
ENSG00000216588	IGSF23	121.162	-1.27022	0.273271	-4.64821	3.34826e-06	0.000107488	0	0	0	0	0	0	0	0	0	0	0	0	0	0	0	0	0	0	0	0	0	0	0	0	0	0	0	0	0	0	0	0
ENSG00000177602	GSG2	155.387	1.34337	0.289046	4.64761	3.35796e-06	0.000107629	0	0	0	0	0	0	0	0	0	0	0	0	0	0	0	0	0	0	0	0	0	0	0	0	0	0	0	0	0	0	0	0
ENSG00000211968	IGHV1-58	97.7258	3.02684	0.651372	4.64687	3.37003e-06	0.000107846	0	0	0	0	0	0	0	0	0	0	0	0	0	0	0	0	0	0	0	0	0	0	0	0	0	0	0	0	0	0	0	0
ENSG00000225217	HSPA7	24.4965	2.55204	0.549388	4.64524	3.39674e-06	0.000108401	0	0	0	0	0	0	0	0	0	0	0	0	0	0	0	0	0	0	0	0	0	0	0	0	0	0	0	0	0	0	0	0
ENSG00000160202	CRYAA	10.7462	-4.07143	0.876487	-4.64517	3.39802e-06	0.000108401	0	0	0	0	0	0	0	0	0	0	0	0	0	0	0	0	0	0	0	0	0	0	0	0	0	0	0	0	0	0	0	0
ENSG00000168672	FAM84B	1140.77	-1.04397	0.224893	-4.64208	3.44915e-06	0.000109859	0	0	0	0	0	0	0	0	0	0	0	0	0	0	0	0	0	0	0	0	0	0	0	0	0	0	0	0	0	0	0	0
ENSG00000196937	FAM3C	3453.58	-0.825241	0.177922	-4.63821	3.51441e-06	0.000111763	0	0	0	0	0	0	0	0	0	0	0	0	0	0	0	0	0	0	0	0	0	0	0	0	0	0	0	0	0	0	0	0
ENSG00000197122	SRC	1653.45	-0.738758	0.1593	-4.63752	3.52613e-06	0.00011196	2	0	1	0	0	0	0	0	0	0	0	0	0	0	0	1	0	0	0	0	0	0	0	0	0	0	0	0	0	0	0	0
ENSG00000171208	NETO2	81.3945	1.89122	0.408081	4.63444	3.57907e-06	0.000113464	0	0	0	0	0	0	0	0	0	0	0	0	0	0	0	0	0	0	0	0	0	0	0	0	0	0	0	0	0	0	0	0
ENSG00000166004	CEP295	1059.51	0.526777	0.113684	4.63369	3.59196e-06	0.000113695	0	0	0	0	0	0	0	0	0	0	0	0	0	0	0	0	0	0	0	0	0	0	0	0	0	0	0	0	0	0	0	0
ENSG00000089012	SIRPG	86.1114	1.76895	0.38212	4.62931	3.66888e-06	0.000115949	0	0	0	0	0	0	0	0	0	0	0	0	0	0	0	0	0	0	0	0	0	0	0	0	0	0	0	0	0	0	0	0
ENSG00000131747	TOP2A	2804.46	0.971338	0.209877	4.62814	3.6897e-06	0.000116426	1	0	0	0	0	0	0	0	0	0	0	0	0	0	0	0	0	0	1	0	0	0	0	0	0	0	0	0	0	0	0	0
ENSG00000170786	SDR16C5	219.104	-3.66153	0.791405	-4.62662	3.71676e-06	0.000117098	1	0	0	0	0	0	0	0	0	0	0	0	0	0	0	0	0	0	0	0	0	0	0	0	0	0	0	1	0	0	0	0
ENSG00000072858	SIDT1	334.588	0.910609	0.196965	4.62321	3.77839e-06	0.000118855	0	0	0	0	0	0	0	0	0	0	0	0	0	0	0	0	0	0	0	0	0	0	0	0	0	0	0	0	0	0	0	0
ENSG00000198873	GRK5	1091.25	-0.787907	0.170633	-4.61756	3.88273e-06	0.000121949	3	0	0	0	1	0	0	0	0	0	0	0	0	0	0	1	0	0	0	0	0	0	0	0	0	0	0	1	0	0	0	0
ENSG00000090238	YPEL3	270.02	-0.854514	0.185149	-4.61527	3.92582e-06	0.000123112	0	0	0	0	0	0	0	0	0	0	0	0	0	0	0	0	0	0	0	0	0	0	0	0	0	0	0	0	0	0	0	0
ENSG00000168955	TM4SF20	8601.8	-1.1102	0.240596	-4.61437	3.94286e-06	0.000123456	0	0	0	0	0	0	0	0	0	0	0	0	0	0	0	0	0	0	0	0	0	0	0	0	0	0	0	0	0	0	0	0
ENSG00000104870	FCGRT	3980.82	-0.952727	0.206578	-4.61195	3.98901e-06	0.000124709	0	0	0	0	0	0	0	0	0	0	0	0	0	0	0	0	0	0	0	0	0	0	0	0	0	0	0	0	0	0	0	0
ENSG00000112335	SNX3	1522.11	-0.534608	0.115986	-4.60924	4.04153e-06	0.000126157	0	0	0	0	0	0	0	0	0	0	0	0	0	0	0	0	0	0	0	0	0	0	0	0	0	0	0	0	0	0	0	0
ENSG00000214872	SMTNL1	28.3802	2.06162	0.44746	4.60738	4.07776e-06	0.000126924	0	0	0	0	0	0	0	0	0	0	0	0	0	0	0	0	0	0	0	0	0	0	0	0	0	0	0	0	0	0	0	0
ENSG00000166257	SCN3B	70.9278	-1.6338	0.354608	-4.60734	4.07859e-06	0.000126924	0	0	0	0	0	0	0	0	0	0	0	0	0	0	0	0	0	0	0	0	0	0	0	0	0	0	0	0	0	0	0	0
ENSG00000167107	ACSF2	789.954	-1.16674	0.253457	-4.6033	4.1584e-06	0.000129209	0	0	0	0	0	0	0	0	0	0	0	0	0	0	0	0	0	0	0	0	0	0	0	0	0	0	0	0	0	0	0	0
ENSG00000108100	CCNY	1334.36	-0.504227	0.109598	-4.60071	4.21058e-06	0.000130631	1	0	0	0	0	0	0	0	0	1	0	0	0	0	0	0	0	0	0	0	0	0	0	0	0	0	0	0	0	0	0	0
ENSG00000253998	IGKV2-29	56.9229	-2.90575	0.631775	-4.59935	4.23807e-06	0.00013124	0	0	0	0	0	0	0	0	0	0	0	0	0	0	0	0	0	0	0	0	0	0	0	0	0	0	0	0	0	0	0	0
ENSG00000162139	NEU3	251.789	0.663553	0.144279	4.5991	4.24313e-06	0.00013124	0	0	0	0	0	0	0	0	0	0	0	0	0	0	0	0	0	0	0	0	0	0	0	0	0	0	0	0	0	0	0	0
ENSG00000175591	P2RY2	123.446	-1.52703	0.33209	-4.59823	4.26092e-06	0.00013159	0	0	0	0	0	0	0	0	0	0	0	0	0	0	0	0	0	0	0	0	0	0	0	0	0	0	0	0	0	0	0	0
ENSG00000147162	OGT	7139.14	0.601098	0.130789	4.59594	4.30797e-06	0.000132697	2	0	0	0	0	0	0	0	0	0	0	0	0	0	0	0	0	0	0	0	0	0	1	0	0	0	0	0	0	0	1	0
ENSG00000261617	RP11-243A14.1	144.725	-1.94031	0.422187	-4.59585	4.30984e-06	0.000132697	0	0	0	0	0	0	0	0	0	0	0	0	0	0	0	0	0	0	0	0	0	0	0	0	0	0	0	0	0	0	0	0
ENSG00000132530	XAF1	2005.23	0.989652	0.215359	4.59535	4.32023e-06	0.000132816	1	0	0	0	0	0	0	0	0	0	0	0	0	0	0	0	0	0	1	0	0	0	0	0	0	0	0	0	0	0	0	0
ENSG00000204767	FAM196B	74.5305	1.05274	0.229139	4.59433	4.34134e-06	0.000133264	0	0	0	0	0	0	0	0	0	0	0	0	0	0	0	0	0	0	0	0	0	0	0	0	0	0	0	0	0	0	0	0
ENSG00000140678	ITGAX	230.879	1.70264	0.370685	4.59322	4.36451e-06	0.000133571	0	0	0	0	0	0	0	0	0	0	0	0	0	0	0	0	0	0	0	0	0	0	0	0	0	0	0	0	0	0	0	0
ENSG00000142731	PLK4	291.922	0.912126	0.19858	4.59324	4.36412e-06	0.000133571	0	0	0	0	0	0	0	0	0	0	0	0	0	0	0	0	0	0	0	0	0	0	0	0	0	0	0	0	0	0	0	0
ENSG00000115461	IGFBP5	1426.79	1.61271	0.351158	4.59255	4.3787e-06	0.000133804	1	0	0	0	0	0	0	0	0	0	0	0	0	0	0	0	0	0	1	0	0	0	0	0	0	0	0	0	0	0	0	0
ENSG00000196715	VKORC1L1	1211.13	-0.52097	0.113478	-4.59094	4.41261e-06	0.000134638	2	0	0	0	0	0	0	0	0	0	0	0	0	0	0	0	0	1	0	0	0	0	0	0	0	0	0	1	0	0	0	0
ENSG00000091583	APOH	23.0297	-2.19922	0.479078	-4.59052	4.42143e-06	0.000134704	0	0	0	0	0	0	0	0	0	0	0	0	0	0	0	0	0	0	0	0	0	0	0	0	0	0	0	0	0	0	0	0
ENSG00000198121	LPAR1	935.433	-0.780979	0.170176	-4.58924	4.44857e-06	0.000135329	1	0	0	0	0	0	0	0	0	0	0	0	0	0	0	0	0	0	0	0	0	0	0	0	0	0	0	1	0	0	0	0
ENSG00000138160	KIF11	841.72	1.01251	0.220695	4.58781	4.47924e-06	0.000135855	1	0	0	0	0	0	0	0	0	0	0	0	0	0	0	0	0	0	1	0	0	0	0	0	0	0	0	0	0	0	0	0
ENSG00000230638	RP11-486B10.4	11.5091	2.51398	0.547942	4.58805	4.47409e-06	0.000135855	0	0	0	0	0	0	0	0	0	0	0	0	0	0	0	0	0	0	0	0	0	0	0	0	0	0	0	0	0	0	0	0
ENSG00000213839	TMX2P1	211.472	-0.798687	0.17418	-4.58541	4.53095e-06	0.000136998	0	0	0	0	0	0	0	0	0	0	0	0	0	0	0	0	0	0	0	0	0	0	0	0	0	0	0	0	0	0	0	0
ENSG00000232931	LINC00342	156.332	0.787695	0.171789	4.58525	4.53444e-06	0.000136998	0	0	0	0	0	0	0	0	0	0	0	0	0	0	0	0	0	0	0	0	0	0	0	0	0	0	0	0	0	0	0	0
ENSG00000251521	IMPA1P1	41.5583	-1.24836	0.272262	-4.58512	4.53717e-06	0.000136998	0	0	0	0	0	0	0	0	0	0	0	0	0	0	0	0	0	0	0	0	0	0	0	0	0	0	0	0	0	0	0	0
ENSG00000259120	SMIM6	119.371	-1.16857	0.254925	-4.58397	4.56226e-06	0.000137552	0	0	0	0	0	0	0	0	0	0	0	0	0	0	0	0	0	0	0	0	0	0	0	0	0	0	0	0	0	0	0	0
ENSG00000167634	NLRP7	22.9321	1.9192	0.418832	4.58228	4.59939e-06	0.000138465	0	0	0	0	0	0	0	0	0	0	0	0	0	0	0	0	0	0	0	0	0	0	0	0	0	0	0	0	0	0	0	0
ENSG00000110315	RNF141	1824.8	-0.833677	0.181978	-4.5812	4.62317e-06	0.000138976	0	0	0	0	0	0	0	0	0	0	0	0	0	0	0	0	0	0	0	0	0	0	0	0	0	0	0	0	0	0	0	0
ENSG00000146216	TTBK1	34.0243	-1.56491	0.341653	-4.58041	4.64064e-06	0.000139295	0	0	0	0	0	0	0	0	0	0	0	0	0	0	0	0	0	0	0	0	0	0	0	0	0	0	0	0	0	0	0	0
ENSG00000176142	TMEM39A	767.329	0.541319	0.118233	4.57841	4.68523e-06	0.000140426	1	0	0	0	0	0	0	0	0	0	0	0	0	0	0	0	0	0	0	0	1	0	0	0	0	0	0	0	0	0	0	0
ENSG00000116711	PLA2G4A	623.306	-0.715058	0.156196	-4.57795	4.69556e-06	0.000140528	0	0	0	0	0	0	0	0	0	0	0	0	0	0	0	0	0	0	0	0	0	0	0	0	0	0	0	0	0	0	0	0
ENSG00000136883	KIF12	379.479	-0.963589	0.210522	-4.57713	4.71397e-06	0.000140871	1	0	0	0	0	0	0	0	0	0	1	0	0	0	0	0	0	0	0	0	0	0	0	0	0	0	0	0	0	0	0	0
ENSG00000072210	ALDH3A2	4450.56	-0.611795	0.13375	-4.57418	4.7808e-06	0.000142659	2	0	1	0	0	0	0	0	0	0	0	0	0	0	0	0	0	0	0	0	0	0	0	1	0	0	0	0	0	0	0	0
ENSG00000174038	C9orf131	129.814	0.879643	0.192348	4.57319	4.80366e-06	0.000143131	0	0	0	0	0	0	0	0	0	0	0	0	0	0	0	0	0	0	0	0	0	0	0	0	0	0	0	0	0	0	0	0
ENSG00000224707	E2F3-IT1	24.589	1.95467	0.42749	4.57243	4.82089e-06	0.000143434	0	0	0	0	0	0	0	0	0	0	0	0	0	0	0	0	0	0	0	0	0	0	0	0	0	0	0	0	0	0	0	0
ENSG00000203747	FCGR3A	107.963	1.80157	0.394061	4.5718	4.83549e-06	0.000143658	1	0	0	0	0	0	0	0	0	0	0	0	0	0	0	0	0	0	0	0	0	0	0	0	0	0	1	0	0	0	0	0
ENSG00000177272	KCNA3	238.593	0.991488	0.216972	4.56966	4.8851e-06	0.00014492	1	0	0	0	0	0	0	0	0	0	0	0	0	0	0	0	0	0	0	0	0	1	0	0	0	0	0	0	0	0	0	0
ENSG00000144868	TMEM108	36.8636	1.95351	0.427821	4.56619	4.9667e-06	0.000147126	0	0	0	0	0	0	0	0	0	0	0	0	0	0	0	0	0	0	0	0	0	0	0	0	0	0	0	0	0	0	0	0
ENSG00000104059	FAM189A1	36.0376	-2.01004	0.44029	-4.56527	4.98856e-06	0.000147558	0	0	0	0	0	0	0	0	0	0	0	0	0	0	0	0	0	0	0	0	0	0	0	0	0	0	0	0	0	0	0	0
ENSG00000256274	TAS2R64P	70.6828	1.25648	0.275271	4.56452	5.00629e-06	0.000147868	0	0	0	0	0	0	0	0	0	0	0	0	0	0	0	0	0	0	0	0	0	0	0	0	0	0	0	0	0	0	0	0
ENSG00000119801	YPEL5	1201.7	-0.684016	0.149967	-4.5611	5.08866e-06	0.000150082	0	0	0	0	0	0	0	0	0	0	0	0	0	0	0	0	0	0	0	0	0	0	0	0	0	0	0	0	0	0	0	0
ENSG00000154429	CCSAP	406.801	0.754038	0.165343	4.56044	5.10461e-06	0.000150251	1	0	0	0	0	0	0	0	0	0	0	0	0	0	0	0	0	0	0	0	1	0	0	0	0	0	0	0	0	0	0	0
ENSG00000172380	GNG12	10016.5	-0.882225	0.19346	-4.56025	5.10915e-06	0.000150251	1	0	0	0	0	0	0	0	0	0	0	0	0	0	0	0	0	0	0	0	0	0	0	0	0	0	0	1	0	0	0	0
ENSG00000167705	RILP	361.16	-0.912943	0.200224	-4.5596	5.12516e-06	0.000150374	0	0	0	0	0	0	0	0	0	0	0	0	0	0	0	0	0	0	0	0	0	0	0	0	0	0	0	0	0	0	0	0
ENSG00000198715	GLMP	364.341	-0.895623	0.196431	-4.55948	5.12814e-06	0.000150374	0	0	0	0	0	0	0	0	0	0	0	0	0	0	0	0	0	0	0	0	0	0	0	0	0	0	0	0	0	0	0	0
ENSG00000142188	TMEM50B	1602.43	0.668414	0.146615	4.55898	5.14031e-06	0.000150513	0	0	0	0	0	0	0	0	0	0	0	0	0	0	0	0	0	0	0	0	0	0	0	0	0	0	0	0	0	0	0	0
ENSG00000145685	LHFPL2	2328.96	-0.73166	0.160509	-4.55837	5.15514e-06	0.000150563	1	0	0	0	0	0	0	0	0	0	0	0	0	0	0	0	0	0	0	0	0	0	0	0	0	0	0	1	0	0	0	0
ENSG00000183111	ARHGEF37	358.844	-0.736811	0.161641	-4.55831	5.15681e-06	0.000150563	0	0	0	0	0	0	0	0	0	0	0	0	0	0	0	0	0	0	0	0	0	0	0	0	0	0	0	0	0	0	0	0
ENSG00000167703	SLC43A2	1367.33	-1.43587	0.315027	-4.55794	5.16579e-06	0.000150608	2	0	1	0	0	0	0	0	0	0	0	0	0	0	0	1	0	0	0	0	0	0	0	0	0	0	0	0	0	0	0	0
ENSG00000102854	MSLN	46.171	-2.78285	0.610625	-4.55738	5.1795e-06	0.000150792	0	0	0	0	0	0	0	0	0	0	0	0	0	0	0	0	0	0	0	0	0	0	0	0	0	0	0	0	0	0	0	0
ENSG00000161011	SQSTM1	1421.62	-1.004	0.220353	-4.5563	5.20617e-06	0.000151351	2	0	0	0	0	0	0	0	0	0	1	0	0	0	0	1	0	0	0	0	0	0	0	0	0	0	0	0	0	0	0	0
ENSG00000259479	SORD2P	27.3585	-2.12082	0.466055	-4.55059	5.34969e-06	0.000155302	0	0	0	0	0	0	0	0	0	0	0	0	0	0	0	0	0	0	0	0	0	0	0	0	0	0	0	0	0	0	0	0
ENSG00000120306	CYSTM1	2875.12	-1.05195	0.231231	-4.54934	5.38157e-06	0.000156004	0	0	0	0	0	0	0	0	0	0	0	0	0	0	0	0	0	0	0	0	0	0	0	0	0	0	0	0	0	0	0	0
ENSG00000215066	NA	64.9046	1.03744	0.22811	4.54799	5.41616e-06	0.000156783	0	0	0	0	0	0	0	0	0	0	0	0	0	0	0	0	0	0	0	0	0	0	0	0	0	0	0	0	0	0	0	0
ENSG00000169679	BUB1	576.83	1.19022	0.261767	4.54688	5.44479e-06	0.000157305	0	0	0	0	0	0	0	0	0	0	0	0	0	0	0	0	0	0	0	0	0	0	0	0	0	0	0	0	0	0	0	0
ENSG00000102174	PHEX	155.3	-1.55874	0.342853	-4.54639	5.45743e-06	0.000157305	1	0	0	0	0	0	0	0	0	0	0	0	0	0	0	0	0	0	0	0	0	0	0	1	0	0	0	0	0	0	0	0
ENSG00000143627	PKLR	114.418	-1.84929	0.406743	-4.54657	5.45271e-06	0.000157305	0	0	0	0	0	0	0	0	0	0	0	0	0	0	0	0	0	0	0	0	0	0	0	0	0	0	0	0	0	0	0	0
ENSG00000086205	FOLH1	8482.46	-0.758195	0.166976	-4.54074	5.60573e-06	0.000161351	0	0	0	0	0	0	0	0	0	0	0	0	0	0	0	0	0	0	0	0	0	0	0	0	0	0	0	0	0	0	0	0
ENSG00000163507	KIAA1524	306.689	0.978055	0.215452	4.53956	5.63727e-06	0.000161801	0	0	0	0	0	0	0	0	0	0	0	0	0	0	0	0	0	0	0	0	0	0	0	0	0	0	0	0	0	0	0	0
ENSG00000080293	SCTR	629.299	-1.18511	0.261061	-4.53957	5.63682e-06	0.000161801	0	0	0	0	0	0	0	0	0	0	0	0	0	0	0	0	0	0	0	0	0	0	0	0	0	0	0	0	0	0	0	0
ENSG00000163346	PBXIP1	1261.63	-0.978409	0.215679	-4.53642	5.72164e-06	0.000163991	1	0	0	0	0	0	0	0	0	0	1	0	0	0	0	0	0	0	0	0	0	0	0	0	0	0	0	0	0	0	0	0
ENSG00000034713	GABARAPL2	768.357	-0.650434	0.143564	-4.5306	5.8815e-06	0.000168335	0	0	0	0	0	0	0	0	0	0	0	0	0	0	0	0	0	0	0	0	0	0	0	0	0	0	0	0	0	0	0	0
ENSG00000185186	LINC00313	14.2642	-1.95671	0.432244	-4.52687	5.98644e-06	0.000171098	0	0	0	0	0	0	0	0	0	0	0	0	0	0	0	0	0	0	0	0	0	0	0	0	0	0	0	0	0	0	0	0
ENSG00000003096	KLHL13	107.687	-1.07135	0.236757	-4.52508	6.03734e-06	0.000172068	2	0	0	0	0	0	0	0	0	0	0	0	0	0	0	0	0	1	0	0	0	0	0	0	0	0	0	1	0	0	0	0
ENSG00000178803	ADORA2A-AS1	101.404	-2.07938	0.459511	-4.52521	6.0336e-06	0.000172068	0	0	0	0	0	0	0	0	0	0	0	0	0	0	0	0	0	0	0	0	0	0	0	0	0	0	0	0	0	0	0	0
ENSG00000170385	SLC30A1	4909.97	-0.810722	0.179193	-4.52429	6.05998e-06	0.000172472	2	0	0	0	0	1	0	0	0	0	0	0	0	0	0	0	0	0	0	0	0	0	0	0	0	0	0	1	0	0	0	0
ENSG00000128311	TST	1671.57	-1.2759	0.282143	-4.52217	6.121e-06	0.000173965	0	0	0	0	0	0	0	0	0	0	0	0	0	0	0	0	0	0	0	0	0	0	0	0	0	0	0	0	0	0	0	0
ENSG00000183813	CCR4	22.6848	2.03949	0.451294	4.51921	6.20705e-06	0.000176164	1	0	0	0	0	0	0	0	0	0	0	0	0	0	0	0	0	0	0	0	0	0	0	0	0	0	1	0	0	0	0	0
ENSG00000162104	ADCY9	1306.27	-1.22303	0.270648	-4.51889	6.21661e-06	0.000176189	0	0	0	0	0	0	0	0	0	0	0	0	0	0	0	0	0	0	0	0	0	0	0	0	0	0	0	0	0	0	0	0
ENSG00000095932	SMIM24	4933.72	-1.04649	0.231621	-4.5181	6.23963e-06	0.000176596	0	0	0	0	0	0	0	0	0	0	0	0	0	0	0	0	0	0	0	0	0	0	0	0	0	0	0	0	0	0	0	0
ENSG00000158109	TPRG1L	1294.82	-0.643088	0.142367	-4.51712	6.26875e-06	0.000177173	1	0	0	0	0	0	0	0	0	1	0	0	0	0	0	0	0	0	0	0	0	0	0	0	0	0	0	0	0	0	0	0
ENSG00000087086	FTL	20996.6	-0.513028	0.113617	-4.51542	6.31918e-06	0.000177856	1	0	1	0	0	0	0	0	0	0	0	0	0	0	0	0	0	0	0	0	0	0	0	0	0	0	0	0	0	0	0	0
ENSG00000100055	CYTH4	361.07	0.89644	0.198519	4.51564	6.31273e-06	0.000177856	0	0	0	0	0	0	0	0	0	0	0	0	0	0	0	0	0	0	0	0	0	0	0	0	0	0	0	0	0	0	0	0
ENSG00000250298	GIMD1	105.897	-1.80458	0.399612	-4.51582	6.30725e-06	0.000177856	0	0	0	0	0	0	0	0	0	0	0	0	0	0	0	0	0	0	0	0	0	0	0	0	0	0	0	0	0	0	0	0
ENSG00000238025	ZDHHC4P1	84.6977	1.19113	0.263894	4.51368	6.37118e-06	0.000179071	0	0	0	0	0	0	0	0	0	0	0	0	0	0	0	0	0	0	0	0	0	0	0	0	0	0	0	0	0	0	0	0
ENSG00000127824	TUBA4A	440.729	-0.690773	0.153055	-4.51323	6.38488e-06	0.000179209	1	0	0	0	0	0	0	0	0	1	0	0	0	0	0	0	0	0	0	0	0	0	0	0	0	0	0	0	0	0	0	0
ENSG00000131748	STARD3	450.35	-0.711247	0.157659	-4.51131	6.44291e-06	0.000180588	0	0	0	0	0	0	0	0	0	0	0	0	0	0	0	0	0	0	0	0	0	0	0	0	0	0	0	0	0	0	0	0
ENSG00000231607	DLEU2	349.915	0.761915	0.168948	4.50977	6.48977e-06	0.000181651	0	0	0	0	0	0	0	0	0	0	0	0	0	0	0	0	0	0	0	0	0	0	0	0	0	0	0	0	0	0	0	0
ENSG00000106069	CHN2	2761.18	-1.29625	0.287516	-4.50844	6.53062e-06	0.000182543	0	0	0	0	0	0	0	0	0	0	0	0	0	0	0	0	0	0	0	0	0	0	0	0	0	0	0	0	0	0	0	0
ENSG00000198018	ENTPD7	3954.42	-0.640301	0.142058	-4.50733	6.56474e-06	0.000183245	1	0	0	0	0	0	0	0	0	0	0	0	0	0	0	0	0	0	0	0	0	0	0	0	0	0	0	1	0	0	0	0
ENSG00000143297	FCRL5	876.885	1.92793	0.427868	4.50591	6.60888e-06	0.000184224	1	0	0	0	0	0	0	0	0	0	0	0	0	0	0	0	0	0	0	0	1	0	0	0	0	0	0	0	0	0	0	0
ENSG00000162496	DHRS3	1158.61	-0.959543	0.213231	-4.50002	6.79458e-06	0.000189141	0	0	0	0	0	0	0	0	0	0	0	0	0	0	0	0	0	0	0	0	0	0	0	0	0	0	0	0	0	0	0	0
ENSG00000185345	PARK2	77.3425	-1.00346	0.223049	-4.49883	6.83274e-06	0.000189943	0	0	0	0	0	0	0	0	0	0	0	0	0	0	0	0	0	0	0	0	0	0	0	0	0	0	0	0	0	0	0	0
ENSG00000117461	PIK3R3	643.022	1.02095	0.226996	4.49763	6.87139e-06	0.000190756	2	0	0	0	0	0	0	0	0	0	0	0	0	0	0	0	0	0	0	0	1	0	0	0	0	0	1	0	0	0	0	0
ENSG00000086289	EPDR1	380.015	-1.41422	0.314549	-4.49603	6.92329e-06	0.000191935	0	0	0	0	0	0	0	0	0	0	0	0	0	0	0	0	0	0	0	0	0	0	0	0	0	0	0	0	0	0	0	0
ENSG00000086548	CEACAM6	2732.37	-1.17804	0.262135	-4.494	6.98961e-06	0.000193509	1	0	0	0	0	0	0	0	0	0	1	0	0	0	0	0	0	0	0	0	0	0	0	0	0	0	0	0	0	0	0	0
ENSG00000133106	EPSTI1	2158.72	0.900959	0.200507	4.4934	7.00952e-06	0.000193796	0	0	0	0	0	0	0	0	0	0	0	0	0	0	0	0	0	0	0	0	0	0	0	0	0	0	0	0	0	0	0	0
ENSG00000017483	SLC38A5	221.474	0.845828	0.188265	4.49274	7.0311e-06	0.000194129	0	0	0	0	0	0	0	0	0	0	0	0	0	0	0	0	0	0	0	0	0	0	0	0	0	0	0	0	0	0	0	0
ENSG00000172831	CES2	20701.6	-0.989446	0.220382	-4.48969	7.13258e-06	0.000196664	0	0	0	0	0	0	0	0	0	0	0	0	0	0	0	0	0	0	0	0	0	0	0	0	0	0	0	0	0	0	0	0
ENSG00000133789	SWAP70	910.848	-0.724127	0.161324	-4.48865	7.16772e-06	0.000197129	0	0	0	0	0	0	0	0	0	0	0	0	0	0	0	0	0	0	0	0	0	0	0	0	0	0	0	0	0	0	0	0
ENSG00000135617	PRADC1	288.035	-0.659647	0.14696	-4.48861	7.16887e-06	0.000197129	0	0	0	0	0	0	0	0	0	0	0	0	0	0	0	0	0	0	0	0	0	0	0	0	0	0	0	0	0	0	0	0
ENSG00000139437	TCHP	402.414	0.639598	0.142589	4.4856	7.27097e-06	0.000199667	0	0	0	0	0	0	0	0	0	0	0	0	0	0	0	0	0	0	0	0	0	0	0	0	0	0	0	0	0	0	0	0
ENSG00000240040	AC096579.15	23.7962	2.16098	0.481943	4.48389	7.32928e-06	0.000200996	0	0	0	0	0	0	0	0	0	0	0	0	0	0	0	0	0	0	0	0	0	0	0	0	0	0	0	0	0	0	0	0
ENSG00000130948	HSD17B3	34.7973	-1.8705	0.417205	-4.48342	7.34575e-06	0.000201176	1	0	0	0	0	1	0	0	0	0	0	0	0	0	0	0	0	0	0	0	0	0	0	0	0	0	0	0	0	0	0	0
ENSG00000198478	SH3BGRL2	3602.24	-0.581092	0.129632	-4.48263	7.37271e-06	0.000201643	1	0	0	0	0	0	0	0	0	1	0	0	0	0	0	0	0	0	0	0	0	0	0	0	0	0	0	0	0	0	0	0
ENSG00000170899	GSTA4	230.26	-0.900718	0.201005	-4.48108	7.42677e-06	0.00020263	0	0	0	0	0	0	0	0	0	0	0	0	0	0	0	0	0	0	0	0	0	0	0	0	0	0	0	0	0	0	0	0
ENSG00000233516	RP11-388N2.1	13.6341	3.67112	0.819259	4.48102	7.42872e-06	0.00020263	0	0	0	0	0	0	0	0	0	0	0	0	0	0	0	0	0	0	0	0	0	0	0	0	0	0	0	0	0	0	0	0
ENSG00000123892	RAB38	25.3167	-1.43549	0.320439	-4.47974	7.47325e-06	0.000203571	0	0	0	0	0	0	0	0	0	0	0	0	0	0	0	0	0	0	0	0	0	0	0	0	0	0	0	0	0	0	0	0
ENSG00000157184	CPT2	839.909	-0.858057	0.191647	-4.47727	7.56045e-06	0.000205671	0	0	0	0	0	0	0	0	0	0	0	0	0	0	0	0	0	0	0	0	0	0	0	0	0	0	0	0	0	0	0	0
ENSG00000165272	AQP3	1256.8	-1.17626	0.262761	-4.47654	7.58627e-06	0.000206097	1	0	0	0	0	0	0	0	0	0	0	0	0	0	0	0	0	0	0	0	0	0	0	0	0	0	0	1	0	0	0	0
ENSG00000081052	COL4A4	207.205	1.02449	0.228958	4.47457	7.65641e-06	0.000207725	1	0	0	0	0	0	0	0	0	0	0	0	0	0	0	0	0	0	1	0	0	0	0	0	0	0	0	0	0	0	0	0
ENSG00000180185	FAHD1	954.029	-0.837008	0.187092	-4.47378	7.68477e-06	0.000208216	2	0	0	0	1	0	0	0	0	0	1	0	0	0	0	0	0	0	0	0	0	0	0	0	0	0	0	0	0	0	0	0
ENSG00000138018	EPT1	5616.21	-0.686674	0.153552	-4.47195	7.75108e-06	0.000209733	0	0	0	0	0	0	0	0	0	0	0	0	0	0	0	0	0	0	0	0	0	0	0	0	0	0	0	0	0	0	0	0
ENSG00000151150	ANK3	3930.58	-1.03823	0.232214	-4.47103	7.78435e-06	0.000210074	1	0	0	0	0	0	0	0	0	0	0	0	0	0	0	0	0	0	0	0	0	0	0	0	0	0	0	1	0	0	0	0
ENSG00000170581	STAT2	3200.23	0.717407	0.160456	4.47106	7.78337e-06	0.000210074	0	0	0	0	0	0	0	0	0	0	0	0	0	0	0	0	0	0	0	0	0	0	0	0	0	0	0	0	0	0	0	0
ENSG00000100342	APOL1	826.949	1.03138	0.230713	4.47042	7.80674e-06	0.000210399	1	0	0	0	0	0	0	0	0	0	0	0	0	0	0	0	0	0	0	0	1	0	0	0	0	0	0	0	0	0	0	0
ENSG00000144655	CSRNP1	442.184	-1.05947	0.23708	-4.46884	7.86435e-06	0.000211577	1	0	0	0	0	1	0	0	0	0	0	0	0	0	0	0	0	0	0	0	0	0	0	0	0	0	0	0	0	0	0	0
ENSG00000150086	NA	71.1345	4.19331	0.938384	4.46866	7.87129e-06	0.000211577	0	0	0	0	0	0	0	0	0	0	0	0	0	0	0	0	0	0	0	0	0	0	0	0	0	0	0	0	0	0	0	0
ENSG00000132182	NUP210	1032.81	0.820268	0.183586	4.46803	7.89427e-06	0.000211915	0	0	0	0	0	0	0	0	0	0	0	0	0	0	0	0	0	0	0	0	0	0	0	0	0	0	0	0	0	0	0	0
ENSG00000221963	APOL6	3813.07	0.757563	0.169625	4.46611	7.96558e-06	0.000213297	1	0	0	0	0	0	0	0	0	0	0	0	0	0	0	0	0	0	0	0	1	0	0	0	0	0	0	0	0	0	0	0
ENSG00000187323	DCC	44.4738	3.21226	0.719303	4.46579	7.97724e-06	0.000213297	1	0	0	0	0	0	0	0	0	0	0	0	0	0	0	0	0	0	0	0	1	0	0	0	0	0	0	0	0	0	0	0
ENSG00000100889	PCK2	7376.12	-0.781937	0.175092	-4.46586	7.97479e-06	0.000213297	0	0	0	0	0	0	0	0	0	0	0	0	0	0	0	0	0	0	0	0	0	0	0	0	0	0	0	0	0	0	0	0
ENSG00000118898	PPL	458.268	-1.22749	0.274959	-4.46428	8.0337e-06	0.000214412	1	0	0	0	0	0	0	0	0	0	1	0	0	0	0	0	0	0	0	0	0	0	0	0	0	0	0	0	0	0	0	0
ENSG00000089199	CHGB	494.684	-1.24823	0.279615	-4.46411	8.04005e-06	0.000214412	1	0	0	0	1	0	0	0	0	0	0	0	0	0	0	0	0	0	0	0	0	0	0	0	0	0	0	0	0	0	0	0
ENSG00000146433	TMEM181	3049.59	-0.581478	0.130269	-4.46368	8.05643e-06	0.000214567	1	0	0	0	0	0	0	0	0	1	0	0	0	0	0	0	0	0	0	0	0	0	0	0	0	0	0	0	0	0	0	0
ENSG00000256306	RP11-4N23.1	12.2871	5.46498	1.2248	4.46194	8.1222e-06	0.000216036	0	0	0	0	0	0	0	0	0	0	0	0	0	0	0	0	0	0	0	0	0	0	0	0	0	0	0	0	0	0	0	0
ENSG00000122966	CIT	663.546	1.00445	0.225138	4.4615	8.13888e-06	0.000216196	2	0	0	0	0	0	0	0	0	0	0	0	0	0	0	0	0	0	0	0	1	0	0	0	0	0	0	0	0	0	1	0
ENSG00000099994	SUSD2	415.223	-3.08408	0.691589	-4.45942	8.21835e-06	0.000218022	0	0	0	0	0	0	0	0	0	0	0	0	0	0	0	0	0	0	0	0	0	0	0	0	0	0	0	0	0	0	0	0
ENSG00000083444	PLOD1	1120.38	-0.775001	0.173803	-4.45909	8.23098e-06	0.000218073	0	0	0	0	0	0	0	0	0	0	0	0	0	0	0	0	0	0	0	0	0	0	0	0	0	0	0	0	0	0	0	0
ENSG00000090889	KIF4A	415.013	1.02606	0.230123	4.45874	8.24414e-06	0.000218137	1	0	0	0	0	0	0	0	0	0	0	0	0	0	0	0	0	0	0	0	1	0	0	0	0	0	0	0	0	0	0	0
ENSG00000126787	DLGAP5	445.799	1.08789	0.244008	4.4584	8.25727e-06	0.0002182	2	0	0	0	0	0	0	0	0	0	0	0	0	0	0	0	0	0	1	0	1	0	0	0	0	0	0	0	0	0	0	0
ENSG00000123485	HJURP	266.845	1.05053	0.235651	4.45798	8.27369e-06	0.00021835	3	0	0	0	0	0	0	0	0	0	0	0	0	0	0	0	0	0	1	0	0	0	0	0	0	0	1	0	0	0	1	0
ENSG00000136231	IGF2BP3	64.8054	1.65294	0.370856	4.45708	8.30822e-06	0.000218977	0	0	0	0	0	0	0	0	0	0	0	0	0	0	0	0	0	0	0	0	0	0	0	0	0	0	0	0	0	0	0	0
ENSG00000171522	PTGER4	1181.81	-0.90444	0.202997	-4.45542	8.37272e-06	0.00022025	0	0	0	0	0	0	0	0	0	0	0	0	0	0	0	0	0	0	0	0	0	0	0	0	0	0	0	0	0	0	0	0
ENSG00000269821	KCNQ1OT1	5130.15	0.569743	0.12788	4.45528	8.3782e-06	0.00022025	0	0	0	0	0	0	0	0	0	0	0	0	0	0	0	0	0	0	0	0	0	0	0	0	0	0	0	0	0	0	0	0
ENSG00000119471	HSDL2	2188.62	-0.915648	0.205534	-4.45496	8.39075e-06	0.000220295	3	0	0	0	0	1	0	0	0	0	0	0	0	0	0	0	0	1	0	0	0	0	0	1	0	0	0	0	0	0	0	0
ENSG00000111897	SERINC1	4493.77	-0.748953	0.168148	-4.45414	8.42285e-06	0.00022067	1	0	1	0	0	0	0	0	0	0	0	0	0	0	0	0	0	0	0	0	0	0	0	0	0	0	0	0	0	0	0	0
ENSG00000036448	MYOM2	40.2578	-1.51651	0.340479	-4.45404	8.42676e-06	0.00022067	0	0	0	0	0	0	0	0	0	0	0	0	0	0	0	0	0	0	0	0	0	0	0	0	0	0	0	0	0	0	0	0
ENSG00000152455	SUV39H2	295.799	0.542868	0.121912	4.45296	8.46946e-06	0.000221503	1	0	0	0	0	0	0	0	0	0	0	0	0	0	0	0	0	0	0	0	1	0	0	0	0	0	0	0	0	0	0	0
ENSG00000163599	CTLA4	29.9213	1.92848	0.433406	4.44958	8.60387e-06	0.000224729	1	0	0	0	0	0	0	0	0	0	0	0	0	0	0	0	0	0	0	0	1	0	0	0	0	0	0	0	0	0	0	0
ENSG00000163386	NA	432.76	0.726271	0.163237	4.44917	8.62022e-06	0.000224867	0	0	0	0	0	0	0	0	0	0	0	0	0	0	0	0	0	0	0	0	0	0	0	0	0	0	0	0	0	0	0	0
ENSG00000178882	FAM101A	330.23	-1.24296	0.279506	-4.44699	8.70809e-06	0.000226277	0	0	0	0	0	0	0	0	0	0	0	0	0	0	0	0	0	0	0	0	0	0	0	0	0	0	0	0	0	0	0	0
ENSG00000171714	ANO5	573.68	-1.97354	0.443803	-4.44688	8.71257e-06	0.000226277	0	0	0	0	0	0	0	0	0	0	0	0	0	0	0	0	0	0	0	0	0	0	0	0	0	0	0	0	0	0	0	0
ENSG00000204261	PSMB8-AS1	168.27	0.975567	0.219392	4.44668	8.72073e-06	0.000226277	0	0	0	0	0	0	0	0	0	0	0	0	0	0	0	0	0	0	0	0	0	0	0	0	0	0	0	0	0	0	0	0
ENSG00000168216	LMBRD1	1560.24	-0.659383	0.148291	-4.44655	8.72609e-06	0.000226277	0	0	0	0	0	0	0	0	0	0	0	0	0	0	0	0	0	0	0	0	0	0	0	0	0	0	0	0	0	0	0	0
ENSG00000172482	AGXT	15.7	-2.6036	0.585546	-4.44645	8.72994e-06	0.000226277	0	0	0	0	0	0	0	0	0	0	0	0	0	0	0	0	0	0	0	0	0	0	0	0	0	0	0	0	0	0	0	0
ENSG00000149577	SIDT2	2330.93	-0.798705	0.179687	-4.44498	8.79012e-06	0.000227547	2	0	0	0	0	1	0	0	0	0	0	0	0	0	0	0	0	0	0	0	0	0	0	0	0	0	0	1	0	0	0	0
ENSG00000122483	CCDC18	319.577	0.698932	0.157349	4.44193	8.91575e-06	0.000230505	2	0	0	0	0	0	0	0	0	0	0	0	0	0	0	0	0	0	1	0	1	0	0	0	0	0	0	0	0	0	0	0
ENSG00000232079	AL035610.1	39.3135	-1.69613	0.381875	-4.44159	8.9296e-06	0.00023057	0	0	0	0	0	0	0	0	0	0	0	0	0	0	0	0	0	0	0	0	0	0	0	0	0	0	0	0	0	0	0	0
ENSG00000147364	FBXO25	419.249	-0.76153	0.171468	-4.44124	8.9444e-06	0.000230659	0	0	0	0	0	0	0	0	0	0	0	0	0	0	0	0	0	0	0	0	0	0	0	0	0	0	0	0	0	0	0	0
ENSG00000137960	GIPC2	3612.6	-0.730308	0.164457	-4.44073	8.96524e-06	0.000230903	0	0	0	0	0	0	0	0	0	0	0	0	0	0	0	0	0	0	0	0	0	0	0	0	0	0	0	0	0	0	0	0
ENSG00000242247	ARFGAP3	2040.2	-0.539411	0.12156	-4.43741	9.10487e-06	0.000234203	0	0	0	0	0	0	0	0	0	0	0	0	0	0	0	0	0	0	0	0	0	0	0	0	0	0	0	0	0	0	0	0
ENSG00000211640	IGLV6-57	281.935	2.30882	0.520569	4.43517	9.19977e-06	0.000236345	0	0	0	0	0	0	0	0	0	0	0	0	0	0	0	0	0	0	0	0	0	0	0	0	0	0	0	0	0	0	0	0
ENSG00000154874	CCDC144B	193.126	1.74604	0.393738	4.43452	9.22773e-06	0.000236764	0	0	0	0	0	0	0	0	0	0	0	0	0	0	0	0	0	0	0	0	0	0	0	0	0	0	0	0	0	0	0	0
ENSG00000121691	CAT	4614.16	-0.96529	0.217926	-4.42944	9.4478e-06	0.000242104	1	0	0	0	0	0	0	0	0	0	0	0	0	0	0	0	0	0	0	0	0	0	0	0	0	0	0	1	0	0	0	0
ENSG00000242288	RP11-464F9.1	92.9128	0.851599	0.192314	4.42817	9.50342e-06	0.000243223	0	0	0	0	0	0	0	0	0	0	0	0	0	0	0	0	0	0	0	0	0	0	0	0	0	0	0	0	0	0	0	0
ENSG00000051825	MPHOSPH9	1145.81	0.655817	0.148191	4.42548	9.62301e-06	0.000245974	0	0	0	0	0	0	0	0	0	0	0	0	0	0	0	0	0	0	0	0	0	0	0	0	0	0	0	0	0	0	0	0
ENSG00000167077	MEI1	152.406	1.42776	0.322672	4.42481	9.65274e-06	0.000246424	0	0	0	0	0	0	0	0	0	0	0	0	0	0	0	0	0	0	0	0	0	0	0	0	0	0	0	0	0	0	0	0
ENSG00000106462	EZH2	687.418	0.735264	0.166181	4.42447	9.66793e-06	0.000246502	1	0	0	0	0	0	0	0	0	0	0	0	0	0	0	0	0	0	1	0	0	0	0	0	0	0	0	0	0	0	0	0
ENSG00000168884	TNIP2	438.544	-0.792084	0.179169	-4.42088	9.83014e-06	0.000249906	2	0	1	0	0	0	0	0	0	0	1	0	0	0	0	0	0	0	0	0	0	0	0	0	0	0	0	0	0	0	0	0
ENSG00000168890	TMEM150A	122.294	-0.946869	0.214171	-4.42108	9.82077e-06	0.000249906	0	0	0	0	0	0	0	0	0	0	0	0	0	0	0	0	0	0	0	0	0	0	0	0	0	0	0	0	0	0	0	0
ENSG00000132196	HSD17B7	196.958	0.74803	0.169211	4.4207	9.83834e-06	0.000249906	0	0	0	0	0	0	0	0	0	0	0	0	0	0	0	0	0	0	0	0	0	0	0	0	0	0	0	0	0	0	0	0
ENSG00000159212	CLIC6	120.375	2.25859	0.511329	4.41709	1.00038e-05	0.000253792	0	0	0	0	0	0	0	0	0	0	0	0	0	0	0	0	0	0	0	0	0	0	0	0	0	0	0	0	0	0	0	0
ENSG00000129103	SUMF2	1522.91	-0.673476	0.15251	-4.41594	1.00572e-05	0.00025483	0	0	0	0	0	0	0	0	0	0	0	0	0	0	0	0	0	0	0	0	0	0	0	0	0	0	0	0	0	0	0	0
ENSG00000237988	OR2I1P	55.8941	3.05253	0.691388	4.41508	1.00975e-05	0.00025553	0	0	0	0	0	0	0	0	0	0	0	0	0	0	0	0	0	0	0	0	0	0	0	0	0	0	0	0	0	0	0	0
ENSG00000214888	XXyac-YM21GA2.7	12.1374	-3.57041	0.808942	-4.41367	1.01631e-05	0.00025687	0	0	0	0	0	0	0	0	0	0	0	0	0	0	0	0	0	0	0	0	0	0	0	0	0	0	0	0	0	0	0	0
ENSG00000171729	TMEM51	375.647	-0.641827	0.145468	-4.41214	1.02352e-05	0.000258109	0	0	0	0	0	0	0	0	0	0	0	0	0	0	0	0	0	0	0	0	0	0	0	0	0	0	0	0	0	0	0	0
ENSG00000100906	NFKBIA	1132.5	-0.596457	0.135187	-4.4121	1.02375e-05	0.000258109	0	0	0	0	0	0	0	0	0	0	0	0	0	0	0	0	0	0	0	0	0	0	0	0	0	0	0	0	0	0	0	0
ENSG00000249864	NA	23.0324	2.09996	0.47612	4.41058	1.03096e-05	0.000259605	0	0	0	0	0	0	0	0	0	0	0	0	0	0	0	0	0	0	0	0	0	0	0	0	0	0	0	0	0	0	0	0
ENSG00000082996	RNF13	952.057	-0.622261	0.141106	-4.40989	1.03421e-05	0.000260102	0	0	0	0	0	0	0	0	0	0	0	0	0	0	0	0	0	0	0	0	0	0	0	0	0	0	0	0	0	0	0	0
ENSG00000108379	WNT3	97.8258	-1.23805	0.280797	-4.40907	1.03815e-05	0.00026077	2	0	0	0	0	1	0	0	0	0	0	0	0	0	0	0	0	0	0	0	0	0	0	1	0	0	0	0	0	0	0	0
ENSG00000080986	NDC80	278.403	0.979616	0.222261	4.4075	1.04569e-05	0.00026234	0	0	0	0	0	0	0	0	0	0	0	0	0	0	0	0	0	0	0	0	0	0	0	0	0	0	0	0	0	0	0	0
ENSG00000196218	RYR1	49.8637	-1.30521	0.29616	-4.40713	1.04752e-05	0.000262473	0	0	0	0	0	0	0	0	0	0	0	0	0	0	0	0	0	0	0	0	0	0	0	0	0	0	0	0	0	0	0	0
ENSG00000152620	NADK2	1173.49	-0.894757	0.203065	-4.40626	1.05169e-05	0.000263195	0	0	0	0	0	0	0	0	0	0	0	0	0	0	0	0	0	0	0	0	0	0	0	0	0	0	0	0	0	0	0	0
ENSG00000112562	SMOC2	536.535	1.52892	0.347272	4.40266	1.06932e-05	0.000267277	0	0	0	0	0	0	0	0	0	0	0	0	0	0	0	0	0	0	0	0	0	0	0	0	0	0	0	0	0	0	0	0
ENSG00000087916	NA	116.578	2.64114	0.600657	4.39708	1.09716e-05	0.0002739	0	0	0	0	0	0	0	0	0	0	0	0	0	0	0	0	0	0	0	0	0	0	0	0	0	0	0	0	0	0	0	0
ENSG00000214331	RP11-252A24.2	223.087	0.754676	0.171694	4.39547	1.10531e-05	0.000275595	0	0	0	0	0	0	0	0	0	0	0	0	0	0	0	0	0	0	0	0	0	0	0	0	0	0	0	0	0	0	0	0
ENSG00000055211	GINM1	592.13	-0.689072	0.156791	-4.39485	1.10848e-05	0.000276047	2	0	0	0	0	0	0	0	0	0	0	0	0	0	0	0	0	1	0	0	0	0	0	1	0	0	0	0	0	0	0	0
ENSG00000184254	ALDH1A3	282.75	-1.56144	0.355339	-4.39423	1.11167e-05	0.000276502	0	0	0	0	0	0	0	0	0	0	0	0	0	0	0	0	0	0	0	0	0	0	0	0	0	0	0	0	0	0	0	0
ENSG00000119537	KDSR	807.907	-0.676917	0.154171	-4.39069	1.12993e-05	0.000280701	0	0	0	0	0	0	0	0	0	0	0	0	0	0	0	0	0	0	0	0	0	0	0	0	0	0	0	0	0	0	0	0
ENSG00000168350	DEGS2	281.844	-1.81297	0.412986	-4.38991	1.13399e-05	0.000281365	0	0	0	0	0	0	0	0	0	0	0	0	0	0	0	0	0	0	0	0	0	0	0	0	0	0	0	0	0	0	0	0
ENSG00000256162	SMLR1	511.038	-1.34854	0.30722	-4.38951	1.13605e-05	0.000281533	1	0	0	0	0	0	0	0	0	0	0	0	0	0	0	0	0	0	0	0	0	0	0	0	0	0	0	0	0	0	0	1
ENSG00000196776	CD47	2253.31	0.524511	0.119515	4.38866	1.14053e-05	0.000282299	1	0	0	0	0	0	0	0	0	0	0	0	0	0	0	0	0	0	0	0	1	0	0	0	0	0	0	0	0	0	0	0
ENSG00000261471	RP11-61F12.1	73.621	1.03153	0.235127	4.38709	1.14875e-05	0.000283681	0	0	0	0	0	0	0	0	0	0	0	0	0	0	0	0	0	0	0	0	0	0	0	0	0	0	0	0	0	0	0	0
ENSG00000184227	ACOT1	80.0021	-1.5341	0.349687	-4.38706	1.14891e-05	0.000283681	0	0	0	0	0	0	0	0	0	0	0	0	0	0	0	0	0	0	0	0	0	0	0	0	0	0	0	0	0	0	0	0
ENSG00000145246	ATP10D	885.876	0.579375	0.132155	4.38406	1.16489e-05	0.000287278	2	0	0	0	0	0	0	0	0	0	0	0	0	0	0	0	0	0	1	0	1	0	0	0	0	0	0	0	0	0	0	0
ENSG00000137831	UACA	2810.6	-1.1145	0.254327	-4.38217	1.17503e-05	0.000289146	0	0	0	0	0	0	0	0	0	0	0	0	0	0	0	0	0	0	0	0	0	0	0	0	0	0	0	0	0	0	0	0
ENSG00000161692	DBF4B	103.392	0.871483	0.198873	4.38212	1.17531e-05	0.000289146	0	0	0	0	0	0	0	0	0	0	0	0	0	0	0	0	0	0	0	0	0	0	0	0	0	0	0	0	0	0	0	0
ENSG00000117650	NEK2	278.524	0.848307	0.193635	4.38096	1.18156e-05	0.000289679	1	0	0	0	0	0	0	0	0	0	0	0	0	0	0	0	0	0	1	0	0	0	0	0	0	0	0	0	0	0	0	0
ENSG00000148730	EIF4EBP2	4438.78	-0.922746	0.210628	-4.38093	1.18175e-05	0.000289679	2	0	0	0	0	0	0	0	0	1	0	0	0	0	0	0	0	0	0	0	0	0	0	0	0	0	0	1	0	0	0	0
ENSG00000133636	NTS	19.2846	-2.46362	0.562346	-4.38097	1.18151e-05	0.000289679	0	0	0	0	0	0	0	0	0	0	0	0	0	0	0	0	0	0	0	0	0	0	0	0	0	0	0	0	0	0	0	0
ENSG00000259347	RP11-798K3.2	26.1925	-2.06299	0.471251	-4.3777	1.19941e-05	0.000293652	0	0	0	0	0	0	0	0	0	0	0	0	0	0	0	0	0	0	0	0	0	0	0	0	0	0	0	0	0	0	0	0
ENSG00000166669	ATF7IP2	575.416	0.624456	0.14267	4.37691	1.20373e-05	0.000294356	1	0	0	0	0	0	0	0	0	0	0	0	0	0	0	0	0	0	0	0	1	0	0	0	0	0	0	0	0	0	0	0
ENSG00000188312	CENPP	129.076	0.838701	0.19166	4.37598	1.2089e-05	0.000295266	2	0	0	0	0	0	0	0	0	0	0	0	0	0	0	0	0	0	1	0	1	0	0	0	0	0	0	0	0	0	0	0
ENSG00000104419	NDRG1	6179.01	-0.786138	0.17972	-4.37424	1.21857e-05	0.000297269	0	0	0	0	0	0	0	0	0	0	0	0	0	0	0	0	0	0	0	0	0	0	0	0	0	0	0	0	0	0	0	0
ENSG00000223001	RNU2-61P	53.1568	-1.59787	0.365443	-4.37241	1.22884e-05	0.000299417	0	0	0	0	0	0	0	0	0	0	0	0	0	0	0	0	0	0	0	0	0	0	0	0	0	0	0	0	0	0	0	0
ENSG00000135924	DNAJB2	484.897	-0.684433	0.156604	-4.37048	1.23976e-05	0.000301714	2	0	1	0	0	0	0	0	0	0	0	0	0	0	0	1	0	0	0	0	0	0	0	0	0	0	0	0	0	0	0	0
ENSG00000197299	BLM	301.921	0.88417	0.202372	4.36904	1.24793e-05	0.000303302	0	0	0	0	0	0	0	0	0	0	0	0	0	0	0	0	0	0	0	0	0	0	0	0	0	0	0	0	0	0	0	0
ENSG00000198099	ADH4	8972.21	-1.27729	0.292366	-4.36881	1.24927e-05	0.000303302	0	0	0	0	0	0	0	0	0	0	0	0	0	0	0	0	0	0	0	0	0	0	0	0	0	0	0	0	0	0	0	0
ENSG00000156970	BUB1B	410.011	1.19935	0.274786	4.36466	1.27322e-05	0.000308381	2	0	0	0	0	0	0	0	0	0	0	0	0	0	0	0	0	0	1	0	1	0	0	0	0	0	0	0	0	0	0	0
ENSG00000248596	RP11-844P9.5	386.868	1.03895	0.238033	4.36475	1.2727e-05	0.000308381	0	0	0	0	0	0	0	0	0	0	0	0	0	0	0	0	0	0	0	0	0	0	0	0	0	0	0	0	0	0	0	0
ENSG00000132958	TPTE2	16.0325	2.11692	0.485322	4.36189	1.28945e-05	0.000311939	0	0	0	0	0	0	0	0	0	0	0	0	0	0	0	0	0	0	0	0	0	0	0	0	0	0	0	0	0	0	0	0
ENSG00000143418	CERS2	1349.05	-0.796308	0.182736	-4.35769	1.31442e-05	0.000317603	0	0	0	0	0	0	0	0	0	0	0	0	0	0	0	0	0	0	0	0	0	0	0	0	0	0	0	0	0	0	0	0
ENSG00000197608	ZNF841	594.515	0.500111	0.114835	4.35502	1.33052e-05	0.000321111	0	0	0	0	0	0	0	0	0	0	0	0	0	0	0	0	0	0	0	0	0	0	0	0	0	0	0	0	0	0	0	0
ENSG00000139618	BRCA2	646.525	1.00292	0.230387	4.35318	1.34177e-05	0.000323441	0	0	0	0	0	0	0	0	0	0	0	0	0	0	0	0	0	0	0	0	0	0	0	0	0	0	0	0	0	0	0	0
ENSG00000151729	SLC25A4	423.116	-0.597024	0.137165	-4.35259	1.34539e-05	0.000323931	0	0	0	0	0	0	0	0	0	0	0	0	0	0	0	0	0	0	0	0	0	0	0	0	0	0	0	0	0	0	0	0
ENSG00000130734	ATG4D	404.634	-1.279	0.294017	-4.35009	1.36084e-05	0.000327261	2	0	0	0	0	0	0	0	0	0	0	0	0	0	0	1	0	0	0	0	0	0	0	0	1	0	0	0	0	0	0	0
ENSG00000179632	MAF1	606.024	-0.798525	0.183576	-4.34982	1.36249e-05	0.000327271	0	0	0	0	0	0	0	0	0	0	0	0	0	0	0	0	0	0	0	0	0	0	0	0	0	0	0	0	0	0	0	0
ENSG00000180611	MB21D2	612.735	-0.79532	0.182973	-4.34665	1.38231e-05	0.00033164	0	0	0	0	0	0	0	0	0	0	0	0	0	0	0	0	0	0	0	0	0	0	0	0	0	0	0	0	0	0	0	0
ENSG00000119673	ACOT2	294.004	-1.24695	0.286893	-4.34638	1.38405e-05	0.000331666	0	0	0	0	0	0	0	0	0	0	0	0	0	0	0	0	0	0	0	0	0	0	0	0	0	0	0	0	0	0	0	0
ENSG00000088340	FER1L4	350.946	1.80197	0.414678	4.34548	1.38969e-05	0.000332445	0	0	0	0	0	0	0	0	0	0	0	0	0	0	0	0	0	0	0	0	0	0	0	0	0	0	0	0	0	0	0	0
ENSG00000197273	GUCA2A	294.309	-1.74022	0.400478	-4.34534	1.39057e-05	0.000332445	0	0	0	0	0	0	0	0	0	0	0	0	0	0	0	0	0	0	0	0	0	0	0	0	0	0	0	0	0	0	0	0
ENSG00000172500	FIBP	579.808	-0.612706	0.141035	-4.34437	1.39679e-05	0.000333539	0	0	0	0	0	0	0	0	0	0	0	0	0	0	0	0	0	0	0	0	0	0	0	0	0	0	0	0	0	0	0	0
ENSG00000148843	PDCD11	945.131	0.571064	0.131487	4.34312	1.40474e-05	0.000334144	2	0	0	0	0	0	0	0	0	0	0	0	0	0	0	0	0	0	1	0	0	0	0	0	0	0	1	0	0	0	0	0
ENSG00000140743	CDR2	1072.5	-0.607897	0.139982	-4.34268	1.40754e-05	0.000334144	1	1	0	0	0	0	0	0	0	0	0	0	0	0	0	0	0	0	0	0	0	0	0	0	0	0	0	0	0	0	0	0
ENSG00000166869	CHP2	4610.25	-0.877501	0.202052	-4.34294	1.40591e-05	0.000334144	2	0	0	0	0	0	0	0	0	0	0	0	0	0	0	0	0	0	0	0	0	0	0	1	0	0	0	1	0	0	0	0
ENSG00000210140	MT-TC	421.667	-0.998238	0.229833	-4.34332	1.40344e-05	0.000334144	0	0	0	0	0	0	0	0	0	0	0	0	0	0	0	0	0	0	0	0	0	0	0	0	0	0	0	0	0	0	0	0
ENSG00000134516	DOCK2	1105.76	0.887532	0.204369	4.34279	1.40686e-05	0.000334144	0	0	0	0	0	0	0	0	0	0	0	0	0	0	0	0	0	0	0	0	0	0	0	0	0	0	0	0	0	0	0	0
ENSG00000224389	C4B	63.5446	2.14425	0.493996	4.34063	1.42073e-05	0.000336881	0	0	0	0	0	0	0	0	0	0	0	0	0	0	0	0	0	0	0	0	0	0	0	0	0	0	0	0	0	0	0	0
ENSG00000131746	TNS4	107.094	1.98147	0.456615	4.33949	1.42815e-05	0.000338246	0	0	0	0	0	0	0	0	0	0	0	0	0	0	0	0	0	0	0	0	0	0	0	0	0	0	0	0	0	0	0	0
ENSG00000134250	NOTCH2	1653.94	0.581215	0.133996	4.33757	1.4407e-05	0.00034082	1	0	0	0	0	0	0	0	0	0	0	0	0	0	0	0	0	0	0	0	1	0	0	0	0	0	0	0	0	0	0	0
ENSG00000206530	CFAP44	443.772	0.830839	0.191654	4.33511	1.45689e-05	0.00034425	0	0	0	0	0	0	0	0	0	0	0	0	0	0	0	0	0	0	0	0	0	0	0	0	0	0	0	0	0	0	0	0
ENSG00000115616	SLC9A2	999.377	-1.13404	0.261668	-4.3339	1.46489e-05	0.000345739	1	0	0	0	0	1	0	0	0	0	0	0	0	0	0	0	0	0	0	0	0	0	0	0	0	0	0	0	0	0	0	0
ENSG00000266878	NA	197.926	0.682836	0.157615	4.3323	1.47562e-05	0.000347866	0	0	0	0	0	0	0	0	0	0	0	0	0	0	0	0	0	0	0	0	0	0	0	0	0	0	0	0	0	0	0	0
ENSG00000090487	SPG21	979.639	-0.813312	0.187999	-4.32616	1.51733e-05	0.000357284	0	0	0	0	0	0	0	0	0	0	0	0	0	0	0	0	0	0	0	0	0	0	0	0	0	0	0	0	0	0	0	0
ENSG00000099365	STX1B	21.0397	1.85858	0.429705	4.32524	1.52367e-05	0.000358363	0	0	0	0	0	0	0	0	0	0	0	0	0	0	0	0	0	0	0	0	0	0	0	0	0	0	0	0	0	0	0	0
ENSG00000256039	RP11-291B21.2	78.9573	2.55789	0.591438	4.32487	1.52619e-05	0.00035854	0	0	0	0	0	0	0	0	0	0	0	0	0	0	0	0	0	0	0	0	0	0	0	0	0	0	0	0	0	0	0	0
ENSG00000105339	DENND3	453.471	0.766161	0.177196	4.32381	1.53359e-05	0.000359447	1	0	0	0	0	0	0	0	0	0	0	0	0	0	0	0	0	0	1	0	0	0	0	0	0	0	0	0	0	0	0	0
ENSG00000162383	SLC1A7	154.398	-2.15159	0.497593	-4.324	1.53226e-05	0.000359447	2	0	0	0	0	0	0	0	0	0	0	0	0	0	0	1	0	0	0	0	0	0	0	0	1	0	0	0	0	0	0	0
ENSG00000135447	PPP1R1A	28.4116	-1.45484	0.336725	-4.32056	1.55631e-05	0.000364352	2	0	1	0	0	0	0	0	0	0	1	0	0	0	0	0	0	0	0	0	0	0	0	0	0	0	0	0	0	0	0	0
ENSG00000173588	CEP83	377.639	0.626111	0.145167	4.31304	1.61027e-05	0.000376552	0	0	0	0	0	0	0	0	0	0	0	0	0	0	0	0	0	0	0	0	0	0	0	0	0	0	0	0	0	0	0	0
ENSG00000158747	NBL1	591.928	-1.31775	0.305755	-4.30981	1.63393e-05	0.000381645	1	0	0	0	0	0	0	0	0	0	0	0	0	0	0	1	0	0	0	0	0	0	0	0	0	0	0	0	0	0	0	0
ENSG00000189057	FAM111B	403.127	0.806058	0.187051	4.30929	1.6378e-05	0.000381982	2	0	0	0	0	0	0	0	0	0	0	0	0	0	0	0	0	0	0	0	1	0	1	0	0	0	0	0	0	0	0	0
ENSG00000156711	MAPK13	1500.5	-0.688796	0.159846	-4.30911	1.63913e-05	0.000381982	1	0	0	0	0	0	0	0	0	0	0	0	0	0	0	0	0	0	0	0	0	0	0	0	0	0	0	1	0	0	0	0
ENSG00000112406	HECA	1998.07	-0.839331	0.19486	-4.30735	1.65219e-05	0.000384583	1	0	0	0	0	0	0	0	0	0	0	0	0	0	0	0	0	0	0	0	0	0	0	0	0	0	0	1	0	0	0	0
ENSG00000162482	AKR7A3	4251.62	-1.12305	0.26085	-4.30534	1.6673e-05	0.000387656	0	0	0	0	0	0	0	0	0	0	0	0	0	0	0	0	0	0	0	0	0	0	0	0	0	0	0	0	0	0	0	0
ENSG00000187193	MT1X	97.9836	-1.51168	0.351138	-4.30508	1.66928e-05	0.000387673	0	0	0	0	0	0	0	0	0	0	0	0	0	0	0	0	0	0	0	0	0	0	0	0	0	0	0	0	0	0	0	0
ENSG00000135070	ISCA1	522.968	-0.6029	0.140176	-4.30102	1.70017e-05	0.000394398	0	0	0	0	0	0	0	0	0	0	0	0	0	0	0	0	0	0	0	0	0	0	0	0	0	0	0	0	0	0	0	0
ENSG00000033178	UBA6	3025.54	0.514632	0.119795	4.29594	1.73957e-05	0.000403075	1	0	0	0	0	0	0	0	0	0	0	0	0	0	0	0	0	0	0	0	1	0	0	0	0	0	0	0	0	0	0	0
ENSG00000131669	NINJ1	210.8	-1.23279	0.287032	-4.29497	1.74719e-05	0.000404381	3	0	1	0	0	0	0	0	0	0	1	0	0	0	0	1	0	0	0	0	0	0	0	0	0	0	0	0	0	0	0	0
ENSG00000144290	SLC4A10	37.581	-1.89205	0.440789	-4.29242	1.76734e-05	0.000408579	0	0	0	0	0	0	0	0	0	0	0	0	0	0	0	0	0	0	0	0	0	0	0	0	0	0	0	0	0	0	0	0
ENSG00000001561	ENPP4	953.982	-0.731521	0.170529	-4.28973	1.78892e-05	0.00041263	1	0	0	0	0	0	0	0	0	1	0	0	0	0	0	0	0	0	0	0	0	0	0	0	0	0	0	0	0	0	0	0
ENSG00000156453	PCDH1	2333.16	-1.0047	0.234202	-4.28988	1.7877e-05	0.00041263	0	0	0	0	0	0	0	0	0	0	0	0	0	0	0	0	0	0	0	0	0	0	0	0	0	0	0	0	0	0	0	0
ENSG00000114125	RNF7	826.569	-0.452345	0.105469	-4.28889	1.79566e-05	0.000413715	1	0	0	0	0	1	0	0	0	0	0	0	0	0	0	0	0	0	0	0	0	0	0	0	0	0	0	0	0	0	0	0
ENSG00000170006	TMEM154	165.65	1.22637	0.286008	4.28787	1.80391e-05	0.000415145	1	0	0	0	0	0	0	0	0	0	0	0	0	0	0	0	0	0	0	0	0	0	0	0	0	0	1	0	0	0	0	0
ENSG00000102781	KATNAL1	160.946	0.784919	0.183271	4.28283	1.84529e-05	0.000424187	1	0	0	0	0	0	0	0	0	0	0	0	0	0	0	0	0	0	0	0	1	0	0	0	0	0	0	0	0	0	0	0
ENSG00000168811	IL12A	15.0513	2.25738	0.527175	4.28204	1.85186e-05	0.000425217	0	0	0	0	0	0	0	0	0	0	0	0	0	0	0	0	0	0	0	0	0	0	0	0	0	0	0	0	0	0	0	0
ENSG00000165828	PRAP1	263.106	-1.31868	0.308028	-4.28102	1.86035e-05	0.000426683	0	0	0	0	0	0	0	0	0	0	0	0	0	0	0	0	0	0	0	0	0	0	0	0	0	0	0	0	0	0	0	0
ENSG00000166589	CDH16	37.8502	-2.08694	0.48803	-4.27626	1.90058e-05	0.000435419	0	0	0	0	0	0	0	0	0	0	0	0	0	0	0	0	0	0	0	0	0	0	0	0	0	0	0	0	0	0	0	0
ENSG00000122550	KLHL7	510.912	-0.56605	0.132388	-4.27569	1.90543e-05	0.000436039	0	0	0	0	0	0	0	0	0	0	0	0	0	0	0	0	0	0	0	0	0	0	0	0	0	0	0	0	0	0	0	0
ENSG00000230225	MTND5P14	20.4318	1.9034	0.445392	4.27353	1.92403e-05	0.000439799	0	0	0	0	0	0	0	0	0	0	0	0	0	0	0	0	0	0	0	0	0	0	0	0	0	0	0	0	0	0	0	0
ENSG00000188242	PP7080	837.101	-0.974397	0.228047	-4.27278	1.93049e-05	0.000440782	0	0	0	0	0	0	0	0	0	0	0	0	0	0	0	0	0	0	0	0	0	0	0	0	0	0	0	0	0	0	0	0
ENSG00000230590	FTX	858.341	0.546275	0.12794	4.26978	1.95664e-05	0.000446114	0	0	0	0	0	0	0	0	0	0	0	0	0	0	0	0	0	0	0	0	0	0	0	0	0	0	0	0	0	0	0	0
ENSG00000233559	AC016831.7	101.395	0.885208	0.207328	4.2696	1.95824e-05	0.000446114	0	0	0	0	0	0	0	0	0	0	0	0	0	0	0	0	0	0	0	0	0	0	0	0	0	0	0	0	0	0	0	0
ENSG00000137880	GCHFR	267.911	-1.46985	0.344305	-4.26903	1.96324e-05	0.000446253	1	0	0	0	0	0	0	0	0	0	0	0	0	0	0	1	0	0	0	0	0	0	0	0	0	0	0	0	0	0	0	0
ENSG00000114650	SCAP	1398.92	-0.658987	0.154361	-4.26914	1.96229e-05	0.000446253	0	0	0	0	0	0	0	0	0	0	0	0	0	0	0	0	0	0	0	0	0	0	0	0	0	0	0	0	0	0	0	0
ENSG00000072422	RHOBTB1	388.418	-1.48602	0.348505	-4.26399	2.00807e-05	0.000455932	0	0	0	0	0	0	0	0	0	0	0	0	0	0	0	0	0	0	0	0	0	0	0	0	0	0	0	0	0	0	0	0
ENSG00000171227	TMEM37	1044.93	-0.97514	0.228725	-4.26337	2.01364e-05	0.000456687	2	0	0	0	0	1	0	0	0	0	0	0	0	0	0	0	0	0	0	0	0	0	0	1	0	0	0	0	0	0	0	0
ENSG00000204623	ZNRD1ASP	367.067	0.732554	0.171857	4.26257	2.02087e-05	0.000457816	0	0	0	0	0	0	0	0	0	0	0	0	0	0	0	0	0	0	0	0	0	0	0	0	0	0	0	0	0	0	0	0
ENSG00000118507	AKAP7	685.154	-1.06269	0.249349	-4.26189	2.02709e-05	0.000458715	0	0	0	0	0	0	0	0	0	0	0	0	0	0	0	0	0	0	0	0	0	0	0	0	0	0	0	0	0	0	0	0
ENSG00000228097	MTATP6P11	22.9101	1.86353	0.43728	4.26163	2.02941e-05	0.000458728	0	0	0	0	0	0	0	0	0	0	0	0	0	0	0	0	0	0	0	0	0	0	0	0	0	0	0	0	0	0	0	0
ENSG00000189143	CLDN4	2901.21	-1.3991	0.328429	-4.25997	2.04457e-05	0.000461129	3	0	0	0	0	0	0	0	0	0	1	0	0	0	0	1	0	0	0	0	0	0	0	0	1	0	0	0	0	0	0	0
ENSG00000256802	RP11-680F8.1	165.764	-1.22238	0.286936	-4.2601	2.04333e-05	0.000461129	0	0	0	0	0	0	0	0	0	0	0	0	0	0	0	0	0	0	0	0	0	0	0	0	0	0	0	0	0	0	0	0
ENSG00000138293	NA	23002	-0.822289	0.193071	-4.25899	2.05355e-05	0.000462641	0	0	0	0	0	0	0	0	0	0	0	0	0	0	0	0	0	0	0	0	0	0	0	0	0	0	0	0	0	0	0	0
ENSG00000015520	NPC1L1	3198.92	-1.24296	0.292101	-4.25524	2.08828e-05	0.000469944	0	0	0	0	0	0	0	0	0	0	0	0	0	0	0	0	0	0	0	0	0	0	0	0	0	0	0	0	0	0	0	0
ENSG00000174611	KY	21.4507	2.08307	0.489735	4.25346	2.10495e-05	0.000473172	1	0	0	0	0	0	0	0	0	0	0	0	0	0	0	0	0	0	0	0	1	0	0	0	0	0	0	0	0	0	0	0
ENSG00000165092	ALDH1A1	11932	-0.888546	0.208924	-4.25297	2.10958e-05	0.000473687	1	0	0	0	0	0	0	0	0	0	0	0	0	0	0	0	0	0	0	0	0	0	0	0	0	0	0	1	0	0	0	0
ENSG00000143149	ALDH9A1	1663.13	-0.564279	0.132699	-4.25232	2.11567e-05	0.000474531	0	0	0	0	0	0	0	0	0	0	0	0	0	0	0	0	0	0	0	0	0	0	0	0	0	0	0	0	0	0	0	0
ENSG00000260865	CTA-331F8.1	23.5539	1.54926	0.364458	4.25086	2.12953e-05	0.000477114	0	0	0	0	0	0	0	0	0	0	0	0	0	0	0	0	0	0	0	0	0	0	0	0	0	0	0	0	0	0	0	0
ENSG00000072571	HMMR	397.804	1.12919	0.265745	4.24914	2.14596e-05	0.000480264	0	0	0	0	0	0	0	0	0	0	0	0	0	0	0	0	0	0	0	0	0	0	0	0	0	0	0	0	0	0	0	0
ENSG00000249592	RP11-440L14.1	192.195	0.852091	0.200561	4.24853	2.15177e-05	0.000481036	0	0	0	0	0	0	0	0	0	0	0	0	0	0	0	0	0	0	0	0	0	0	0	0	0	0	0	0	0	0	0	0
ENSG00000140534	TICRR	365.151	1.06501	0.250755	4.24723	2.16428e-05	0.000483301	0	0	0	0	0	0	0	0	0	0	0	0	0	0	0	0	0	0	0	0	0	0	0	0	0	0	0	0	0	0	0	0
ENSG00000123219	CENPK	267.073	0.874305	0.205985	4.24451	2.19074e-05	0.00048818	1	0	0	0	0	0	0	0	0	0	0	0	0	0	0	0	0	0	0	0	1	0	0	0	0	0	0	0	0	0	0	0
ENSG00000214922	HLA-F-AS1	75.0678	0.991237	0.233535	4.24449	2.19094e-05	0.00048818	0	0	0	0	0	0	0	0	0	0	0	0	0	0	0	0	0	0	0	0	0	0	0	0	0	0	0	0	0	0	0	0
ENSG00000044012	GUCA2B	138.106	-4.83733	1.14041	-4.24176	2.21775e-05	0.000493612	0	0	0	0	0	0	0	0	0	0	0	0	0	0	0	0	0	0	0	0	0	0	0	0	0	0	0	0	0	0	0	0
ENSG00000172965	MIR4435-2HG	89.4643	1.10814	0.26157	4.23649	2.27036e-05	0.00050457	0	0	0	0	0	0	0	0	0	0	0	0	0	0	0	0	0	0	0	0	0	0	0	0	0	0	0	0	0	0	0	0
ENSG00000101680	LAMA1	97.7551	-1.99956	0.472002	-4.23634	2.27194e-05	0.00050457	0	0	0	0	0	0	0	0	0	0	0	0	0	0	0	0	0	0	0	0	0	0	0	0	0	0	0	0	0	0	0	0
ENSG00000109089	CDR2L	768.664	-1.016	0.240021	-4.23296	2.30635e-05	0.000511652	0	0	0	0	0	0	0	0	0	0	0	0	0	0	0	0	0	0	0	0	0	0	0	0	0	0	0	0	0	0	0	0
ENSG00000245149	RNF139-AS1	126.14	0.758504	0.179239	4.23181	2.31819e-05	0.000513719	0	0	0	0	0	0	0	0	0	0	0	0	0	0	0	0	0	0	0	0	0	0	0	0	0	0	0	0	0	0	0	0
ENSG00000164117	FBXO8	587.634	-0.916911	0.216712	-4.231	2.32652e-05	0.000515003	0	0	0	0	0	0	0	0	0	0	0	0	0	0	0	0	0	0	0	0	0	0	0	0	0	0	0	0	0	0	0	0
ENSG00000144476	ACKR3	97.67	-1.40405	0.331929	-4.22998	2.3371e-05	0.000516781	1	0	0	0	0	0	0	0	0	0	0	0	0	0	0	0	0	1	0	0	0	0	0	0	0	0	0	0	0	0	0	0
ENSG00000165516	KLHDC2	1286.62	-0.596447	0.141069	-4.22805	2.35721e-05	0.000520662	0	0	0	0	0	0	0	0	0	0	0	0	0	0	0	0	0	0	0	0	0	0	0	0	0	0	0	0	0	0	0	0
ENSG00000188766	SPRED3	15.632	-2.51275	0.594636	-4.2257	2.38204e-05	0.000525576	0	0	0	0	0	0	0	0	0	0	0	0	0	0	0	0	0	0	0	0	0	0	0	0	0	0	0	0	0	0	0	0
ENSG00000000460	C1orf112	287.102	0.603562	0.142842	4.22537	2.38548e-05	0.000525763	1	0	0	0	0	0	0	0	0	0	0	0	0	0	0	0	0	0	0	0	1	0	0	0	0	0	0	0	0	0	0	0
ENSG00000104312	RIPK2	180.288	1.08375	0.25654	4.22449	2.39484e-05	0.000527254	1	0	0	0	0	0	0	0	0	0	0	0	0	0	0	0	0	0	0	0	0	0	0	0	0	0	0	0	0	0	1	0
ENSG00000179387	ELMOD2	1356.4	-0.619558	0.146695	-4.22346	2.40581e-05	0.000529096	2	0	0	0	0	1	0	0	0	0	0	0	0	0	0	0	0	0	0	0	0	0	0	0	0	0	0	1	0	0	0	0
ENSG00000197601	FAR1	6693.87	0.655692	0.15528	4.22265	2.41447e-05	0.000530427	2	0	0	0	0	0	0	0	0	0	0	0	0	0	0	0	0	0	1	0	1	0	0	0	0	0	0	0	0	0	0	0
ENSG00000244004	RP11-1396O13.2	42.2472	1.35288	0.320445	4.22187	2.42287e-05	0.000531698	0	0	0	0	0	0	0	0	0	0	0	0	0	0	0	0	0	0	0	0	0	0	0	0	0	0	0	0	0	0	0	0
ENSG00000132471	WBP2	649.518	-0.839263	0.198833	-4.22094	2.43284e-05	0.00053331	0	0	0	0	0	0	0	0	0	0	0	0	0	0	0	0	0	0	0	0	0	0	0	0	0	0	0	0	0	0	0	0
ENSG00000079739	PGM1	1674.61	-0.699767	0.165892	-4.21821	2.46254e-05	0.000539237	0	0	0	0	0	0	0	0	0	0	0	0	0	0	0	0	0	0	0	0	0	0	0	0	0	0	0	0	0	0	0	0
ENSG00000165475	CRYL1	2790.24	-0.814588	0.193148	-4.21743	2.47107e-05	0.000540524	0	0	0	0	0	0	0	0	0	0	0	0	0	0	0	0	0	0	0	0	0	0	0	0	0	0	0	0	0	0	0	0
ENSG00000169855	ROBO1	747.738	0.994638	0.235948	4.21551	2.49218e-05	0.000544554	1	0	0	0	0	0	0	0	0	0	0	0	0	0	0	0	0	0	1	0	0	0	0	0	0	0	0	0	0	0	0	0
ENSG00000104765	BNIP3L	974.988	-0.815824	0.193627	-4.21338	2.51572e-05	0.000549109	0	0	0	0	0	0	0	0	0	0	0	0	0	0	0	0	0	0	0	0	0	0	0	0	0	0	0	0	0	0	0	0
ENSG00000177459	ERICH5	76.5544	-1.20133	0.285318	-4.21051	2.54794e-05	0.000555545	0	0	0	0	0	0	0	0	0	0	0	0	0	0	0	0	0	0	0	0	0	0	0	0	0	0	0	0	0	0	0	0
ENSG00000204713	TRIM27	1363.43	0.363327	0.0863172	4.20921	2.56262e-05	0.000558146	0	0	0	0	0	0	0	0	0	0	0	0	0	0	0	0	0	0	0	0	0	0	0	0	0	0	0	0	0	0	0	0
ENSG00000178462	TUBAL3	762.156	-0.920925	0.218828	-4.20844	2.57135e-05	0.000559447	0	0	0	0	0	0	0	0	0	0	0	0	0	0	0	0	0	0	0	0	0	0	0	0	0	0	0	0	0	0	0	0
ENSG00000106565	TMEM176B	1399.68	-0.827215	0.196657	-4.20638	2.59498e-05	0.000563412	0	0	0	0	0	0	0	0	0	0	0	0	0	0	0	0	0	0	0	0	0	0	0	0	0	0	0	0	0	0	0	0
ENSG00000254119	RP11-705O24.1	23.1573	3.28415	0.780768	4.2063	2.59584e-05	0.000563412	0	0	0	0	0	0	0	0	0	0	0	0	0	0	0	0	0	0	0	0	0	0	0	0	0	0	0	0	0	0	0	0
ENSG00000103811	CTSH	1570.91	-0.709957	0.168791	-4.20612	2.59789e-05	0.000563412	0	0	0	0	0	0	0	0	0	0	0	0	0	0	0	0	0	0	0	0	0	0	0	0	0	0	0	0	0	0	0	0
ENSG00000133067	LGR6	25.131	1.67562	0.398463	4.2052	2.60848e-05	0.000565106	0	0	0	0	0	0	0	0	0	0	0	0	0	0	0	0	0	0	0	0	0	0	0	0	0	0	0	0	0	0	0	0
ENSG00000185896	LAMP1	2829.48	-0.695482	0.165459	-4.20335	2.62991e-05	0.000569142	1	0	0	0	0	0	0	0	0	0	0	0	0	0	0	0	0	1	0	0	0	0	0	0	0	0	0	0	0	0	0	0
ENSG00000105852	PON3	205.182	-1.62981	0.3878	-4.2027	2.63744e-05	0.000570165	0	0	0	0	0	0	0	0	0	0	0	0	0	0	0	0	0	0	0	0	0	0	0	0	0	0	0	0	0	0	0	0
ENSG00000066230	SLC9A3	1383.32	-1.1211	0.266929	-4.19999	2.66925e-05	0.000576428	0	0	0	0	0	0	0	0	0	0	0	0	0	0	0	0	0	0	0	0	0	0	0	0	0	0	0	0	0	0	0	0
ENSG00000182165	TP53TG1	102.651	-1.04359	0.248532	-4.19901	2.68088e-05	0.000578324	0	0	0	0	0	0	0	0	0	0	0	0	0	0	0	0	0	0	0	0	0	0	0	0	0	0	0	0	0	0	0	0
ENSG00000100526	CDKN3	178.073	1.16655	0.277928	4.19732	2.7009e-05	0.000582024	1	0	0	0	0	0	0	0	0	0	0	0	0	0	0	0	0	0	0	0	1	0	0	0	0	0	0	0	0	0	0	0
ENSG00000244734	HBB	184.446	-1.44416	0.344229	-4.19535	2.72449e-05	0.000586488	0	0	0	0	0	0	0	0	0	0	0	0	0	0	0	0	0	0	0	0	0	0	0	0	0	0	0	0	0	0	0	0
ENSG00000225745	AL773572.7	60.3848	1.38288	0.329804	4.19305	2.75226e-05	0.000591838	0	0	0	0	0	0	0	0	0	0	0	0	0	0	0	0	0	0	0	0	0	0	0	0	0	0	0	0	0	0	0	0
ENSG00000261690	NA	184.026	0.909557	0.216947	4.19253	2.75859e-05	0.000592573	0	0	0	0	0	0	0	0	0	0	0	0	0	0	0	0	0	0	0	0	0	0	0	0	0	0	0	0	0	0	0	0
ENSG00000163344	PMVK	272.159	-1.10674	0.264098	-4.19062	2.78197e-05	0.000596964	6	0	1	0	1	0	0	0	0	0	1	0	0	1	0	1	0	0	0	0	0	0	0	0	0	0	0	1	0	0	0	0
ENSG00000185404	SP140L	558.427	0.549851	0.13123	4.18998	2.78976e-05	0.00059791	2	0	0	0	0	0	0	0	0	0	0	0	0	0	0	0	0	0	1	0	1	0	0	0	0	0	0	0	0	0	0	0
ENSG00000261115	TMEM178B	30.9498	1.72284	0.4112	4.18978	2.79227e-05	0.00059791	0	0	0	0	0	0	0	0	0	0	0	0	0	0	0	0	0	0	0	0	0	0	0	0	0	0	0	0	0	0	0	0
ENSG00000113645	WWC1	1266.03	-0.818557	0.195389	-4.18937	2.79732e-05	0.000598362	1	0	0	0	0	1	0	0	0	0	0	0	0	0	0	0	0	0	0	0	0	0	0	0	0	0	0	0	0	0	0	0
ENSG00000257954	RP11-161H23.10	54.0848	1.09063	0.260379	4.18862	2.80659e-05	0.000599713	0	0	0	0	0	0	0	0	0	0	0	0	0	0	0	0	0	0	0	0	0	0	0	0	0	0	0	0	0	0	0	0
ENSG00000139636	LMBR1L	608.603	-0.63381	0.151414	-4.18594	2.83989e-05	0.000606191	1	0	1	0	0	0	0	0	0	0	0	0	0	0	0	0	0	0	0	0	0	0	0	0	0	0	0	0	0	0	0	0
ENSG00000116983	HPCAL4	96.7025	-4.7306	1.13048	-4.1846	2.8567e-05	0.000608631	0	0	0	0	0	0	0	0	0	0	0	0	0	0	0	0	0	0	0	0	0	0	0	0	0	0	0	0	0	0	0	0
ENSG00000103089	FA2H	248.67	-1.06402	0.254273	-4.18455	2.85731e-05	0.000608631	0	0	0	0	0	0	0	0	0	0	0	0	0	0	0	0	0	0	0	0	0	0	0	0	0	0	0	0	0	0	0	0
ENSG00000089486	CDIP1	656.453	-0.724457	0.173153	-4.1839	2.86549e-05	0.000609234	0	0	0	0	0	0	0	0	0	0	0	0	0	0	0	0	0	0	0	0	0	0	0	0	0	0	0	0	0	0	0	0
ENSG00000243955	GSTA1	6744.66	-1.79406	0.428807	-4.18385	2.86613e-05	0.000609234	1	0	0	0	0	0	0	0	0	0	0	0	0	0	0	0	0	0	0	0	0	0	0	0	0	0	0	1	0	0	0	0
ENSG00000234663	AC104820.2	79.099	1.32568	0.316935	4.1828	2.8794e-05	0.000611413	0	0	0	0	0	0	0	0	0	0	0	0	0	0	0	0	0	0	0	0	0	0	0	0	0	0	0	0	0	0	0	0
ENSG00000106404	CLDN15	2743.58	-0.949153	0.226971	-4.18182	2.8918e-05	0.000613407	0	0	0	0	0	0	0	0	0	0	0	0	0	0	0	0	0	0	0	0	0	0	0	0	0	0	0	0	0	0	0	0
ENSG00000171241	SHCBP1	181.079	1.25462	0.300175	4.17963	2.91982e-05	0.000618703	1	0	0	0	0	0	0	0	0	0	0	0	0	0	0	0	0	0	0	0	0	0	1	0	0	0	0	0	0	0	0	0
ENSG00000087074	PPP1R15A	521.434	-1.06002	0.253761	-4.17722	2.95099e-05	0.000624657	0	0	0	0	0	0	0	0	0	0	0	0	0	0	0	0	0	0	0	0	0	0	0	0	0	0	0	0	0	0	0	0
ENSG00000076641	PAG1	1205.42	-0.845467	0.202464	-4.1759	2.96814e-05	0.000627634	1	1	0	0	0	0	0	0	0	0	0	0	0	0	0	0	0	0	0	0	0	0	0	0	0	0	0	0	0	0	0	0
ENSG00000071859	FAM50A	374.028	-0.639208	0.153099	-4.17512	2.97824e-05	0.000629116	0	0	0	0	0	0	0	0	0	0	0	0	0	0	0	0	0	0	0	0	0	0	0	0	0	0	0	0	0	0	0	0
ENSG00000182352	C17orf77	11.6563	3.9704	0.951115	4.17447	2.98684e-05	0.000630275	0	0	0	0	0	0	0	0	0	0	0	0	0	0	0	0	0	0	0	0	0	0	0	0	0	0	0	0	0	0	0	0
ENSG00000145545	SRD5A1	557.402	-0.700498	0.167834	-4.17376	2.99608e-05	0.000631571	1	0	0	0	0	0	0	0	0	1	0	0	0	0	0	0	0	0	0	0	0	0	0	0	0	0	0	0	0	0	0	0
ENSG00000104823	ECH1	802.547	-1.18404	0.283716	-4.17333	3.00174e-05	0.000632108	0	0	0	0	0	0	0	0	0	0	0	0	0	0	0	0	0	0	0	0	0	0	0	0	0	0	0	0	0	0	0	0
ENSG00000110090	CPT1A	6109.67	-0.827918	0.198398	-4.17301	3.00599e-05	0.000632346	3	0	0	0	0	1	0	0	0	1	0	0	0	0	0	0	0	0	0	0	0	0	0	0	0	0	0	1	0	0	0	0
ENSG00000204175	GPRIN2	656.921	-1.04225	0.249804	-4.17227	3.01585e-05	0.000633764	1	0	0	0	0	0	0	0	0	0	1	0	0	0	0	0	0	0	0	0	0	0	0	0	0	0	0	0	0	0	0	0
ENSG00000125734	GPR108	840.057	-0.728496	0.174669	-4.17073	3.03622e-05	0.000637386	0	0	0	0	0	0	0	0	0	0	0	0	0	0	0	0	0	0	0	0	0	0	0	0	0	0	0	0	0	0	0	0
ENSG00000177452	RP4-597J3.1	25.8649	1.50712	0.361486	4.16924	3.05618e-05	0.000640916	0	0	0	0	0	0	0	0	0	0	0	0	0	0	0	0	0	0	0	0	0	0	0	0	0	0	0	0	0	0	0	0
ENSG00000138778	CENPE	942.905	0.992802	0.238178	4.16832	3.06855e-05	0.000642845	0	0	0	0	0	0	0	0	0	0	0	0	0	0	0	0	0	0	0	0	0	0	0	0	0	0	0	0	0	0	0	0
ENSG00000232613	AC007386.4	33.9287	1.27751	0.306551	4.16735	3.08159e-05	0.000644912	0	0	0	0	0	0	0	0	0	0	0	0	0	0	0	0	0	0	0	0	0	0	0	0	0	0	0	0	0	0	0	0
ENSG00000121749	TBC1D15	1036.69	-0.668967	0.16056	-4.16647	3.09358e-05	0.000646756	0	0	0	0	0	0	0	0	0	0	0	0	0	0	0	0	0	0	0	0	0	0	0	0	0	0	0	0	0	0	0	0
ENSG00000154839	SKA1	132.595	1.27096	0.305132	4.16527	3.10981e-05	0.000649184	0	0	0	0	0	0	0	0	0	0	0	0	0	0	0	0	0	0	0	0	0	0	0	0	0	0	0	0	0	0	0	0
ENSG00000165861	ZFYVE1	686.036	-0.784733	0.188405	-4.16514	3.11158e-05	0.000649184	0	0	0	0	0	0	0	0	0	0	0	0	0	0	0	0	0	0	0	0	0	0	0	0	0	0	0	0	0	0	0	0
ENSG00000173599	PC	545.956	-1.23699	0.297009	-4.16484	3.11577e-05	0.00064939	1	0	0	0	0	0	0	0	0	0	0	0	0	0	0	0	0	0	0	0	0	0	0	0	1	0	0	0	0	0	0	0
ENSG00000168243	GNG4	58.5001	-1.5047	0.361535	-4.16198	3.15494e-05	0.000656881	1	0	0	0	0	0	0	0	0	0	0	0	0	0	0	0	0	0	0	0	0	0	0	0	0	0	0	0	1	0	0	0
ENSG00000139433	GLTP	509.11	-0.496424	0.119284	-4.1617	3.1588e-05	0.000657012	2	0	0	0	0	0	0	0	0	1	0	0	0	0	0	0	0	0	0	0	0	0	0	0	0	0	0	1	0	0	0	0
ENSG00000123989	CHPF	324.775	-1.54911	0.372314	-4.16076	3.17194e-05	0.00065907	1	0	0	0	0	0	0	0	0	0	0	0	0	0	0	0	0	0	0	0	0	0	0	0	1	0	0	0	0	0	0	0
ENSG00000129757	CDKN1C	95.9078	-1.54708	0.371956	-4.15929	3.19233e-05	0.000662628	0	0	0	0	0	0	0	0	0	0	0	0	0	0	0	0	0	0	0	0	0	0	0	0	0	0	0	0	0	0	0	0
ENSG00000180089	TMEM86B	45.3617	-1.90049	0.457114	-4.15759	3.21619e-05	0.000666417	2	0	0	0	1	0	0	0	0	0	1	0	0	0	0	0	0	0	0	0	0	0	0	0	0	0	0	0	0	0	0	0
ENSG00000176871	WSB2	1743.04	-0.673584	0.162016	-4.15753	3.21714e-05	0.000666417	0	0	0	0	0	0	0	0	0	0	0	0	0	0	0	0	0	0	0	0	0	0	0	0	0	0	0	0	0	0	0	0
ENSG00000087338	GMCL1	1227.31	-0.653313	0.157163	-4.15691	3.22579e-05	0.000667528	0	0	0	0	0	0	0	0	0	0	0	0	0	0	0	0	0	0	0	0	0	0	0	0	0	0	0	0	0	0	0	0
ENSG00000198053	SIRPA	821.248	-0.823102	0.198038	-4.15628	3.23467e-05	0.000667972	0	0	0	0	0	0	0	0	0	0	0	0	0	0	0	0	0	0	0	0	0	0	0	0	0	0	0	0	0	0	0	0
ENSG00000144908	ALDH1L1	23.9562	2.64969	0.637516	4.15628	3.23473e-05	0.000667972	0	0	0	0	0	0	0	0	0	0	0	0	0	0	0	0	0	0	0	0	0	0	0	0	0	0	0	0	0	0	0	0
ENSG00000211639	IGLV4-60	32.9608	2.77438	0.66755	4.15606	3.2378e-05	0.000667972	0	0	0	0	0	0	0	0	0	0	0	0	0	0	0	0	0	0	0	0	0	0	0	0	0	0	0	0	0	0	0	0
ENSG00000163611	SPICE1	605.177	0.641291	0.154342	4.15501	3.25269e-05	0.000669685	2	0	0	0	0	0	0	0	0	0	0	0	0	0	0	0	0	0	1	0	1	0	0	0	0	0	0	0	0	0	0	0
ENSG00000092853	CLSPN	201.568	0.911103	0.219273	4.15511	3.2513e-05	0.000669685	1	0	0	0	0	0	0	0	0	0	0	0	0	0	0	0	0	0	0	0	1	0	0	0	0	0	0	0	0	0	0	0
ENSG00000213186	TRIM59	312.103	0.668862	0.161001	4.1544	3.26137e-05	0.000670793	1	0	0	0	0	0	0	0	0	0	0	0	0	0	0	0	0	0	1	0	0	0	0	0	0	0	0	0	0	0	0	0
ENSG00000184574	LPAR5	219.639	-0.617223	0.148616	-4.15315	3.27923e-05	0.000673784	0	0	0	0	0	0	0	0	0	0	0	0	0	0	0	0	0	0	0	0	0	0	0	0	0	0	0	0	0	0	0	0
ENSG00000072657	TRHDE	822.596	-1.39691	0.336386	-4.15268	3.28601e-05	0.000674495	0	0	0	0	0	0	0	0	0	0	0	0	0	0	0	0	0	0	0	0	0	0	0	0	0	0	0	0	0	0	0	0
ENSG00000221829	FANCG	259.052	0.553124	0.133222	4.15191	3.29706e-05	0.00067608	0	0	0	0	0	0	0	0	0	0	0	0	0	0	0	0	0	0	0	0	0	0	0	0	0	0	0	0	0	0	0	0
ENSG00000263427	RP11-599B13.3	18.2232	2.74618	0.661627	4.15064	3.31543e-05	0.000679162	0	0	0	0	0	0	0	0	0	0	0	0	0	0	0	0	0	0	0	0	0	0	0	0	0	0	0	0	0	0	0	0
ENSG00000048471	SNX29	462.378	0.535089	0.128987	4.14839	3.34818e-05	0.000685179	0	0	0	0	0	0	0	0	0	0	0	0	0	0	0	0	0	0	0	0	0	0	0	0	0	0	0	0	0	0	0	0
ENSG00000260032	NORAD	6002.98	-0.45245	0.10908	-4.14787	3.35583e-05	0.000686054	0	0	0	0	0	0	0	0	0	0	0	0	0	0	0	0	0	0	0	0	0	0	0	0	0	0	0	0	0	0	0	0
ENSG00000164611	PTTG1	321.077	1.20168	0.289772	4.14697	3.36905e-05	0.000688064	0	0	0	0	0	0	0	0	0	0	0	0	0	0	0	0	0	0	0	0	0	0	0	0	0	0	0	0	0	0	0	0
ENSG00000224259	LINC01133	386.889	-1.30133	0.313836	-4.14653	3.37559e-05	0.000688709	0	0	0	0	0	0	0	0	0	0	0	0	0	0	0	0	0	0	0	0	0	0	0	0	0	0	0	0	0	0	0	0
ENSG00000151503	NCAPD3	835.288	0.633937	0.152897	4.14618	3.38066e-05	0.000689051	3	0	0	0	0	0	0	0	0	0	0	0	0	0	0	0	0	0	1	0	1	0	0	0	0	0	0	0	0	0	1	0
ENSG00000076382	SPAG5	268.748	1.18356	0.285556	4.14475	3.40188e-05	0.000692682	1	0	0	0	0	0	0	0	0	0	0	0	0	0	0	0	0	0	0	0	1	0	0	0	0	0	0	0	0	0	0	0
ENSG00000142657	PGD	1881.13	-0.499299	0.120478	-4.14433	3.40808e-05	0.000693248	1	0	0	0	0	0	0	0	0	1	0	0	0	0	0	0	0	0	0	0	0	0	0	0	0	0	0	0	0	0	0	0
ENSG00000168404	MLKL	415.545	0.641463	0.154794	4.14397	3.41341e-05	0.000693638	1	0	0	0	0	0	0	0	0	0	0	0	0	0	0	0	0	0	1	0	0	0	0	0	0	0	0	0	0	0	0	0
ENSG00000173894	CBX2	22.3595	2.21535	0.534765	4.14265	3.43319e-05	0.000696961	0	0	0	0	0	0	0	0	0	0	0	0	0	0	0	0	0	0	0	0	0	0	0	0	0	0	0	0	0	0	0	0
ENSG00000105135	ILVBL	1172.68	-0.891035	0.215182	-4.14083	3.46045e-05	0.000701795	0	0	0	0	0	0	0	0	0	0	0	0	0	0	0	0	0	0	0	0	0	0	0	0	0	0	0	0	0	0	0	0
ENSG00000120913	PDLIM2	363.657	-1.17759	0.284532	-4.1387	3.49285e-05	0.000706954	1	0	1	0	0	0	0	0	0	0	0	0	0	0	0	0	0	0	0	0	0	0	0	0	0	0	0	0	0	0	0	0
ENSG00000008323	PLEKHG6	1156.23	-0.877187	0.211946	-4.13873	3.49241e-05	0.000706954	0	0	0	0	0	0	0	0	0	0	0	0	0	0	0	0	0	0	0	0	0	0	0	0	0	0	0	0	0	0	0	0
ENSG00000196139	AKR1C3	5413.77	-0.733721	0.177312	-4.13801	3.50327e-05	0.000708358	0	0	0	0	0	0	0	0	0	0	0	0	0	0	0	0	0	0	0	0	0	0	0	0	0	0	0	0	0	0	0	0
ENSG00000134690	CDCA8	310.165	0.934068	0.225888	4.13509	3.54809e-05	0.000716707	1	0	0	0	0	0	0	0	0	0	0	0	0	0	0	0	0	0	1	0	0	0	0	0	0	0	0	0	0	0	0	0
ENSG00000198556	ZNF789	589.227	0.644352	0.155913	4.13276	3.58431e-05	0.000723304	0	0	0	0	0	0	0	0	0	0	0	0	0	0	0	0	0	0	0	0	0	0	0	0	0	0	0	0	0	0	0	0
ENSG00000143570	SLC39A1	666.16	-0.677727	0.164025	-4.13186	3.59845e-05	0.000725438	0	0	0	0	0	0	0	0	0	0	0	0	0	0	0	0	0	0	0	0	0	0	0	0	0	0	0	0	0	0	0	0
ENSG00000071575	TRIB2	607.201	0.68588	0.166112	4.12903	3.64293e-05	0.000733676	0	0	0	0	0	0	0	0	0	0	0	0	0	0	0	0	0	0	0	0	0	0	0	0	0	0	0	0	0	0	0	0
ENSG00000099958	DERL3	565.453	1.44164	0.349256	4.12775	3.66335e-05	0.000736512	0	0	0	0	0	0	0	0	0	0	0	0	0	0	0	0	0	0	0	0	0	0	0	0	0	0	0	0	0	0	0	0
ENSG00000196358	NTNG2	42.4127	-2.78914	0.675747	-4.1275	3.66733e-05	0.000736512	0	0	0	0	0	0	0	0	0	0	0	0	0	0	0	0	0	0	0	0	0	0	0	0	0	0	0	0	0	0	0	0
ENSG00000166435	XRRA1	430.083	1.00388	0.24322	4.12746	3.66788e-05	0.000736512	0	0	0	0	0	0	0	0	0	0	0	0	0	0	0	0	0	0	0	0	0	0	0	0	0	0	0	0	0	0	0	0
ENSG00000125968	ID1	741.022	-1.23565	0.299396	-4.12716	3.67269e-05	0.00073675	2	0	1	0	0	0	0	0	0	0	0	0	0	0	0	0	0	0	0	0	0	0	0	0	1	0	0	0	0	0	0	0
ENSG00000135318	NT5E	2138.71	-1.26359	0.30625	-4.12601	3.69118e-05	0.000739729	0	0	0	0	0	0	0	0	0	0	0	0	0	0	0	0	0	0	0	0	0	0	0	0	0	0	0	0	0	0	0	0
ENSG00000104853	CLPTM1	1248.81	-0.619641	0.150248	-4.12412	3.72159e-05	0.000745087	0	0	0	0	0	0	0	0	0	0	0	0	0	0	0	0	0	0	0	0	0	0	0	0	0	0	0	0	0	0	0	0
ENSG00000100196	KDELR3	654.915	-0.925521	0.224513	-4.12235	3.75025e-05	0.000750088	0	0	0	0	0	0	0	0	0	0	0	0	0	0	0	0	0	0	0	0	0	0	0	0	0	0	0	0	0	0	0	0
ENSG00000112494	UNC93A	94.4413	-2.47639	0.600855	-4.12145	3.76497e-05	0.000752291	0	0	0	0	0	0	0	0	0	0	0	0	0	0	0	0	0	0	0	0	0	0	0	0	0	0	0	0	0	0	0	0
ENSG00000161653	NAGS	456.082	-1.24943	0.30323	-4.12039	3.7823e-05	0.000755011	2	0	0	0	0	0	0	0	0	0	1	0	0	0	0	1	0	0	0	0	0	0	0	0	0	0	0	0	0	0	0	0
ENSG00000006534	ALDH3B1	553.244	-1.123	0.27267	-4.11855	3.81271e-05	0.000759372	3	0	1	0	1	0	0	0	0	0	1	0	0	0	0	0	0	0	0	0	0	0	0	0	0	0	0	0	0	0	0	0
ENSG00000069535	MAOB	2086.25	-1.19106	0.289181	-4.11875	3.80939e-05	0.000759372	1	0	0	0	0	0	0	0	0	0	0	0	0	0	0	0	0	0	0	0	0	0	0	0	0	0	0	1	0	0	0	0
ENSG00000063180	CA11	35.5396	-1.69425	0.411398	-4.11828	3.81715e-05	0.000759372	0	0	0	0	0	0	0	0	0	0	0	0	0	0	0	0	0	0	0	0	0	0	0	0	0	0	0	0	0	0	0	0
ENSG00000134042	MRO	568.256	-1.06825	0.259401	-4.11816	3.81909e-05	0.000759372	0	0	0	0	0	0	0	0	0	0	0	0	0	0	0	0	0	0	0	0	0	0	0	0	0	0	0	0	0	0	0	0
ENSG00000177119	ANO6	5427.33	-0.91613	0.222507	-4.11731	3.83315e-05	0.000761422	0	0	0	0	0	0	0	0	0	0	0	0	0	0	0	0	0	0	0	0	0	0	0	0	0	0	0	0	0	0	0	0
ENSG00000225241	NA	183.616	0.774094	0.188081	4.11575	3.85928e-05	0.000765863	0	0	0	0	0	0	0	0	0	0	0	0	0	0	0	0	0	0	0	0	0	0	0	0	0	0	0	0	0	0	0	0
ENSG00000173548	SNX33	734.758	-0.522653	0.127061	-4.11341	3.89858e-05	0.000772504	2	0	0	0	0	0	0	0	0	1	0	0	0	0	0	0	0	0	0	0	0	0	0	0	0	0	0	1	0	0	0	0
ENSG00000154035	NA	159.089	-1.2565	0.305473	-4.1133	3.90035e-05	0.000772504	0	0	0	0	0	0	0	0	0	0	0	0	0	0	0	0	0	0	0	0	0	0	0	0	0	0	0	0	0	0	0	0
ENSG00000260586	RP11-592N21.2	26.7959	-1.94089	0.47189	-4.113	3.90548e-05	0.000772767	0	0	0	0	0	0	0	0	0	0	0	0	0	0	0	0	0	0	0	0	0	0	0	0	0	0	0	0	0	0	0	0
ENSG00000099338	CATSPERG	84.1963	-1.39021	0.33803	-4.11267	3.91107e-05	0.000772961	0	0	0	0	0	0	0	0	0	0	0	0	0	0	0	0	0	0	0	0	0	0	0	0	0	0	0	0	0	0	0	0
ENSG00000131507	NDFIP1	2467.22	-0.591601	0.143854	-4.11249	3.91407e-05	0.000772961	0	0	0	0	0	0	0	0	0	0	0	0	0	0	0	0	0	0	0	0	0	0	0	0	0	0	0	0	0	0	0	0
ENSG00000072778	ACADVL	11779.5	-0.725279	0.176404	-4.11146	3.93172e-05	0.000775434	0	0	0	0	0	0	0	0	0	0	0	0	0	0	0	0	0	0	0	0	0	0	0	0	0	0	0	0	0	0	0	0
ENSG00000142606	MMEL1	94.4272	-1.68974	0.411002	-4.11127	3.93492e-05	0.000775434	0	0	0	0	0	0	0	0	0	0	0	0	0	0	0	0	0	0	0	0	0	0	0	0	0	0	0	0	0	0	0	0
ENSG00000197594	ENPP1	568.292	-0.719927	0.175118	-4.11109	3.93803e-05	0.000775434	0	0	0	0	0	0	0	0	0	0	0	0	0	0	0	0	0	0	0	0	0	0	0	0	0	0	0	0	0	0	0	0
ENSG00000173825	TIGD3	18.0221	-2.0804	0.506185	-4.10997	3.95711e-05	0.000778437	0	0	0	0	0	0	0	0	0	0	0	0	0	0	0	0	0	0	0	0	0	0	0	0	0	0	0	0	0	0	0	0
ENSG00000105341	ATP5SL	633.468	-0.726782	0.176889	-4.10868	3.97924e-05	0.000782031	0	0	0	0	0	0	0	0	0	0	0	0	0	0	0	0	0	0	0	0	0	0	0	0	0	0	0	0	0	0	0	0
ENSG00000166598	HSP90B1	16090.5	0.463214	0.112782	4.10717	4.00545e-05	0.000785699	0	0	0	0	0	0	0	0	0	0	0	0	0	0	0	0	0	0	0	0	0	0	0	0	0	0	0	0	0	0	0	0
ENSG00000135111	TBX3	2221.47	-0.914484	0.222656	-4.10715	4.00563e-05	0.000785699	0	0	0	0	0	0	0	0	0	0	0	0	0	0	0	0	0	0	0	0	0	0	0	0	0	0	0	0	0	0	0	0
ENSG00000170092	SPDYE5	38.5316	1.16574	0.283869	4.10662	4.01499e-05	0.000786775	0	0	0	0	0	0	0	0	0	0	0	0	0	0	0	0	0	0	0	0	0	0	0	0	0	0	0	0	0	0	0	0
ENSG00000115902	SLC1A4	544.573	1.05608	0.257215	4.10583	4.02872e-05	0.000788705	2	0	0	0	0	0	0	0	0	0	0	0	0	0	0	0	1	0	0	0	1	0	0	0	0	0	0	0	0	0	0	0
ENSG00000132329	RAMP1	318.522	-1.27725	0.311182	-4.10451	4.05177e-05	0.000792455	0	0	0	0	0	0	0	0	0	0	0	0	0	0	0	0	0	0	0	0	0	0	0	0	0	0	0	0	0	0	0	0
ENSG00000223724	RAD17P2	56.5542	1.11375	0.271373	4.10413	4.05834e-05	0.000792976	0	0	0	0	0	0	0	0	0	0	0	0	0	0	0	0	0	0	0	0	0	0	0	0	0	0	0	0	0	0	0	0
ENSG00000090686	USP48	1564.96	0.347464	0.0846841	4.10306	4.0772e-05	0.000795896	1	0	0	0	0	0	0	0	0	0	0	0	0	0	0	0	0	0	1	0	0	0	0	0	0	0	0	0	0	0	0	0
ENSG00000108960	MMD	406.932	-1.05124	0.25631	-4.10143	4.10612e-05	0.000800773	0	0	0	0	0	0	0	0	0	0	0	0	0	0	0	0	0	0	0	0	0	0	0	0	0	0	0	0	0	0	0	0
ENSG00000167699	GLOD4	1416.39	-0.493359	0.120296	-4.1012	4.11021e-05	0.000800801	0	0	0	0	0	0	0	0	0	0	0	0	0	0	0	0	0	0	0	0	0	0	0	0	0	0	0	0	0	0	0	0
ENSG00000128918	ALDH1A2	30.4319	2.52901	0.616731	4.10067	4.11954e-05	0.00080185	0	0	0	0	0	0	0	0	0	0	0	0	0	0	0	0	0	0	0	0	0	0	0	0	0	0	0	0	0	0	0	0
ENSG00000134324	LPIN1	1273.92	1.03379	0.252144	4.10002	4.13116e-05	0.000803343	1	0	0	0	0	0	0	0	0	0	0	0	0	0	0	0	0	0	0	0	1	0	0	0	0	0	0	0	0	0	0	0
ENSG00000145700	ANKRD31	33.786	-1.58064	0.385881	-4.09617	4.2004e-05	0.000816026	0	0	0	0	0	0	0	0	0	0	0	0	0	0	0	0	0	0	0	0	0	0	0	0	0	0	0	0	0	0	0	0
ENSG00000228016	RAPGEF4-AS1	10.3793	2.51395	0.613838	4.09546	4.21323e-05	0.000817738	0	0	0	0	0	0	0	0	0	0	0	0	0	0	0	0	0	0	0	0	0	0	0	0	0	0	0	0	0	0	0	0
ENSG00000113558	SKP1	2429.3	-0.453152	0.110667	-4.09475	4.22629e-05	0.000818994	0	0	0	0	0	0	0	0	0	0	0	0	0	0	0	0	0	0	0	0	0	0	0	0	0	0	0	0	0	0	0	0
ENSG00000238961	SNORA47	38.6641	-2.10339	0.51369	-4.09467	4.22777e-05	0.000818994	0	0	0	0	0	0	0	0	0	0	0	0	0	0	0	0	0	0	0	0	0	0	0	0	0	0	0	0	0	0	0	0
ENSG00000139540	SLC39A5	3183.14	-1.1407	0.278745	-4.09226	4.27183e-05	0.000826741	0	0	0	0	0	0	0	0	0	0	0	0	0	0	0	0	0	0	0	0	0	0	0	0	0	0	0	0	0	0	0	0
ENSG00000212443	SNORA53	1208.24	-1.29456	0.316524	-4.08994	4.3148e-05	0.000834263	0	0	0	0	0	0	0	0	0	0	0	0	0	0	0	0	0	0	0	0	0	0	0	0	0	0	0	0	0	0	0	0
ENSG00000124733	MEA1	251.02	-0.660536	0.161519	-4.08953	4.32243e-05	0.000834944	0	0	0	0	0	0	0	0	0	0	0	0	0	0	0	0	0	0	0	0	0	0	0	0	0	0	0	0	0	0	0	0
ENSG00000137265	IRF4	1043.25	1.47641	0.361106	4.08857	4.34033e-05	0.000837605	1	0	0	0	0	0	0	0	0	0	0	0	0	0	0	0	1	0	0	0	0	0	0	0	0	0	0	0	0	0	0	0
ENSG00000183726	TMEM50A	1387.57	-0.581331	0.142222	-4.0875	4.36042e-05	0.000840685	1	0	0	0	0	1	0	0	0	0	0	0	0	0	0	0	0	0	0	0	0	0	0	0	0	0	0	0	0	0	0	0
ENSG00000175727	MLXIP	1759.01	0.57072	0.139689	4.08564	4.39562e-05	0.000846668	0	0	0	0	0	0	0	0	0	0	0	0	0	0	0	0	0	0	0	0	0	0	0	0	0	0	0	0	0	0	0	0
ENSG00000102934	PLLP	394.222	-1.3998	0.3428	-4.08343	4.43752e-05	0.000853928	1	0	0	0	1	0	0	0	0	0	0	0	0	0	0	0	0	0	0	0	0	0	0	0	0	0	0	0	0	0	0	0
ENSG00000180626	ZNF594	259.454	0.613833	0.150343	4.08287	4.44829e-05	0.000855192	1	0	0	0	0	0	0	0	0	0	0	0	0	0	0	0	0	0	1	0	0	0	0	0	0	0	0	0	0	0	0	0
ENSG00000092531	SNAP23	1054.7	-0.545077	0.13358	-4.08053	4.49339e-05	0.000863045	0	0	0	0	0	0	0	0	0	0	0	0	0	0	0	0	0	0	0	0	0	0	0	0	0	0	0	0	0	0	0	0
ENSG00000188610	FAM72B	14.6371	1.91288	0.469184	4.07703	4.56138e-05	0.000875277	0	0	0	0	0	0	0	0	0	0	0	0	0	0	0	0	0	0	0	0	0	0	0	0	0	0	0	0	0	0	0	0
ENSG00000100403	ZC3H7B	1818.27	-0.606517	0.148828	-4.0753	4.59557e-05	0.000881006	2	0	0	0	0	0	0	0	0	0	0	0	0	0	0	1	0	0	0	0	0	0	0	0	1	0	0	0	0	0	0	0
ENSG00000134470	IL15RA	253.153	0.587953	0.144311	4.07422	4.61693e-05	0.000884265	0	0	0	0	0	0	0	0	0	0	0	0	0	0	0	0	0	0	0	0	0	0	0	0	0	0	0	0	0	0	0	0
ENSG00000203632	NA	44.2	1.18542	0.290991	4.07372	4.62683e-05	0.000885327	0	0	0	0	0	0	0	0	0	0	0	0	0	0	0	0	0	0	0	0	0	0	0	0	0	0	0	0	0	0	0	0
ENSG00000232043	RP4-530I15.9	91.848	0.811554	0.19926	4.07285	4.64413e-05	0.000887663	0	0	0	0	0	0	0	0	0	0	0	0	0	0	0	0	0	0	0	0	0	0	0	0	0	0	0	0	0	0	0	0
ENSG00000134339	SAA2	14.8198	2.82988	0.694846	4.07267	4.64777e-05	0.000887663	0	0	0	0	0	0	0	0	0	0	0	0	0	0	0	0	0	0	0	0	0	0	0	0	0	0	0	0	0	0	0	0
ENSG00000143390	RFX5	1258.77	0.562606	0.138156	4.07225	4.65607e-05	0.000888414	0	0	0	0	0	0	0	0	0	0	0	0	0	0	0	0	0	0	0	0	0	0	0	0	0	0	0	0	0	0	0	0
ENSG00000129048	ACKR4	361	0.73717	0.181087	4.07081	4.68493e-05	0.000891612	0	0	0	0	0	0	0	0	0	0	0	0	0	0	0	0	0	0	0	0	0	0	0	0	0	0	0	0	0	0	0	0
ENSG00000153064	BANK1	166.515	1.18038	0.289935	4.07117	4.67771e-05	0.000891612	0	0	0	0	0	0	0	0	0	0	0	0	0	0	0	0	0	0	0	0	0	0	0	0	0	0	0	0	0	0	0	0
ENSG00000175707	KDF1	244.328	-0.833766	0.204818	-4.07076	4.686e-05	0.000891612	0	0	0	0	0	0	0	0	0	0	0	0	0	0	0	0	0	0	0	0	0	0	0	0	0	0	0	0	0	0	0	0
ENSG00000165312	OTUD1	235.695	-1.16916	0.287274	-4.06982	4.70493e-05	0.000894377	0	0	0	0	0	0	0	0	0	0	0	0	0	0	0	0	0	0	0	0	0	0	0	0	0	0	0	0	0	0	0	0
ENSG00000139190	VAMP1	294.669	0.87056	0.213919	4.06958	4.70987e-05	0.000894479	1	0	0	0	0	0	0	0	0	0	0	0	0	0	0	0	0	0	1	0	0	0	0	0	0	0	0	0	0	0	0	0
ENSG00000122585	NPY	27.3332	-1.92016	0.471862	-4.06932	4.715e-05	0.000894618	0	0	0	0	0	0	0	0	0	0	0	0	0	0	0	0	0	0	0	0	0	0	0	0	0	0	0	0	0	0	0	0
ENSG00000157193	LRP8	84.6426	1.54295	0.37929	4.068	4.74185e-05	0.000898034	0	0	0	0	0	0	0	0	0	0	0	0	0	0	0	0	0	0	0	0	0	0	0	0	0	0	0	0	0	0	0	0
ENSG00000140279	DUOX2	182.446	4.48147	1.10162	4.06807	4.74048e-05	0.000898034	1	0	0	0	0	0	0	0	0	0	0	0	0	0	0	0	0	0	0	0	1	0	0	0	0	0	0	0	0	0	0	0
ENSG00000036672	USP2	419.284	-1.2708	0.312477	-4.06687	4.76489e-05	0.000901558	1	0	0	0	0	0	0	0	0	1	0	0	0	0	0	0	0	0	0	0	0	0	0	0	0	0	0	0	0	0	0	0
ENSG00000129214	SHBG	73.8272	-2.58176	0.634903	-4.06638	4.77487e-05	0.000902606	0	0	0	0	0	0	0	0	0	0	0	0	0	0	0	0	0	0	0	0	0	0	0	0	0	0	0	0	0	0	0	0
ENSG00000134057	CCNB1	709.743	1.09714	0.26986	4.06559	4.7912e-05	0.000904197	2	0	0	0	0	0	0	0	0	0	0	0	0	0	0	0	0	0	0	0	1	0	1	0	0	0	0	0	0	0	0	0
ENSG00000154640	BTG3	467.962	-0.806383	0.198346	-4.06554	4.79218e-05	0.000904197	0	0	0	0	0	0	0	0	0	0	0	0	0	0	0	0	0	0	0	0	0	0	0	0	0	0	0	0	0	0	0	0
ENSG00000109667	SLC2A9	292.231	-1.07574	0.264705	-4.06393	4.82527e-05	0.000909596	0	0	0	0	0	0	0	0	0	0	0	0	0	0	0	0	0	0	0	0	0	0	0	0	0	0	0	0	0	0	0	0
ENSG00000182938	OTOP3	2132.53	-1.60085	0.393964	-4.06344	4.83553e-05	0.000910685	0	0	0	0	0	0	0	0	0	0	0	0	0	0	0	0	0	0	0	0	0	0	0	0	0	0	0	0	0	0	0	0
ENSG00000100911	PSME2	6032.58	0.769024	0.189297	4.06252	4.85461e-05	0.00091343	0	0	0	0	0	0	0	0	0	0	0	0	0	0	0	0	0	0	0	0	0	0	0	0	0	0	0	0	0	0	0	0
ENSG00000134028	ADAMDEC1	3332.83	-1.72514	0.424689	-4.06214	4.86255e-05	0.000914078	0	0	0	0	0	0	0	0	0	0	0	0	0	0	0	0	0	0	0	0	0	0	0	0	0	0	0	0	0	0	0	0
ENSG00000177694	NAALADL2	728.844	0.777156	0.191349	4.06147	4.87652e-05	0.000915857	0	0	0	0	0	0	0	0	0	0	0	0	0	0	0	0	0	0	0	0	0	0	0	0	0	0	0	0	0	0	0	0
ENSG00000170734	POLH	327.06	0.57381	0.141316	4.06048	4.89711e-05	0.000917361	2	0	0	0	0	0	0	0	0	0	0	0	0	0	0	0	0	0	1	0	1	0	0	0	0	0	0	0	0	0	0	0
ENSG00000178295	GEN1	777.158	0.633127	0.155912	4.0608	4.89044e-05	0.000917361	1	0	0	0	0	0	0	0	0	0	0	0	0	0	0	0	0	0	0	0	0	0	1	0	0	0	0	0	0	0	0	0
ENSG00000156802	ATAD2	952.208	0.669201	0.16481	4.06044	4.89807e-05	0.000917361	1	0	0	0	0	0	0	0	0	0	0	0	0	0	0	0	0	0	0	0	0	0	1	0	0	0	0	0	0	0	0	0
ENSG00000161395	PGAP3	453.58	-0.799977	0.197052	-4.05972	4.91317e-05	0.000919341	0	0	0	0	0	0	0	0	0	0	0	0	0	0	0	0	0	0	0	0	0	0	0	0	0	0	0	0	0	0	0	0
ENSG00000076604	TRAF4	1043.2	-0.744748	0.183476	-4.0591	4.92623e-05	0.000920938	0	0	0	0	0	0	0	0	0	0	0	0	0	0	0	0	0	0	0	0	0	0	0	0	0	0	0	0	0	0	0	0
ENSG00000124151	NCOA3	1981.92	0.484175	0.119298	4.05853	4.93832e-05	0.00092235	2	0	0	0	0	0	0	0	0	0	0	0	0	0	0	0	0	0	1	0	1	0	0	0	0	0	0	0	0	0	0	0
ENSG00000197550	RP11-460N11.2	34.1039	1.4011	0.345433	4.05607	4.99059e-05	0.000931256	0	0	0	0	0	0	0	0	0	0	0	0	0	0	0	0	0	0	0	0	0	0	0	0	0	0	0	0	0	0	0	0
ENSG00000258134	RP11-956A19.1	11.5809	2.45813	0.606075	4.05582	4.99587e-05	0.000931387	0	0	0	0	0	0	0	0	0	0	0	0	0	0	0	0	0	0	0	0	0	0	0	0	0	0	0	0	0	0	0	0
ENSG00000106829	TLE4	458.321	0.598018	0.147482	4.05484	5.01676e-05	0.000934424	2	0	0	0	0	0	0	0	0	0	0	0	0	0	0	0	0	0	1	0	1	0	0	0	0	0	0	0	0	0	0	0
ENSG00000106605	BLVRA	114.693	1.22187	0.30176	4.04913	5.14073e-05	0.000956638	2	0	0	0	0	0	0	0	0	0	0	0	0	0	0	0	0	0	0	1	1	0	0	0	0	0	0	0	0	0	0	0
ENSG00000006652	IFRD1	1713.96	-0.8276	0.204404	-4.04885	5.14705e-05	0.000956936	0	0	0	0	0	0	0	0	0	0	0	0	0	0	0	0	0	0	0	0	0	0	0	0	0	0	0	0	0	0	0	0
ENSG00000166845	C18orf54	88.5848	1.20664	0.298068	4.0482	5.16121e-05	0.000958692	1	0	0	0	0	0	0	0	0	0	0	0	0	0	0	0	0	0	0	0	1	0	0	0	0	0	0	0	0	0	0	0
ENSG00000263499	RP11-118E18.4	18.4225	1.82989	0.452062	4.04786	5.16875e-05	0.000959216	0	0	0	0	0	0	0	0	0	0	0	0	0	0	0	0	0	0	0	0	0	0	0	0	0	0	0	0	0	0	0	0
ENSG00000116171	SCP2	7754.47	-0.690707	0.170829	-4.04328	5.27091e-05	0.000977283	1	0	0	0	0	0	0	0	0	0	0	0	0	0	0	0	0	0	0	0	0	0	0	1	0	0	0	0	0	0	0	0
ENSG00000167106	FAM102A	1706.38	-0.951909	0.235445	-4.04302	5.27669e-05	0.000977462	3	0	0	0	0	0	0	0	0	0	1	0	0	0	0	1	0	0	0	0	0	0	0	0	0	0	0	0	0	1	0	0
ENSG00000119862	LGALSL	671.814	-0.928023	0.229613	-4.04168	5.30704e-05	0.000982189	0	0	0	0	0	0	0	0	0	0	0	0	0	0	0	0	0	0	0	0	0	0	0	0	0	0	0	0	0	0	0	0
ENSG00000178719	GRINA	587.982	-0.545334	0.135002	-4.03945	5.35773e-05	0.000990667	1	0	0	0	0	0	0	0	0	0	0	0	0	0	0	0	0	0	0	0	0	0	0	0	0	0	0	0	0	1	0	0
ENSG00000176428	VPS37D	16.4347	-1.58158	0.391559	-4.03919	5.36352e-05	0.000990837	1	0	0	0	0	0	0	0	0	0	0	0	0	0	0	1	0	0	0	0	0	0	0	0	0	0	0	0	0	0	0	0
ENSG00000204991	SPIRE2	445.381	-0.69581	0.172312	-4.03809	5.38888e-05	0.000994618	1	0	0	0	0	0	0	0	0	0	1	0	0	0	0	0	0	0	0	0	0	0	0	0	0	0	0	0	0	0	0	0
ENSG00000185262	UBALD2	311.05	-0.948198	0.234914	-4.03636	5.42858e-05	0.00100053	2	0	0	0	0	0	0	0	0	0	0	0	0	1	0	1	0	0	0	0	0	0	0	0	0	0	0	0	0	0	0	0
ENSG00000227388	RP11-112J3.16	38.7989	1.05552	0.26152	4.03608	5.43507e-05	0.00100053	0	0	0	0	0	0	0	0	0	0	0	0	0	0	0	0	0	0	0	0	0	0	0	0	0	0	0	0	0	0	0	0
ENSG00000223549	MTND5P28	26.7164	1.95928	0.485444	4.03606	5.43566e-05	0.00100053	0	0	0	0	0	0	0	0	0	0	0	0	0	0	0	0	0	0	0	0	0	0	0	0	0	0	0	0	0	0	0	0
ENSG00000173077	2001-12-01	13.234	-3.30946	0.820195	-4.03497	5.46103e-05	0.00100429	0	0	0	0	0	0	0	0	0	0	0	0	0	0	0	0	0	0	0	0	0	0	0	0	0	0	0	0	0	0	0	0
ENSG00000244687	UBE2V1	199.31	0.617829	0.15319	4.03308	5.50511e-05	0.00101148	1	0	0	0	0	0	0	0	0	0	0	0	0	0	0	0	0	0	0	0	1	0	0	0	0	0	0	0	0	0	0	0
ENSG00000129810	SGO1	153.547	0.825626	0.204737	4.03262	5.51579e-05	0.00101252	0	0	0	0	0	0	0	0	0	0	0	0	0	0	0	0	0	0	0	0	0	0	0	0	0	0	0	0	0	0	0	0
ENSG00000196684	HSH2D	57.8474	0.89274	0.221406	4.03215	5.52695e-05	0.0010131	0	0	0	0	0	0	0	0	0	0	0	0	0	0	0	0	0	0	0	0	0	0	0	0	0	0	0	0	0	0	0	0
ENSG00000264198	NA	959.682	1.00152	0.248397	4.03195	5.53154e-05	0.0010131	0	0	0	0	0	0	0	0	0	0	0	0	0	0	0	0	0	0	0	0	0	0	0	0	0	0	0	0	0	0	0	0
ENSG00000010310	GIPR	72.5507	1.10736	0.274661	4.03174	5.53649e-05	0.0010131	0	0	0	0	0	0	0	0	0	0	0	0	0	0	0	0	0	0	0	0	0	0	0	0	0	0	0	0	0	0	0	0
ENSG00000086065	CHMP5	1490.74	-0.595582	0.147727	-4.03164	5.53886e-05	0.0010131	0	0	0	0	0	0	0	0	0	0	0	0	0	0	0	0	0	0	0	0	0	0	0	0	0	0	0	0	0	0	0	0
ENSG00000107362	ABHD17B	1187.19	-0.923639	0.229127	-4.03113	5.55093e-05	0.00101439	0	0	0	0	0	0	0	0	0	0	0	0	0	0	0	0	0	0	0	0	0	0	0	0	0	0	0	0	0	0	0	0
ENSG00000114796	KLHL24	1630.83	-0.66012	0.163852	-4.02876	5.60729e-05	0.00102285	2	0	0	0	0	0	0	0	0	0	0	0	0	0	0	0	0	1	0	0	0	0	0	1	0	0	0	0	0	0	0	0
ENSG00000161921	CXCL16	857.634	-0.853203	0.211776	-4.0288	5.60627e-05	0.00102285	0	0	0	0	0	0	0	0	0	0	0	0	0	0	0	0	0	0	0	0	0	0	0	0	0	0	0	0	0	0	0	0
ENSG00000223599	RP11-216N14.7	74.1898	1.06969	0.265538	4.0284	5.61574e-05	0.00102347	0	0	0	0	0	0	0	0	0	0	0	0	0	0	0	0	0	0	0	0	0	0	0	0	0	0	0	0	0	0	0	0
ENSG00000222414	RNU2-59P	5270.28	-1.42568	0.354026	-4.02706	5.64783e-05	0.0010284	0	0	0	0	0	0	0	0	0	0	0	0	0	0	0	0	0	0	0	0	0	0	0	0	0	0	0	0	0	0	0	0
ENSG00000181004	BBS12	154.213	-0.782367	0.194313	-4.02632	5.66574e-05	0.00103074	0	0	0	0	0	0	0	0	0	0	0	0	0	0	0	0	0	0	0	0	0	0	0	0	0	0	0	0	0	0	0	0
ENSG00000223959	AFG3L1P	451.181	0.437973	0.108788	4.02595	5.67464e-05	0.00103143	0	0	0	0	0	0	0	0	0	0	0	0	0	0	0	0	0	0	0	0	0	0	0	0	0	0	0	0	0	0	0	0
ENSG00000105722	ERF	337.892	-0.95356	0.236905	-4.02508	5.69559e-05	0.00103432	2	0	0	0	0	0	0	0	0	0	0	0	0	0	0	1	0	0	0	0	0	0	0	0	1	0	0	0	0	0	0	0
ENSG00000089289	IGBP1	804.31	-0.612334	0.152148	-4.02459	5.7074e-05	0.00103554	0	0	0	0	0	0	0	0	0	0	0	0	0	0	0	0	0	0	0	0	0	0	0	0	0	0	0	0	0	0	0	0
ENSG00000162460	TMEM82	253.324	-1.50775	0.374721	-4.02367	5.72982e-05	0.00103868	0	0	0	0	0	0	0	0	0	0	0	0	0	0	0	0	0	0	0	0	0	0	0	0	0	0	0	0	0	0	0	0
ENSG00000198074	AKR1B10	14902.3	-1.31992	0.328069	-4.02331	5.73868e-05	0.00103888	0	0	0	0	0	0	0	0	0	0	0	0	0	0	0	0	0	0	0	0	0	0	0	0	0	0	0	0	0	0	0	0
ENSG00000258760	CTD-2509G16.5	14.0973	1.81778	0.451823	4.02321	5.74114e-05	0.00103888	0	0	0	0	0	0	0	0	0	0	0	0	0	0	0	0	0	0	0	0	0	0	0	0	0	0	0	0	0	0	0	0
ENSG00000111701	APOBEC1	958.091	-1.01557	0.252452	-4.0228	5.75106e-05	0.00103974	0	0	0	0	0	0	0	0	0	0	0	0	0	0	0	0	0	0	0	0	0	0	0	0	0	0	0	0	0	0	0	0
ENSG00000066279	ASPM	1825.85	1.01155	0.251474	4.02248	5.75883e-05	0.00104022	0	0	0	0	0	0	0	0	0	0	0	0	0	0	0	0	0	0	0	0	0	0	0	0	0	0	0	0	0	0	0	0
ENSG00000113805	CNTN3	49.0793	-2.3108	0.57457	-4.02179	5.77587e-05	0.00104237	0	0	0	0	0	0	0	0	0	0	0	0	0	0	0	0	0	0	0	0	0	0	0	0	0	0	0	0	0	0	0	0
ENSG00000196372	ASB13	839.978	-0.73481	0.182718	-4.02154	5.78177e-05	0.00104251	0	0	0	0	0	0	0	0	0	0	0	0	0	0	0	0	0	0	0	0	0	0	0	0	0	0	0	0	0	0	0	0
ENSG00000009950	MLXIPL	544.809	-0.852946	0.212212	-4.01932	5.83674e-05	0.00105149	1	0	0	0	0	0	0	0	0	0	1	0	0	0	0	0	0	0	0	0	0	0	0	0	0	0	0	0	0	0	0	0
ENSG00000197057	DTHD1	41.6252	1.74504	0.434202	4.01896	5.84552e-05	0.00105214	1	0	0	0	0	0	0	0	0	0	0	0	0	0	0	0	0	0	0	0	1	0	0	0	0	0	0	0	0	0	0	0
ENSG00000130340	SNX9	2454.19	-0.660843	0.164467	-4.01808	5.86754e-05	0.00105517	0	0	0	0	0	0	0	0	0	0	0	0	0	0	0	0	0	0	0	0	0	0	0	0	0	0	0	0	0	0	0	0
ENSG00000137101	CD72	38.6801	2.1336	0.531061	4.01762	5.879e-05	0.0010563	0	0	0	0	0	0	0	0	0	0	0	0	0	0	0	0	0	0	0	0	0	0	0	0	0	0	0	0	0	0	0	0
ENSG00000080371	RAB21	1470.16	-0.513777	0.127896	-4.01715	5.8906e-05	0.00105745	1	0	0	0	0	0	0	0	0	1	0	0	0	0	0	0	0	0	0	0	0	0	0	0	0	0	0	0	0	0	0	0
ENSG00000158156	XKR8	155.579	-0.638406	0.158953	-4.01633	5.91116e-05	0.00105926	3	0	0	0	0	0	0	0	0	0	1	0	0	0	0	1	0	0	0	0	0	0	0	1	0	0	0	0	0	0	0	0
ENSG00000166046	TCP11L2	351.057	-0.688628	0.171451	-4.01648	5.90738e-05	0.00105926	0	0	0	0	0	0	0	0	0	0	0	0	0	0	0	0	0	0	0	0	0	0	0	0	0	0	0	0	0	0	0	0
ENSG00000101017	CD40	230.913	0.866196	0.215852	4.01292	5.99711e-05	0.00107372	0	0	0	0	0	0	0	0	0	0	0	0	0	0	0	0	0	0	0	0	0	0	0	0	0	0	0	0	0	0	0	0
ENSG00000133639	BTG1	2142.48	-0.646057	0.161008	-4.01258	6.00586e-05	0.00107434	2	0	0	0	0	1	0	0	0	0	0	0	0	0	0	0	0	1	0	0	0	0	0	0	0	0	0	0	0	0	0	0
ENSG00000131791	PRKAB2	2794.96	-0.869329	0.216702	-4.01163	6.03004e-05	0.00107747	0	0	0	0	0	0	0	0	0	0	0	0	0	0	0	0	0	0	0	0	0	0	0	0	0	0	0	0	0	0	0	0
ENSG00000230539	AOAH-IT1	22.9174	1.52612	0.380439	4.01148	6.03396e-05	0.00107747	0	0	0	0	0	0	0	0	0	0	0	0	0	0	0	0	0	0	0	0	0	0	0	0	0	0	0	0	0	0	0	0
ENSG00000092421	SEMA6A	2144.15	-0.696533	0.173661	-4.01087	6.04943e-05	0.00107898	2	1	0	0	0	0	0	0	0	1	0	0	0	0	0	0	0	0	0	0	0	0	0	0	0	0	0	0	0	0	0	0
ENSG00000129270	NA	102.514	-1.20949	0.301564	-4.01073	6.05306e-05	0.00107898	0	0	0	0	0	0	0	0	0	0	0	0	0	0	0	0	0	0	0	0	0	0	0	0	0	0	0	0	0	0	0	0
ENSG00000023839	ABCC2	4682.65	-1.28363	0.320069	-4.01049	6.05917e-05	0.00107913	0	0	0	0	0	0	0	0	0	0	0	0	0	0	0	0	0	0	0	0	0	0	0	0	0	0	0	0	0	0	0	0
ENSG00000141429	GALNT1	4995.61	-0.815629	0.203418	-4.00962	6.08162e-05	0.00108218	0	0	0	0	0	0	0	0	0	0	0	0	0	0	0	0	0	0	0	0	0	0	0	0	0	0	0	0	0	0	0	0
ENSG00000165626	BEND7	1061.28	-0.941743	0.234912	-4.00892	6.09981e-05	0.00108446	0	0	0	0	0	0	0	0	0	0	0	0	0	0	0	0	0	0	0	0	0	0	0	0	0	0	0	0	0	0	0	0
ENSG00000125772	GPCPD1	3136.66	-0.609289	0.152	-4.00848	6.11099e-05	0.00108455	3	0	0	0	1	0	0	0	0	0	0	0	0	0	0	1	0	0	0	0	0	0	0	0	0	0	0	1	0	0	0	0
ENSG00000135976	ANKRD36	1031.74	0.746991	0.186352	4.00849	6.11074e-05	0.00108455	0	0	0	0	0	0	0	0	0	0	0	0	0	0	0	0	0	0	0	0	0	0	0	0	0	0	0	0	0	0	0	0
ENSG00000182551	ADI1	1792.03	-1.06454	0.265739	-4.00595	6.177e-05	0.00109531	1	0	0	0	0	0	0	0	0	0	0	0	0	0	0	0	0	0	0	0	0	0	0	0	0	0	0	1	0	0	0	0
ENSG00000204653	ASPDH	34.2403	-2.49716	0.623571	-4.00461	6.21202e-05	0.00110056	0	0	0	0	0	0	0	0	0	0	0	0	0	0	0	0	0	0	0	0	0	0	0	0	0	0	0	0	0	0	0	0
ENSG00000148154	UGCG	3352.41	-0.778004	0.194308	-4.00397	6.22879e-05	0.00110257	0	0	0	0	0	0	0	0	0	0	0	0	0	0	0	0	0	0	0	0	0	0	0	0	0	0	0	0	0	0	0	0
ENSG00000005812	FBXL3	1522.62	-0.654999	0.163648	-4.00249	6.26804e-05	0.00110855	0	0	0	0	0	0	0	0	0	0	0	0	0	0	0	0	0	0	0	0	0	0	0	0	0	0	0	0	0	0	0	0
ENSG00000186638	KIF24	201.356	0.748927	0.187195	4.00079	6.31301e-05	0.00111457	1	0	0	0	0	0	0	0	0	0	0	0	0	0	0	0	0	0	1	0	0	0	0	0	0	0	0	0	0	0	0	0
ENSG00000257256	RP3-405J10.4	33.5233	1.20756	0.301818	4.00096	6.30873e-05	0.00111457	0	0	0	0	0	0	0	0	0	0	0	0	0	0	0	0	0	0	0	0	0	0	0	0	0	0	0	0	0	0	0	0
ENSG00000114902	SPCS1	1041.03	-0.502126	0.125572	-3.9987	6.36919e-05	0.00112351	0	0	0	0	0	0	0	0	0	0	0	0	0	0	0	0	0	0	0	0	0	0	0	0	0	0	0	0	0	0	0	0
ENSG00000049860	HEXB	1686.76	-0.550688	0.13773	-3.99831	6.37974e-05	0.00112439	0	0	0	0	0	0	0	0	0	0	0	0	0	0	0	0	0	0	0	0	0	0	0	0	0	0	0	0	0	0	0	0
ENSG00000117298	ECE1	1567.57	-0.762011	0.190634	-3.99724	6.40853e-05	0.00112849	0	0	0	0	0	0	0	0	0	0	0	0	0	0	0	0	0	0	0	0	0	0	0	0	0	0	0	0	0	0	0	0
ENSG00000110244	APOA4	97376.2	-3.2549	0.814372	-3.99682	6.42003e-05	0.00112954	0	0	0	0	0	0	0	0	0	0	0	0	0	0	0	0	0	0	0	0	0	0	0	0	0	0	0	0	0	0	0	0
ENSG00000197275	RAD54B	68.0013	0.89645	0.224375	3.99533	6.46046e-05	0.00113567	1	0	0	0	0	0	0	0	0	0	0	0	0	0	0	0	0	0	1	0	0	0	0	0	0	0	0	0	0	0	0	0
ENSG00000169245	CXCL10	566.842	2.7289	0.683553	3.99223	6.54552e-05	0.00114962	1	0	0	0	0	0	0	0	0	0	0	0	0	0	0	0	0	0	0	0	1	0	0	0	0	0	0	0	0	0	0	0
ENSG00000269190	FBXO17	39.8251	-1.94058	0.486154	-3.99169	6.56028e-05	0.00115023	1	0	1	0	0	0	0	0	0	0	0	0	0	0	0	0	0	0	0	0	0	0	0	0	0	0	0	0	0	0	0	0
ENSG00000117411	B4GALT2	250.805	-0.770161	0.192932	-3.99188	6.55525e-05	0.00115023	0	0	0	0	0	0	0	0	0	0	0	0	0	0	0	0	0	0	0	0	0	0	0	0	0	0	0	0	0	0	0	0
ENSG00000070614	NDST1	1470.97	-0.446203	0.11183	-3.99002	6.60676e-05	0.00115738	2	0	1	0	0	0	0	0	0	0	0	0	0	0	0	0	0	0	0	0	0	0	0	1	0	0	0	0	0	0	0	0
ENSG00000237263	MAPK6PS3	69.7101	1.08284	0.271548	3.98767	6.67257e-05	0.0011679	0	0	0	0	0	0	0	0	0	0	0	0	0	0	0	0	0	0	0	0	0	0	0	0	0	0	0	0	0	0	0	0
ENSG00000215284	RP11-198M15.1	13.5828	2.09405	0.525292	3.98644	6.70708e-05	0.00117293	0	0	0	0	0	0	0	0	0	0	0	0	0	0	0	0	0	0	0	0	0	0	0	0	0	0	0	0	0	0	0	0
ENSG00000197142	ACSL5	30699.5	-0.707152	0.177419	-3.98578	6.7258e-05	0.00117519	0	0	0	0	0	0	0	0	0	0	0	0	0	0	0	0	0	0	0	0	0	0	0	0	0	0	0	0	0	0	0	0
ENSG00000188536	HBA2	17.3506	-2.55078	0.640025	-3.98543	6.73583e-05	0.00117593	0	0	0	0	0	0	0	0	0	0	0	0	0	0	0	0	0	0	0	0	0	0	0	0	0	0	0	0	0	0	0	0
ENSG00000114805	PLCH1	954.123	0.779885	0.195733	3.98444	6.76408e-05	0.00117985	0	0	0	0	0	0	0	0	0	0	0	0	0	0	0	0	0	0	0	0	0	0	0	0	0	0	0	0	0	0	0	0
ENSG00000069849	ATP1B3	2421.92	-0.64489	0.162083	-3.97876	6.92744e-05	0.00120731	1	0	0	0	0	0	0	0	0	0	0	0	0	0	0	0	0	0	0	0	0	0	0	0	0	0	0	1	0	0	0	0
ENSG00000136122	BORA	313.791	0.684852	0.172167	3.97783	6.95464e-05	0.00121036	0	0	0	0	0	0	0	0	0	0	0	0	0	0	0	0	0	0	0	0	0	0	0	0	0	0	0	0	0	0	0	0
ENSG00000257298	RP3-405J10.3	306.103	0.764394	0.192167	3.97776	6.95684e-05	0.00121036	0	0	0	0	0	0	0	0	0	0	0	0	0	0	0	0	0	0	0	0	0	0	0	0	0	0	0	0	0	0	0	0
ENSG00000167972	ABCA3	77.4742	-1.09629	0.275662	-3.97693	6.98095e-05	0.00121352	0	0	0	0	0	0	0	0	0	0	0	0	0	0	0	0	0	0	0	0	0	0	0	0	0	0	0	0	0	0	0	0
ENSG00000171425	ZNF581	84.469	-0.806507	0.202883	-3.97523	7.03101e-05	0.00122066	0	0	0	0	0	0	0	0	0	0	0	0	0	0	0	0	0	0	0	0	0	0	0	0	0	0	0	0	0	0	0	0
ENSG00000159461	AMFR	3684.75	-0.67591	0.170035	-3.97513	7.03409e-05	0.00122066	0	0	0	0	0	0	0	0	0	0	0	0	0	0	0	0	0	0	0	0	0	0	0	0	0	0	0	0	0	0	0	0
ENSG00000104267	CA2	5381.09	-1.40555	0.353694	-3.97391	7.07023e-05	0.00122589	0	0	0	0	0	0	0	0	0	0	0	0	0	0	0	0	0	0	0	0	0	0	0	0	0	0	0	0	0	0	0	0
ENSG00000172070	NA	135.402	-1.1377	0.286343	-3.97321	7.09095e-05	0.00122843	0	0	0	0	0	0	0	0	0	0	0	0	0	0	0	0	0	0	0	0	0	0	0	0	0	0	0	0	0	0	0	0
ENSG00000165480	SKA3	154.616	0.869466	0.218844	3.97299	7.09768e-05	0.00122855	0	0	0	0	0	0	0	0	0	0	0	0	0	0	0	0	0	0	0	0	0	0	0	0	0	0	0	0	0	0	0	0
ENSG00000142677	IL22RA1	701.789	-0.736324	0.185452	-3.97044	7.17414e-05	0.00124073	0	0	0	0	0	0	0	0	0	0	0	0	0	0	0	0	0	0	0	0	0	0	0	0	0	0	0	0	0	0	0	0
ENSG00000180316	PNPLA1	16.7544	-1.80551	0.45479	-3.96999	7.1877e-05	0.00124202	0	0	0	0	0	0	0	0	0	0	0	0	0	0	0	0	0	0	0	0	0	0	0	0	0	0	0	0	0	0	0	0
ENSG00000261884	CTC-479C5.12	94.1829	1.03893	0.261774	3.96879	7.2239e-05	0.00124721	0	0	0	0	0	0	0	0	0	0	0	0	0	0	0	0	0	0	0	0	0	0	0	0	0	0	0	0	0	0	0	0
ENSG00000102780	DGKH	456.084	0.647479	0.163227	3.96674	7.28621e-05	0.0012564	2	0	0	0	0	0	0	0	0	0	0	0	0	0	0	0	0	0	1	0	1	0	0	0	0	0	0	0	0	0	0	0
ENSG00000115163	CENPA	114.064	1.04107	0.262456	3.96663	7.2895e-05	0.0012564	2	0	0	0	0	0	0	0	0	0	0	0	0	0	0	0	0	0	0	0	1	0	0	0	0	0	0	0	0	0	1	0
ENSG00000129173	E2F8	332.675	1.09927	0.277172	3.96602	7.30817e-05	0.00125855	1	0	0	0	0	0	0	0	0	0	0	0	0	0	0	0	0	0	0	0	1	0	0	0	0	0	0	0	0	0	0	0
ENSG00000211967	IGHV3-53	269.444	1.85137	0.466965	3.9647	7.34883e-05	0.00126448	0	0	0	0	0	0	0	0	0	0	0	0	0	0	0	0	0	0	0	0	0	0	0	0	0	0	0	0	0	0	0	0
ENSG00000116285	ERRFI1	1310.92	-0.948392	0.239233	-3.96431	7.36096e-05	0.0012655	1	0	0	0	0	1	0	0	0	0	0	0	0	0	0	0	0	0	0	0	0	0	0	0	0	0	0	0	0	0	0	0
ENSG00000104415	WISP1	53.5114	1.3175	0.332409	3.96349	7.38625e-05	0.00126877	0	0	0	0	0	0	0	0	0	0	0	0	0	0	0	0	0	0	0	0	0	0	0	0	0	0	0	0	0	0	0	0
ENSG00000130294	KIF1A	88.8838	-0.833952	0.210441	-3.96287	7.40544e-05	0.001271	1	0	0	0	0	0	0	0	0	0	0	0	0	0	0	0	0	0	0	0	0	0	0	0	0	0	0	1	0	0	0	0
ENSG00000101871	MID1	634.796	0.451312	0.113933	3.96119	7.45784e-05	0.00127735	3	0	0	0	0	0	0	0	0	0	0	0	0	0	0	0	0	0	1	0	1	0	0	0	0	0	0	0	0	0	1	0
ENSG00000006327	TNFRSF12A	330.463	-1.45815	0.368136	-3.9609	7.46663e-05	0.00127735	1	0	0	0	0	0	0	0	0	0	1	0	0	0	0	0	0	0	0	0	0	0	0	0	0	0	0	0	0	0	0	0
ENSG00000162461	SLC25A34	513.225	-1.10336	0.278565	-3.96087	7.46759e-05	0.00127735	1	0	0	0	0	0	0	0	0	0	1	0	0	0	0	0	0	0	0	0	0	0	0	0	0	0	0	0	0	0	0	0
ENSG00000153093	ACOXL	11.3729	3.03425	0.76604	3.96096	7.46499e-05	0.00127735	0	0	0	0	0	0	0	0	0	0	0	0	0	0	0	0	0	0	0	0	0	0	0	0	0	0	0	0	0	0	0	0
ENSG00000113070	HBEGF	180.292	-2.20108	0.555867	-3.95973	7.50355e-05	0.00128242	0	0	0	0	0	0	0	0	0	0	0	0	0	0	0	0	0	0	0	0	0	0	0	0	0	0	0	0	0	0	0	0
ENSG00000235505	RP11-693N9.2	97.8605	1.00713	0.254378	3.95917	7.52116e-05	0.00128435	0	0	0	0	0	0	0	0	0	0	0	0	0	0	0	0	0	0	0	0	0	0	0	0	0	0	0	0	0	0	0	0
ENSG00000258216	RP11-654D12.2	48.1284	-1.83515	0.463632	-3.95821	7.55126e-05	0.00128841	0	0	0	0	0	0	0	0	0	0	0	0	0	0	0	0	0	0	0	0	0	0	0	0	0	0	0	0	0	0	0	0
ENSG00000146085	MUT	1586.52	-0.553692	0.139906	-3.95761	7.57027e-05	0.00129057	0	0	0	0	0	0	0	0	0	0	0	0	0	0	0	0	0	0	0	0	0	0	0	0	0	0	0	0	0	0	0	0
ENSG00000079335	CDC14A	851.133	-0.967101	0.244445	-3.95631	7.61173e-05	0.00129655	0	0	0	0	0	0	0	0	0	0	0	0	0	0	0	0	0	0	0	0	0	0	0	0	0	0	0	0	0	0	0	0
ENSG00000242887	IGHJ3	43.6751	2.16796	0.548056	3.95572	7.63038e-05	0.00129863	0	0	0	0	0	0	0	0	0	0	0	0	0	0	0	0	0	0	0	0	0	0	0	0	0	0	0	0	0	0	0	0
ENSG00000100344	PNPLA3	91.2741	2.06238	0.521701	3.95319	7.71164e-05	0.00131137	0	0	0	0	0	0	0	0	0	0	0	0	0	0	0	0	0	0	0	0	0	0	0	0	0	0	0	0	0	0	0	0
ENSG00000165948	IFI27L1	176.903	0.79098	0.200102	3.95289	7.72133e-05	0.00131192	0	0	0	0	0	0	0	0	0	0	0	0	0	0	0	0	0	0	0	0	0	0	0	0	0	0	0	0	0	0	0	0
ENSG00000249096	RP11-290F5.1	213.613	1.49775	0.379044	3.95139	7.76996e-05	0.00131908	0	0	0	0	0	0	0	0	0	0	0	0	0	0	0	0	0	0	0	0	0	0	0	0	0	0	0	0	0	0	0	0
ENSG00000143624	INTS3	1353.6	0.474996	0.120256	3.94988	7.81916e-05	0.00132632	0	0	0	0	0	0	0	0	0	0	0	0	0	0	0	0	0	0	0	0	0	0	0	0	0	0	0	0	0	0	0	0
ENSG00000151490	PTPRO	158.431	1.83842	0.465588	3.94858	7.86148e-05	0.00133239	0	0	0	0	0	0	0	0	0	0	0	0	0	0	0	0	0	0	0	0	0	0	0	0	0	0	0	0	0	0	0	0
ENSG00000131482	G6PC	1067.95	-2.55701	0.647649	-3.94815	7.87586e-05	0.00133371	1	0	1	0	0	0	0	0	0	0	0	0	0	0	0	0	0	0	0	0	0	0	0	0	0	0	0	0	0	0	0	0
ENSG00000221676	RNU6ATAC	16.1113	-2.3647	0.599294	-3.94582	7.9528e-05	0.00134562	0	0	0	0	0	0	0	0	0	0	0	0	0	0	0	0	0	0	0	0	0	0	0	0	0	0	0	0	0	0	0	0
ENSG00000167600	CYP2S1	1830.39	-1.57264	0.398617	-3.94524	7.97217e-05	0.00134777	0	0	0	0	0	0	0	0	0	0	0	0	0	0	0	0	0	0	0	0	0	0	0	0	0	0	0	0	0	0	0	0
ENSG00000232388	LINC00493	287.808	-0.593345	0.150493	-3.94267	8.05811e-05	0.00136117	0	0	0	0	0	0	0	0	0	0	0	0	0	0	0	0	0	0	0	0	0	0	0	0	0	0	0	0	0	0	0	0
ENSG00000101447	FAM83D	177.147	0.962097	0.244091	3.94155	8.09561e-05	0.00136637	0	0	0	0	0	0	0	0	0	0	0	0	0	0	0	0	0	0	0	0	0	0	0	0	0	0	0	0	0	0	0	0
ENSG00000184445	KNTC1	1697.58	0.859979	0.218223	3.94082	8.12021e-05	0.00136825	3	0	0	0	0	0	0	0	0	0	0	0	0	0	0	0	0	0	1	0	1	0	1	0	0	0	0	0	0	0	0	0
ENSG00000004468	CD38	278.739	1.10815	0.281186	3.94098	8.11498e-05	0.00136825	2	0	0	0	0	0	0	0	0	0	0	0	0	0	0	0	1	0	0	0	0	0	0	0	0	0	1	0	0	0	0	0
ENSG00000142541	RPL13A	10504.5	-0.486735	0.12352	-3.94052	8.13038e-05	0.00136883	1	0	0	0	0	0	0	0	0	0	0	0	0	0	0	0	0	0	0	0	0	0	0	0	0	0	0	1	0	0	0	0
ENSG00000233834	AC005083.1	90.5015	-0.998174	0.253349	-3.93991	8.15126e-05	0.00137121	0	0	0	0	0	0	0	0	0	0	0	0	0	0	0	0	0	0	0	0	0	0	0	0	0	0	0	0	0	0	0	0
ENSG00000182481	KPNA2	1082.04	0.920071	0.233596	3.93873	8.19129e-05	0.00137566	1	0	0	0	0	0	0	0	0	0	0	0	0	0	0	0	0	0	0	0	1	0	0	0	0	0	0	0	0	0	0	0
ENSG00000161800	RACGAP1	612.538	0.952341	0.241788	3.93875	8.19083e-05	0.00137566	0	0	0	0	0	0	0	0	0	0	0	0	0	0	0	0	0	0	0	0	0	0	0	0	0	0	0	0	0	0	0	0
ENSG00000182704	TSKU	486.18	-0.763224	0.193826	-3.93766	8.22786e-05	0.00137955	2	0	1	0	0	0	0	0	0	0	1	0	0	0	0	0	0	0	0	0	0	0	0	0	0	0	0	0	0	0	0	0
ENSG00000168014	C2CD3	760.361	0.575894	0.146253	3.93766	8.22801e-05	0.00137955	0	0	0	0	0	0	0	0	0	0	0	0	0	0	0	0	0	0	0	0	0	0	0	0	0	0	0	0	0	0	0	0
ENSG00000004059	ARF5	529.114	-0.598773	0.152072	-3.93744	8.23571e-05	0.0013797	0	0	0	0	0	0	0	0	0	0	0	0	0	0	0	0	0	0	0	0	0	0	0	0	0	0	0	0	0	0	0	0
ENSG00000134193	REG4	4215.56	1.7117	0.434748	3.93722	8.24301e-05	0.00137979	0	0	0	0	0	0	0	0	0	0	0	0	0	0	0	0	0	0	0	0	0	0	0	0	0	0	0	0	0	0	0	0
ENSG00000169045	HNRNPH1	8895.16	0.420779	0.106937	3.93483	8.32552e-05	0.00139245	1	0	0	0	0	0	0	0	0	0	0	0	0	0	0	0	0	0	0	0	1	0	0	0	0	0	0	0	0	0	0	0
ENSG00000146072	TNFRSF21	833.821	-1.18439	0.301139	-3.93304	8.38776e-05	0.00140171	0	0	0	0	0	0	0	0	0	0	0	0	0	0	0	0	0	0	0	0	0	0	0	0	0	0	0	0	0	0	0	0
ENSG00000177301	KCNA2	22.6714	2.11724	0.538693	3.93033	8.48281e-05	0.00141643	1	0	0	0	0	0	0	0	0	0	0	0	0	0	0	0	0	0	1	0	0	0	0	0	0	0	0	0	0	0	0	0
ENSG00000211973	IGHV1-69	1576.6	3.32328	0.846069	3.9279	8.56901e-05	0.00142965	0	0	0	0	0	0	0	0	0	0	0	0	0	0	0	0	0	0	0	0	0	0	0	0	0	0	0	0	0	0	0	0
ENSG00000084444	FAM234B	159.894	-0.92888	0.23654	-3.92695	8.60316e-05	0.00143417	0	0	0	0	0	0	0	0	0	0	0	0	0	0	0	0	0	0	0	0	0	0	0	0	0	0	0	0	0	0	0	0
ENSG00000104177	MYEF2	214.364	0.750574	0.191152	3.92658	8.61605e-05	0.00143514	0	0	0	0	0	0	0	0	0	0	0	0	0	0	0	0	0	0	0	0	0	0	0	0	0	0	0	0	0	0	0	0
ENSG00000183023	SLC8A1	1232.22	-0.827937	0.210916	-3.92543	8.65733e-05	0.00144083	2	0	1	0	0	0	0	0	0	0	0	0	0	0	0	0	0	0	0	0	0	0	0	0	0	0	0	1	0	0	0	0
ENSG00000128242	GAL3ST1	177.436	-1.79081	0.456268	-3.9249	8.67661e-05	0.00144286	0	0	0	0	0	0	0	0	0	0	0	0	0	0	0	0	0	0	0	0	0	0	0	0	0	0	0	0	0	0	0	0
ENSG00000181450	ZNF678	328.878	0.445058	0.113405	3.92452	8.69036e-05	0.00144396	3	0	0	0	0	0	0	0	0	0	0	0	0	0	0	0	0	0	1	0	1	0	0	0	0	0	0	0	0	0	1	0
ENSG00000227671	RP11-488L18.4	685.995	0.522623	0.133186	3.92402	8.70821e-05	0.00144575	0	0	0	0	0	0	0	0	0	0	0	0	0	0	0	0	0	0	0	0	0	0	0	0	0	0	0	0	0	0	0	0
ENSG00000187699	C2orf88	2211.47	-1.18796	0.302794	-3.92334	8.73295e-05	0.00144867	1	0	0	0	0	1	0	0	0	0	0	0	0	0	0	0	0	0	0	0	0	0	0	0	0	0	0	0	0	0	0	0
ENSG00000215421	ZNF407	1298.02	0.373393	0.0951955	3.92238	8.76776e-05	0.00145326	0	0	0	0	0	0	0	0	0	0	0	0	0	0	0	0	0	0	0	0	0	0	0	0	0	0	0	0	0	0	0	0
ENSG00000165066	NKX6-3	231.657	-1.16414	0.296854	-3.92158	8.79703e-05	0.00145692	1	0	0	0	0	0	0	0	0	0	0	0	0	0	0	0	0	0	0	0	0	0	0	0	0	0	0	0	0	1	0	0
ENSG00000158055	GRHL3	65.7146	-1.55656	0.397024	-3.92058	8.83377e-05	0.00146182	0	0	0	0	0	0	0	0	0	0	0	0	0	0	0	0	0	0	0	0	0	0	0	0	0	0	0	0	0	0	0	0
ENSG00000077152	UBE2T	144.187	0.900363	0.229696	3.91981	8.86188e-05	0.0014652	2	0	0	0	0	0	0	0	0	0	0	0	0	0	0	0	0	0	1	0	1	0	0	0	0	0	0	0	0	0	0	0
ENSG00000236254	MTND4P14	37.5551	1.26568	0.32292	3.91949	8.87383e-05	0.0014652	0	0	0	0	0	0	0	0	0	0	0	0	0	0	0	0	0	0	0	0	0	0	0	0	0	0	0	0	0	0	0	0
ENSG00000080031	PTPRH	4796.35	-0.821826	0.20968	-3.91943	8.87588e-05	0.0014652	0	0	0	0	0	0	0	0	0	0	0	0	0	0	0	0	0	0	0	0	0	0	0	0	0	0	0	0	0	0	0	0
ENSG00000160862	AZGP1	206.625	-0.985118	0.251399	-3.91854	8.90882e-05	0.00146945	0	0	0	0	0	0	0	0	0	0	0	0	0	0	0	0	0	0	0	0	0	0	0	0	0	0	0	0	0	0	0	0
ENSG00000144815	NXPE3	289.669	0.897888	0.229155	3.91826	8.91903e-05	0.00146994	2	0	0	0	0	0	0	0	0	0	0	0	0	0	0	0	0	0	0	0	0	1	1	0	0	0	0	0	0	0	0	0
ENSG00000105355	PLIN3	1349.19	-1.12741	0.287759	-3.91789	8.9329e-05	0.00147103	1	0	0	0	0	0	0	0	0	0	0	0	0	0	0	0	0	0	0	0	0	0	0	0	1	0	0	0	0	0	0	0
ENSG00000130413	STK33	197.223	0.789355	0.201518	3.91705	8.96382e-05	0.00147493	0	0	0	0	0	0	0	0	0	0	0	0	0	0	0	0	0	0	0	0	0	0	0	0	0	0	0	0	0	0	0	0
ENSG00000148814	LRRC27	143.998	0.74726	0.190831	3.91583	9.00943e-05	0.00148123	3	0	0	0	0	0	0	0	0	0	0	0	0	0	0	0	0	0	1	0	1	0	0	0	0	0	0	0	0	0	1	0
ENSG00000170088	TMEM192	305.627	-0.78193	0.199698	-3.91557	9.0191e-05	0.00148163	2	0	0	0	0	1	0	0	0	0	0	0	0	0	0	0	0	1	0	0	0	0	0	0	0	0	0	0	0	0	0	0
ENSG00000143882	ATP6V1C2	53.2969	1.01396	0.259019	3.91461	9.05509e-05	0.00148634	1	0	0	0	0	0	0	0	0	0	0	0	0	0	0	0	0	0	0	0	1	0	0	0	0	0	0	0	0	0	0	0
ENSG00000116497	S100PBP	768.292	0.566837	0.144826	3.91393	9.08068e-05	0.00148813	1	0	0	0	0	0	0	0	0	0	0	0	0	0	0	0	0	0	0	0	1	0	0	0	0	0	0	0	0	0	0	0
ENSG00000117984	CTSD	2682.97	-1.42604	0.364346	-3.91396	9.07939e-05	0.00148813	0	0	0	0	0	0	0	0	0	0	0	0	0	0	0	0	0	0	0	0	0	0	0	0	0	0	0	0	0	0	0	0
ENSG00000144063	MALL	412.47	-1.13371	0.289784	-3.91225	9.14384e-05	0.00149642	0	0	0	0	0	0	0	0	0	0	0	0	0	0	0	0	0	0	0	0	0	0	0	0	0	0	0	0	0	0	0	0
ENSG00000135324	MRAP2	130.364	1.21147	0.309665	3.9122	9.14597e-05	0.00149642	0	0	0	0	0	0	0	0	0	0	0	0	0	0	0	0	0	0	0	0	0	0	0	0	0	0	0	0	0	0	0	0
ENSG00000214050	FBXO16	26.0645	1.55136	0.396683	3.91082	9.19822e-05	0.00150376	0	0	0	0	0	0	0	0	0	0	0	0	0	0	0	0	0	0	0	0	0	0	0	0	0	0	0	0	0	0	0	0
ENSG00000183723	CMTM4	3661.52	-0.452873	0.115832	-3.90976	9.23892e-05	0.0015092	1	0	0	0	0	0	0	0	0	1	0	0	0	0	0	0	0	0	0	0	0	0	0	0	0	0	0	0	0	0	0	0
ENSG00000112984	KIF20A	353.952	1.09688	0.2806	3.90906	9.26572e-05	0.00151236	1	0	0	0	0	0	0	0	0	0	0	0	0	0	0	0	0	0	0	0	1	0	0	0	0	0	0	0	0	0	0	0
ENSG00000171502	COL24A1	122.527	1.3675	0.349863	3.90867	9.28073e-05	0.00151359	1	0	0	0	0	0	0	0	0	0	0	0	0	0	0	0	0	0	1	0	0	0	0	0	0	0	0	0	0	0	0	0
ENSG00000157456	CCNB2	338.051	0.919142	0.235277	3.90663	9.35907e-05	0.00152515	0	0	0	0	0	0	0	0	0	0	0	0	0	0	0	0	0	0	0	0	0	0	0	0	0	0	0	0	0	0	0	0
ENSG00000229206	RP11-397O4.1	15.2884	1.6199	0.414748	3.90575	9.3935e-05	0.00152953	0	0	0	0	0	0	0	0	0	0	0	0	0	0	0	0	0	0	0	0	0	0	0	0	0	0	0	0	0	0	0	0
ENSG00000233016	SNHG7	285.329	-0.774657	0.198348	-3.90554	9.40162e-05	0.00152963	0	0	0	0	0	0	0	0	0	0	0	0	0	0	0	0	0	0	0	0	0	0	0	0	0	0	0	0	0	0	0	0
ENSG00000169957	ZNF768	431.239	-0.746586	0.191187	-3.90501	9.42221e-05	0.00153101	2	0	1	0	0	0	0	0	0	0	0	0	0	0	0	1	0	0	0	0	0	0	0	0	0	0	0	0	0	0	0	0
ENSG00000170892	TSEN34	208.703	-0.696504	0.178365	-3.90493	9.42522e-05	0.00153101	0	0	0	0	0	0	0	0	0	0	0	0	0	0	0	0	0	0	0	0	0	0	0	0	0	0	0	0	0	0	0	0
ENSG00000136156	ITM2B	12688	-0.68744	0.176094	-3.90382	9.46845e-05	0.00153681	0	0	0	0	0	0	0	0	0	0	0	0	0	0	0	0	0	0	0	0	0	0	0	0	0	0	0	0	0	0	0	0
ENSG00000126391	FRMD8	560.58	-0.763673	0.195634	-3.90359	9.47774e-05	0.00153709	2	0	0	0	0	0	0	0	0	0	1	0	0	0	0	0	0	0	0	0	0	0	0	0	0	0	0	0	0	1	0	0
ENSG00000173933	RBM4	230.717	0.528129	0.135311	3.90308	9.49773e-05	0.0015391	0	0	0	0	0	0	0	0	0	0	0	0	0	0	0	0	0	0	0	0	0	0	0	0	0	0	0	0	0	0	0	0
ENSG00000118193	KIF14	446.267	1.13701	0.291391	3.902	9.54025e-05	0.00154476	1	0	0	0	0	0	0	0	0	0	0	0	0	0	0	0	0	0	1	0	0	0	0	0	0	0	0	0	0	0	0	0
ENSG00000196943	NOP9	823.509	-0.449311	0.11522	-3.89959	9.63555e-05	0.00155895	1	0	0	0	0	1	0	0	0	0	0	0	0	0	0	0	0	0	0	0	0	0	0	0	0	0	0	0	0	0	0	0
ENSG00000211900	IGHJ6	325.677	1.93192	0.495587	3.89825	9.68921e-05	0.00156638	0	0	0	0	0	0	0	0	0	0	0	0	0	0	0	0	0	0	0	0	0	0	0	0	0	0	0	0	0	0	0	0
ENSG00000135124	P2RX4	771.464	-0.635214	0.162969	-3.89777	9.70838e-05	0.00156823	0	0	0	0	0	0	0	0	0	0	0	0	0	0	0	0	0	0	0	0	0	0	0	0	0	0	0	0	0	0	0	0
ENSG00000198142	SOWAHC	420.167	-0.896523	0.23005	-3.89707	9.73638e-05	0.00157151	1	0	0	0	0	0	0	0	0	1	0	0	0	0	0	0	0	0	0	0	0	0	0	0	0	0	0	0	0	0	0	0
ENSG00000103550	KNOP1	179.698	0.603355	0.15487	3.89588	9.78425e-05	0.00157798	1	0	0	0	0	0	0	0	0	0	0	0	0	0	0	0	0	0	1	0	0	0	0	0	0	0	0	0	0	0	0	0
ENSG00000048392	RRM2B	962.382	-0.69328	0.177966	-3.89558	9.79649e-05	0.0015787	1	0	0	0	0	1	0	0	0	0	0	0	0	0	0	0	0	0	0	0	0	0	0	0	0	0	0	0	0	0	0	0
ENSG00000197408	CYP2B6	272.018	-1.38091	0.354748	-3.89264	9.91601e-05	0.0015967	0	0	0	0	0	0	0	0	0	0	0	0	0	0	0	0	0	0	0	0	0	0	0	0	0	0	0	0	0	0	0	0
ENSG00000162298	SYVN1	861.907	0.606761	0.155936	3.89109	9.97967e-05	0.00160454	0	0	0	0	0	0	0	0	0	0	0	0	0	0	0	0	0	0	0	0	0	0	0	0	0	0	0	0	0	0	0	0
ENSG00000235026	DPP10-AS1	22.5619	-3.029	0.778449	-3.89107	9.9805e-05	0.00160454	0	0	0	0	0	0	0	0	0	0	0	0	0	0	0	0	0	0	0	0	0	0	0	0	0	0	0	0	0	0	0	0
ENSG00000166851	PLK1	303.885	0.90562	0.232802	3.89008	0.000100211	0.00160979	1	0	0	0	0	0	0	0	0	0	0	0	0	0	0	0	0	0	1	0	0	0	0	0	0	0	0	0	0	0	0	0
ENSG00000167658	EEF2	20201	-0.910393	0.234074	-3.88934	0.000100516	0.00161341	2	0	0	0	0	0	0	0	1	0	0	0	0	0	0	0	0	0	0	0	0	0	0	0	0	0	0	1	0	0	0	0
ENSG00000149798	CDC42EP2	229.077	-1.36857	0.351988	-3.8881	0.000101033	0.00162044	0	0	0	0	0	0	0	0	0	0	0	0	0	0	0	0	0	0	0	0	0	0	0	0	0	0	0	0	0	0	0	0
ENSG00000258869	RP11-204N11.1	13.1873	2.70708	0.696886	3.88454	0.000102525	0.00164307	0	0	0	0	0	0	0	0	0	0	0	0	0	0	0	0	0	0	0	0	0	0	0	0	0	0	0	0	0	0	0	0
ENSG00000174442	ZWILCH	331.138	0.836031	0.215233	3.8843	0.000102625	0.00164338	1	0	0	0	0	0	0	0	0	0	0	0	0	0	0	0	0	0	0	0	1	0	0	0	0	0	0	0	0	0	0	0
ENSG00000085999	RAD54L	187.937	0.99641	0.256581	3.88341	0.000103001	0.00164736	0	0	0	0	0	0	0	0	0	0	0	0	0	0	0	0	0	0	0	0	0	0	0	0	0	0	0	0	0	0	0	0
ENSG00000133027	PEMT	104.005	-1.11712	0.287671	-3.88333	0.000103036	0.00164736	0	0	0	0	0	0	0	0	0	0	0	0	0	0	0	0	0	0	0	0	0	0	0	0	0	0	0	0	0	0	0	0
ENSG00000105854	PON2	3672.26	-0.84276	0.21713	-3.88136	0.000103876	0.00165949	1	0	0	0	0	1	0	0	0	0	0	0	0	0	0	0	0	0	0	0	0	0	0	0	0	0	0	0	0	0	0	0
ENSG00000236194	AC003104.1	71.0149	0.938731	0.241915	3.88041	0.000104279	0.00166461	0	0	0	0	0	0	0	0	0	0	0	0	0	0	0	0	0	0	0	0	0	0	0	0	0	0	0	0	0	0	0	0
ENSG00000152127	MGAT5	4087.72	-0.48765	0.125693	-3.87968	0.000104595	0.00166574	1	0	0	0	1	0	0	0	0	0	0	0	0	0	0	0	0	0	0	0	0	0	0	0	0	0	0	0	0	0	0	0
ENSG00000101782	RIOK3	6115.5	-0.586471	0.151157	-3.87989	0.000104503	0.00166574	0	0	0	0	0	0	0	0	0	0	0	0	0	0	0	0	0	0	0	0	0	0	0	0	0	0	0	0	0	0	0	0
ENSG00000135631	RAB11FIP5	155.341	-0.837781	0.215932	-3.87983	0.000104528	0.00166574	0	0	0	0	0	0	0	0	0	0	0	0	0	0	0	0	0	0	0	0	0	0	0	0	0	0	0	0	0	0	0	0
ENSG00000197019	SERTAD1	186.336	-1.14227	0.294539	-3.87816	0.000105251	0.00167407	1	0	0	0	0	0	0	0	0	0	0	0	0	0	0	0	0	0	0	0	0	0	0	0	1	0	0	0	0	0	0	0
ENSG00000229052	RP11-386I23.1	79.325	0.905957	0.233609	3.87808	0.000105283	0.00167407	0	0	0	0	0	0	0	0	0	0	0	0	0	0	0	0	0	0	0	0	0	0	0	0	0	0	0	0	0	0	0	0
ENSG00000109854	HTATIP2	2719.58	-0.722066	0.186202	-3.87787	0.000105374	0.0016742	0	0	0	0	0	0	0	0	0	0	0	0	0	0	0	0	0	0	0	0	0	0	0	0	0	0	0	0	0	0	0	0
ENSG00000236241	RP11-744O11.2	35.3621	1.8107	0.467062	3.8768	0.000105841	0.00168031	0	0	0	0	0	0	0	0	0	0	0	0	0	0	0	0	0	0	0	0	0	0	0	0	0	0	0	0	0	0	0	0
ENSG00000167642	SPINT2	3126.53	-0.589292	0.152039	-3.87594	0.000106216	0.00168494	0	0	0	0	0	0	0	0	0	0	0	0	0	0	0	0	0	0	0	0	0	0	0	0	0	0	0	0	0	0	0	0
ENSG00000108840	HDAC5	384.17	-0.915881	0.236373	-3.87472	0.000106747	0.00169205	1	0	0	0	0	0	0	0	0	0	0	0	0	0	0	1	0	0	0	0	0	0	0	0	0	0	0	0	0	0	0	0
ENSG00000170502	NUDT9	722.096	-0.6639	0.171359	-3.87431	0.000106927	0.00169359	0	0	0	0	0	0	0	0	0	0	0	0	0	0	0	0	0	0	0	0	0	0	0	0	0	0	0	0	0	0	0	0
ENSG00000165819	METTL3	726.07	0.448556	0.115815	3.87302	0.000107493	0.00170122	0	0	0	0	0	0	0	0	0	0	0	0	0	0	0	0	0	0	0	0	0	0	0	0	0	0	0	0	0	0	0	0
ENSG00000269932	NA	97.9561	1.05942	0.273643	3.87153	0.000108156	0.00171038	0	0	0	0	0	0	0	0	0	0	0	0	0	0	0	0	0	0	0	0	0	0	0	0	0	0	0	0	0	0	0	0
ENSG00000181036	FCRL6	94.773	1.6645	0.430214	3.86901	0.000109277	0.00172677	0	0	0	0	0	0	0	0	0	0	0	0	0	0	0	0	0	0	0	0	0	0	0	0	0	0	0	0	0	0	0	0
ENSG00000108406	DHX40	593.649	-0.526837	0.136177	-3.86876	0.000109389	0.00172719	1	0	0	0	0	0	0	0	0	0	0	0	0	0	0	0	0	1	0	0	0	0	0	0	0	0	0	0	0	0	0	0
ENSG00000128268	MGAT3	1277.38	-0.949207	0.245585	-3.86509	0.000111049	0.00175067	1	0	1	0	0	0	0	0	0	0	0	0	0	0	0	0	0	0	0	0	0	0	0	0	0	0	0	0	0	0	0	0
ENSG00000162817	C1orf115	4627.07	-0.876395	0.226744	-3.86513	0.000111032	0.00175067	1	0	0	0	0	0	0	0	0	0	0	0	0	0	0	0	0	0	0	0	0	0	0	1	0	0	0	0	0	0	0	0
ENSG00000197181	PIWIL2	605.195	-1.44232	0.373203	-3.8647	0.000111225	0.00175209	1	0	0	0	0	1	0	0	0	0	0	0	0	0	0	0	0	0	0	0	0	0	0	0	0	0	0	0	0	0	0	0
ENSG00000100433	KCNK10	378.025	-0.894325	0.231437	-3.86423	0.00011144	0.00175371	0	0	0	0	0	0	0	0	0	0	0	0	0	0	0	0	0	0	0	0	0	0	0	0	0	0	0	0	0	0	0	0
ENSG00000164484	TMEM200A	905.834	0.837064	0.216626	3.8641	0.0001115	0.00175371	0	0	0	0	0	0	0	0	0	0	0	0	0	0	0	0	0	0	0	0	0	0	0	0	0	0	0	0	0	0	0	0
ENSG00000104324	CPQ	638.935	-0.476908	0.123509	-3.86133	0.00011277	0.00177098	0	0	0	0	0	0	0	0	0	0	0	0	0	0	0	0	0	0	0	0	0	0	0	0	0	0	0	0	0	0	0	0
ENSG00000107736	CDH23	90.9776	-0.991528	0.256784	-3.86133	0.000112773	0.00177098	0	0	0	0	0	0	0	0	0	0	0	0	0	0	0	0	0	0	0	0	0	0	0	0	0	0	0	0	0	0	0	0
ENSG00000137204	SLC22A7	15.2027	-2.47459	0.641024	-3.86036	0.000113219	0.00177557	1	0	0	0	0	0	0	0	0	0	0	0	0	0	0	0	0	0	0	0	0	0	0	0	0	0	0	0	0	0	0	1
ENSG00000148248	SURF4	8012.42	-0.514305	0.133229	-3.86032	0.00011324	0.00177557	1	0	1	0	0	0	0	0	0	0	0	0	0	0	0	0	0	0	0	0	0	0	0	0	0	0	0	0	0	0	0	0
ENSG00000237111	IGHJ3P	290.352	1.83752	0.476282	3.85805	0.000114294	0.00179072	0	0	0	0	0	0	0	0	0	0	0	0	0	0	0	0	0	0	0	0	0	0	0	0	0	0	0	0	0	0	0	0
ENSG00000005810	MYCBP2	3813.01	0.419732	0.108801	3.8578	0.000114411	0.00179118	0	0	0	0	0	0	0	0	0	0	0	0	0	0	0	0	0	0	0	0	0	0	0	0	0	0	0	0	0	0	0	0
ENSG00000080819	CPOX	786.339	-0.694801	0.180137	-3.85707	0.000114754	0.00179516	0	0	0	0	0	0	0	0	0	0	0	0	0	0	0	0	0	0	0	0	0	0	0	0	0	0	0	0	0	0	0	0
ENSG00000167740	CYB5D2	243.695	-0.631255	0.163746	-3.85509	0.000115687	0.00180837	1	0	0	0	0	0	0	0	0	0	0	0	0	0	0	0	0	0	0	0	0	0	0	0	0	0	0	1	0	0	0	0
ENSG00000131018	SYNE1	1520.48	0.822667	0.213456	3.85404	0.000116184	0.00181447	0	0	0	0	0	0	0	0	0	0	0	0	0	0	0	0	0	0	0	0	0	0	0	0	0	0	0	0	0	0	0	0
ENSG00000163644	PPM1K	295.641	0.66365	0.172203	3.85389	0.000116256	0.00181447	0	0	0	0	0	0	0	0	0	0	0	0	0	0	0	0	0	0	0	0	0	0	0	0	0	0	0	0	0	0	0	0
ENSG00000051341	POLQ	693.256	0.967168	0.251077	3.85208	0.000117117	0.0018236	2	0	0	0	0	0	0	0	0	0	0	0	0	0	0	0	0	0	1	0	1	0	0	0	0	0	0	0	0	0	0	0
ENSG00000099860	GADD45B	158.969	-0.861927	0.223738	-3.85238	0.000116973	0.0018236	1	0	0	0	0	0	0	0	0	0	0	0	0	0	0	1	0	0	0	0	0	0	0	0	0	0	0	0	0	0	0	0
ENSG00000139405	RITA1	255.582	-0.895443	0.232462	-3.85199	0.00011716	0.0018236	0	0	0	0	0	0	0	0	0	0	0	0	0	0	0	0	0	0	0	0	0	0	0	0	0	0	0	0	0	0	0	0
ENSG00000075826	SEC31B	247.021	0.71923	0.18672	3.85191	0.0001172	0.0018236	0	0	0	0	0	0	0	0	0	0	0	0	0	0	0	0	0	0	0	0	0	0	0	0	0	0	0	0	0	0	0	0
ENSG00000130816	DNMT1	1164.46	0.641872	0.166687	3.85077	0.000117749	0.00183074	0	0	0	0	0	0	0	0	0	0	0	0	0	0	0	0	0	0	0	0	0	0	0	0	0	0	0	0	0	0	0	0
ENSG00000121039	RDH10	1895.19	-0.582579	0.151304	-3.85039	0.00011793	0.00183109	1	0	0	0	0	0	0	0	0	0	0	0	0	0	0	0	0	1	0	0	0	0	0	0	0	0	0	0	0	0	0	0
ENSG00000164406	LEAP2	414.738	-1.15834	0.300842	-3.85034	0.000117952	0.00183109	0	0	0	0	0	0	0	0	0	0	0	0	0	0	0	0	0	0	0	0	0	0	0	0	0	0	0	0	0	0	0	0
ENSG00000154274	C4orf19	446.458	-0.69134	0.179743	-3.84627	0.000119931	0.00186039	0	0	0	0	0	0	0	0	0	0	0	0	0	0	0	0	0	0	0	0	0	0	0	0	0	0	0	0	0	0	0	0
ENSG00000152642	GPD1L	1718.83	-0.521799	0.135671	-3.84606	0.00012003	0.00186052	0	0	0	0	0	0	0	0	0	0	0	0	0	0	0	0	0	0	0	0	0	0	0	0	0	0	0	0	0	0	0	0
ENSG00000162543	UBXN10	55.4496	1.6319	0.424474	3.84451	0.000120792	0.00186237	2	0	0	0	0	0	0	0	0	0	0	0	0	0	0	0	0	0	1	0	1	0	0	0	0	0	0	0	0	0	0	0
ENSG00000159433	STARD9	569.367	0.832962	0.216659	3.84457	0.000120762	0.00186237	1	0	0	0	0	0	0	0	0	0	0	0	0	0	0	0	0	0	1	0	0	0	0	0	0	0	0	0	0	0	0	0
ENSG00000101152	DNAJC5	2640.35	-0.676478	0.175942	-3.84489	0.000120608	0.00186237	5	0	1	0	1	0	0	0	0	0	1	0	0	0	0	1	0	0	0	0	0	0	0	0	0	0	0	1	0	0	0	0
ENSG00000116455	WDR77	275.518	0.503039	0.130817	3.84536	0.000120376	0.00186237	2	0	0	0	0	0	0	0	0	0	0	0	0	0	0	0	0	0	0	0	1	0	0	0	0	0	0	0	0	0	1	0
ENSG00000165527	ARF6	1281.56	-0.528921	0.137575	-3.84459	0.000120756	0.00186237	1	0	0	0	1	0	0	0	0	0	0	0	0	0	0	0	0	0	0	0	0	0	0	0	0	0	0	0	0	0	0	0
ENSG00000174945	AMZ1	63.2311	1.42942	0.371741	3.84519	0.000120457	0.00186237	0	0	0	0	0	0	0	0	0	0	0	0	0	0	0	0	0	0	0	0	0	0	0	0	0	0	0	0	0	0	0	0
ENSG00000185339	TCN2	461.407	-1.06907	0.278065	-3.8447	0.000120701	0.00186237	0	0	0	0	0	0	0	0	0	0	0	0	0	0	0	0	0	0	0	0	0	0	0	0	0	0	0	0	0	0	0	0
ENSG00000104388	RAB2A	2348.47	-0.543364	0.141375	-3.84342	0.00012133	0.00186361	1	0	0	0	0	1	0	0	0	0	0	0	0	0	0	0	0	0	0	0	0	0	0	0	0	0	0	0	0	0	0	0
ENSG00000117528	ABCD3	4692.98	-0.508972	0.132404	-3.84409	0.000121	0.00186361	0	0	0	0	0	0	0	0	0	0	0	0	0	0	0	0	0	0	0	0	0	0	0	0	0	0	0	0	0	0	0	0
ENSG00000235097	LINC00330	11.0183	-3.32842	0.865892	-3.84392	0.000121083	0.00186361	0	0	0	0	0	0	0	0	0	0	0	0	0	0	0	0	0	0	0	0	0	0	0	0	0	0	0	0	0	0	0	0
ENSG00000134824	FADS2	647.107	1.57856	0.410702	3.84357	0.000121257	0.00186361	0	0	0	0	0	0	0	0	0	0	0	0	0	0	0	0	0	0	0	0	0	0	0	0	0	0	0	0	0	0	0	0
ENSG00000162775	RBM15	1307.07	0.435383	0.113278	3.8435	0.00012129	0.00186361	0	0	0	0	0	0	0	0	0	0	0	0	0	0	0	0	0	0	0	0	0	0	0	0	0	0	0	0	0	0	0	0
ENSG00000116574	RHOU	4307.96	-0.691361	0.179896	-3.8431	0.000121488	0.00186462	0	0	0	0	0	0	0	0	0	0	0	0	0	0	0	0	0	0	0	0	0	0	0	0	0	0	0	0	0	0	0	0
ENSG00000254634	SMG1P6	79.3971	0.705227	0.183539	3.84239	0.000121843	0.00186866	0	0	0	0	0	0	0	0	0	0	0	0	0	0	0	0	0	0	0	0	0	0	0	0	0	0	0	0	0	0	0	0
ENSG00000152102	FAM168B	1688.97	-0.39637	0.10318	-3.84156	0.000122257	0.00187359	1	0	0	0	0	0	0	0	0	0	0	0	0	0	0	0	0	1	0	0	0	0	0	0	0	0	0	0	0	0	0	0
ENSG00000164466	SFXN1	1441.03	-0.51823	0.135012	-3.8384	0.00012384	0.00189642	0	0	0	0	0	0	0	0	0	0	0	0	0	0	0	0	0	0	0	0	0	0	0	0	0	0	0	0	0	0	0	0
ENSG00000122547	EEPD1	464.412	-1.15836	0.301841	-3.83765	0.000124216	0.00190076	1	0	0	0	0	0	0	0	0	0	0	0	0	0	0	1	0	0	0	0	0	0	0	0	0	0	0	0	0	0	0	0
ENSG00000242472	IGHJ5	333.492	1.84324	0.480479	3.83626	0.00012492	0.00191009	0	0	0	0	0	0	0	0	0	0	0	0	0	0	0	0	0	0	0	0	0	0	0	0	0	0	0	0	0	0	0	0
ENSG00000205885	C1RL-AS1	376.635	0.696381	0.181555	3.83564	0.000125238	0.00191351	0	0	0	0	0	0	0	0	0	0	0	0	0	0	0	0	0	0	0	0	0	0	0	0	0	0	0	0	0	0	0	0
ENSG00000175063	UBE2C	222.76	0.874497	0.228056	3.83456	0.000125787	0.00192045	0	0	0	0	0	0	0	0	0	0	0	0	0	0	0	0	0	0	0	0	0	0	0	0	0	0	0	0	0	0	0	0
ENSG00000026751	SLAMF7	941.761	0.957636	0.249907	3.83197	0.000127122	0.00193938	2	0	0	0	0	0	0	0	0	0	0	0	0	0	0	0	0	0	1	0	0	0	0	0	0	0	1	0	0	0	0	0
ENSG00000080493	SLC4A4	13307.1	-0.890749	0.232523	-3.83081	0.000127724	0.00194709	0	0	0	0	0	0	0	0	0	0	0	0	0	0	0	0	0	0	0	0	0	0	0	0	0	0	0	0	0	0	0	0
ENSG00000101695	RNF125	981.808	-0.869101	0.226905	-3.83024	0.000128019	0.00195014	2	0	0	0	0	1	0	0	0	0	0	0	0	0	0	0	0	0	0	0	0	0	0	1	0	0	0	0	0	0	0	0
ENSG00000198624	CCDC69	533.54	0.67316	0.175805	3.82902	0.000128656	0.00195837	0	0	0	0	0	0	0	0	0	0	0	0	0	0	0	0	0	0	0	0	0	0	0	0	0	0	0	0	0	0	0	0
ENSG00000136457	CHAD	72.4607	-1.26007	0.329163	-3.82811	0.000129133	0.00196416	0	0	0	0	0	0	0	0	0	0	0	0	0	0	0	0	0	0	0	0	0	0	0	0	0	0	0	0	0	0	0	0
ENSG00000173559	NABP1	1854.88	-0.682595	0.178343	-3.82744	0.000129484	0.00196802	1	0	0	0	0	1	0	0	0	0	0	0	0	0	0	0	0	0	0	0	0	0	0	0	0	0	0	0	0	0	0	0
ENSG00000137337	MDC1	418.233	0.817067	0.213548	3.82615	0.000130162	0.00197571	0	0	0	0	0	0	0	0	0	0	0	0	0	0	0	0	0	0	0	0	0	0	0	0	0	0	0	0	0	0	0	0
ENSG00000100243	CYB5R3	950.906	-0.484247	0.126564	-3.82611	0.000130184	0.00197571	0	0	0	0	0	0	0	0	0	0	0	0	0	0	0	0	0	0	0	0	0	0	0	0	0	0	0	0	0	0	0	0
ENSG00000236946	HNRNPA1P70	33.2114	1.9367	0.506575	3.82313	0.000131769	0.00199827	0	0	0	0	0	0	0	0	0	0	0	0	0	0	0	0	0	0	0	0	0	0	0	0	0	0	0	0	0	0	0	0
ENSG00000266003	RP11-267C16.2	9.21578	3.93463	1.0294	3.82224	0.000132243	0.00200396	0	0	0	0	0	0	0	0	0	0	0	0	0	0	0	0	0	0	0	0	0	0	0	0	0	0	0	0	0	0	0	0
ENSG00000184163	FAM132A	113.327	-1.95553	0.511816	-3.82076	0.000133041	0.00201336	0	0	0	0	0	0	0	0	0	0	0	0	0	0	0	0	0	0	0	0	0	0	0	0	0	0	0	0	0	0	0	0
ENSG00000244476	ERVFRD-1	88.1548	0.924709	0.242025	3.82072	0.000133061	0.00201336	0	0	0	0	0	0	0	0	0	0	0	0	0	0	0	0	0	0	0	0	0	0	0	0	0	0	0	0	0	0	0	0
ENSG00000211637	IGLV4-69	218.051	1.62642	0.425953	3.81831	0.000134372	0.00203087	0	0	0	0	0	0	0	0	0	0	0	0	0	0	0	0	0	0	0	0	0	0	0	0	0	0	0	0	0	0	0	0
ENSG00000253669	KB-1732A1.1	107.076	-1.14545	0.299995	-3.81822	0.000134418	0.00203087	0	0	0	0	0	0	0	0	0	0	0	0	0	0	0	0	0	0	0	0	0	0	0	0	0	0	0	0	0	0	0	0
ENSG00000260261	RP11-480A16.1	126.944	0.693776	0.181731	3.81759	0.000134762	0.00203455	0	0	0	0	0	0	0	0	0	0	0	0	0	0	0	0	0	0	0	0	0	0	0	0	0	0	0	0	0	0	0	0
ENSG00000148719	DNAJB12	702.911	-0.61215	0.160386	-3.81673	0.000135231	0.00203859	1	0	1	0	0	0	0	0	0	0	0	0	0	0	0	0	0	0	0	0	0	0	0	0	0	0	0	0	0	0	0	0
ENSG00000107262	BAG1	934.295	-0.549081	0.143859	-3.8168	0.000135195	0.00203859	0	0	0	0	0	0	0	0	0	0	0	0	0	0	0	0	0	0	0	0	0	0	0	0	0	0	0	0	0	0	0	0
ENSG00000143612	C1orf43	2175.14	-0.394524	0.103399	-3.81556	0.000135872	0.00204674	0	0	0	0	0	0	0	0	0	0	0	0	0	0	0	0	0	0	0	0	0	0	0	0	0	0	0	0	0	0	0	0
ENSG00000176208	ATAD5	560.652	0.612387	0.160637	3.81224	0.000137712	0.00207292	0	0	0	0	0	0	0	0	0	0	0	0	0	0	0	0	0	0	0	0	0	0	0	0	0	0	0	0	0	0	0	0
ENSG00000113810	SMC4	1961.31	0.621194	0.163	3.811	0.000138403	0.00208024	1	0	0	0	0	0	0	0	0	0	0	0	0	0	0	0	0	0	0	0	0	0	0	0	0	0	0	0	0	0	1	0
ENSG00000122574	WIPF3	128.18	-1.22625	0.321756	-3.81111	0.000138345	0.00208024	0	0	0	0	0	0	0	0	0	0	0	0	0	0	0	0	0	0	0	0	0	0	0	0	0	0	0	0	0	0	0	0
ENSG00000174473	GALNTL6	45.1352	1.90439	0.499941	3.80923	0.000139402	0.0020937	1	0	0	0	0	0	0	0	0	0	0	0	0	0	0	0	0	0	1	0	0	0	0	0	0	0	0	0	0	0	0	0
ENSG00000114779	ABHD14B	784.408	-0.594728	0.156152	-3.80866	0.000139725	0.0020966	0	0	0	0	0	0	0	0	0	0	0	0	0	0	0	0	0	0	0	0	0	0	0	0	0	0	0	0	0	0	0	0
ENSG00000079616	KIF22	680.645	0.60477	0.158794	3.80852	0.000139801	0.0020966	0	0	0	0	0	0	0	0	0	0	0	0	0	0	0	0	0	0	0	0	0	0	0	0	0	0	0	0	0	0	0	0
ENSG00000262833	RP11-28G8.1	31.8909	1.15768	0.303993	3.80823	0.000139964	0.00209749	0	0	0	0	0	0	0	0	0	0	0	0	0	0	0	0	0	0	0	0	0	0	0	0	0	0	0	0	0	0	0	0
ENSG00000038210	PI4K2B	3423.13	-0.717962	0.188581	-3.80717	0.000140565	0.00210496	0	0	0	0	0	0	0	0	0	0	0	0	0	0	0	0	0	0	0	0	0	0	0	0	0	0	0	0	0	0	0	0
ENSG00000156804	FBXO32	481.933	-0.613946	0.161273	-3.80688	0.000140734	0.00210517	1	0	0	0	0	0	0	0	0	0	0	0	0	0	0	0	0	1	0	0	0	0	0	0	0	0	0	0	0	0	0	0
ENSG00000179841	AKAP5	112.307	0.961938	0.252691	3.80678	0.000140787	0.00210517	1	0	0	0	0	0	0	0	0	0	0	0	0	0	0	0	0	0	0	0	1	0	0	0	0	0	0	0	0	0	0	0
ENSG00000144554	FANCD2	519.984	0.850009	0.223358	3.80559	0.000141468	0.00211381	0	0	0	0	0	0	0	0	0	0	0	0	0	0	0	0	0	0	0	0	0	0	0	0	0	0	0	0	0	0	0	0
ENSG00000125731	SH2D3A	386.078	-0.653189	0.17174	-3.80336	0.00014275	0.00213138	0	0	0	0	0	0	0	0	0	0	0	0	0	0	0	0	0	0	0	0	0	0	0	0	0	0	0	0	0	0	0	0
ENSG00000110046	ATG2A	594.588	-0.797585	0.209734	-3.80284	0.00014305	0.00213429	4	0	1	1	0	0	0	0	0	0	0	0	0	0	0	1	0	0	0	0	0	0	0	0	1	0	0	0	0	0	0	0
ENSG00000127124	HIVEP3	156.703	0.912441	0.239972	3.80227	0.000143375	0.00213602	1	0	0	0	0	0	0	0	0	0	0	0	0	0	0	0	0	0	0	0	0	0	0	0	0	0	1	0	0	0	0	0
ENSG00000242515	UGT1A10	727.537	-1.07362	0.28235	-3.80244	0.000143277	0.00213602	0	0	0	0	0	0	0	0	0	0	0	0	0	0	0	0	0	0	0	0	0	0	0	0	0	0	0	0	0	0	0	0
ENSG00000142178	SIK1	459.137	-1.57268	0.413725	-3.80127	0.000143958	0.00214313	0	0	0	0	0	0	0	0	0	0	0	0	0	0	0	0	0	0	0	0	0	0	0	0	0	0	0	0	0	0	0	0
ENSG00000135373	EHF	2845.92	0.693746	0.182517	3.80099	0.000144121	0.00214398	2	0	0	0	0	0	0	0	0	0	0	0	0	0	0	0	0	0	1	0	1	0	0	0	0	0	0	0	0	0	0	0
ENSG00000069712	KIAA1107	181.256	-0.794653	0.209075	-3.8008	0.000144231	0.00214405	0	0	0	0	0	0	0	0	0	0	0	0	0	0	0	0	0	0	0	0	0	0	0	0	0	0	0	0	0	0	0	0
ENSG00000102996	MMP15	1809.13	-1.06819	0.281082	-3.80026	0.000144544	0.00214713	4	0	1	0	0	0	0	0	0	0	1	0	0	0	0	1	0	0	0	0	0	0	0	0	0	0	0	0	0	1	0	0
ENSG00000255043	NAV2-AS5	18.0383	1.78001	0.468493	3.79944	0.000145021	0.00215146	0	0	0	0	0	0	0	0	0	0	0	0	0	0	0	0	0	0	0	0	0	0	0	0	0	0	0	0	0	0	0	0
ENSG00000240634	RP11-1348G14.1	10.7792	2.33676	0.615034	3.7994	0.000145047	0.00215146	0	0	0	0	0	0	0	0	0	0	0	0	0	0	0	0	0	0	0	0	0	0	0	0	0	0	0	0	0	0	0	0
ENSG00000145386	CCNA2	578.901	0.87951	0.231512	3.79898	0.000145295	0.00215356	0	0	0	0	0	0	0	0	0	0	0	0	0	0	0	0	0	0	0	0	0	0	0	0	0	0	0	0	0	0	0	0
ENSG00000135451	TROAP	220.028	1.02465	0.26979	3.79796	0.000145895	0.00216088	1	0	0	0	0	0	0	0	0	0	0	0	0	0	0	0	0	0	0	1	0	0	0	0	0	0	0	0	0	0	0	0
ENSG00000177697	CD151	1291.85	-1.06738	0.281236	-3.79533	0.00014745	0.00218233	2	0	0	0	0	0	0	0	0	0	1	0	0	0	0	1	0	0	0	0	0	0	0	0	0	0	0	0	0	0	0	0
ENSG00000112242	E2F3	527.144	0.881523	0.232312	3.79457	0.000147902	0.00218582	2	0	0	0	0	0	0	0	0	0	0	0	0	0	0	0	0	0	1	0	0	0	1	0	0	0	0	0	0	0	0	0
ENSG00000188760	TMEM198	55.1238	-1.87161	0.493234	-3.79457	0.000147899	0.00218582	0	0	0	0	0	0	0	0	0	0	0	0	0	0	0	0	0	0	0	0	0	0	0	0	0	0	0	0	0	0	0	0
ENSG00000180644	PRF1	164.497	0.978707	0.258042	3.79282	0.000148947	0.00219968	0	0	0	0	0	0	0	0	0	0	0	0	0	0	0	0	0	0	0	0	0	0	0	0	0	0	0	0	0	0	0	0
ENSG00000128815	WDFY4	544.553	1.07365	0.283153	3.79177	0.00014958	0.00220741	0	0	0	0	0	0	0	0	0	0	0	0	0	0	0	0	0	0	0	0	0	0	0	0	0	0	0	0	0	0	0	0
ENSG00000168792	ABHD15	455.295	-0.733687	0.193547	-3.79075	0.000150196	0.00221316	1	0	0	0	0	1	0	0	0	0	0	0	0	0	0	0	0	0	0	0	0	0	0	0	0	0	0	0	0	0	0	0
ENSG00000227055	AC009961.5	9.10752	2.94186	0.776088	3.79062	0.000150271	0.00221316	0	0	0	0	0	0	0	0	0	0	0	0	0	0	0	0	0	0	0	0	0	0	0	0	0	0	0	0	0	0	0	0
ENSG00000233621	LINC01137	79.858	-0.988272	0.260718	-3.79058	0.000150296	0.00221316	0	0	0	0	0	0	0	0	0	0	0	0	0	0	0	0	0	0	0	0	0	0	0	0	0	0	0	0	0	0	0	0
ENSG00000106665	CLIP2	662.969	-0.948909	0.250366	-3.79009	0.000150591	0.0022159	1	0	0	0	0	0	0	0	0	0	0	0	0	0	0	1	0	0	0	0	0	0	0	0	0	0	0	0	0	0	0	0
ENSG00000187764	SEMA4D	1027.76	0.683455	0.180358	3.78944	0.000150986	0.0022201	0	0	0	0	0	0	0	0	0	0	0	0	0	0	0	0	0	0	0	0	0	0	0	0	0	0	0	0	0	0	0	0
ENSG00000121413	ZSCAN18	129.836	-0.854361	0.225484	-3.78901	0.000151251	0.0022224	0	0	0	0	0	0	0	0	0	0	0	0	0	0	0	0	0	0	0	0	0	0	0	0	0	0	0	0	0	0	0	0
ENSG00000179674	ARL14	1388	-1.10449	0.291628	-3.78732	0.000152281	0.00223591	0	0	0	0	0	0	0	0	0	0	0	0	0	0	0	0	0	0	0	0	0	0	0	0	0	0	0	0	0	0	0	0
ENSG00000233488	NA	12.4041	2.54317	0.671624	3.78659	0.000152727	0.00224084	0	0	0	0	0	0	0	0	0	0	0	0	0	0	0	0	0	0	0	0	0	0	0	0	0	0	0	0	0	0	0	0
ENSG00000178826	TMEM139	580.363	-0.690529	0.182516	-3.78338	0.000154713	0.00226834	0	0	0	0	0	0	0	0	0	0	0	0	0	0	0	0	0	0	0	0	0	0	0	0	0	0	0	0	0	0	0	0
ENSG00000197653	DNAH10	40.5539	-1.35559	0.358336	-3.78302	0.000154938	0.00227001	0	0	0	0	0	0	0	0	0	0	0	0	0	0	0	0	0	0	0	0	0	0	0	0	0	0	0	0	0	0	0	0
ENSG00000198270	TMEM116	271.111	-0.875428	0.231563	-3.78052	0.000156504	0.00228965	1	0	0	0	0	0	0	0	0	0	0	0	0	0	0	0	0	0	0	0	0	0	0	0	0	0	0	1	0	0	0	0
ENSG00000090402	SI	93299.8	-1.05111	0.278032	-3.78055	0.000156484	0.00228965	0	0	0	0	0	0	0	0	0	0	0	0	0	0	0	0	0	0	0	0	0	0	0	0	0	0	0	0	0	0	0	0
ENSG00000084092	NOA1	411.401	-0.459329	0.121589	-3.77771	0.000158275	0.0023139	2	0	0	0	0	0	0	0	0	0	0	0	0	0	0	0	0	0	0	0	0	0	0	1	0	0	0	1	0	0	0	0
ENSG00000157326	DHRS4	282.466	-0.598099	0.158337	-3.77737	0.000158495	0.00231545	1	0	0	0	0	0	0	0	0	0	0	0	0	0	0	0	0	0	0	0	0	0	0	0	0	0	0	0	0	1	0	0
ENSG00000125505	MBOAT7	829.5	-0.860031	0.227724	-3.77664	0.000158958	0.00232054	0	0	0	0	0	0	0	0	0	0	0	0	0	0	0	0	0	0	0	0	0	0	0	0	0	0	0	0	0	0	0	0
ENSG00000182853	VMO1	18.9755	-1.91763	0.507975	-3.77504	0.000159983	0.00233382	0	0	0	0	0	0	0	0	0	0	0	0	0	0	0	0	0	0	0	0	0	0	0	0	0	0	0	0	0	0	0	0
ENSG00000134452	FBXO18	1608.85	0.346273	0.0917801	3.77285	0.000161392	0.002351	0	0	0	0	0	0	0	0	0	0	0	0	0	0	0	0	0	0	0	0	0	0	0	0	0	0	0	0	0	0	0	0
ENSG00000156222	SLC28A1	867.779	-1.48491	0.39356	-3.77301	0.000161287	0.002351	0	0	0	0	0	0	0	0	0	0	0	0	0	0	0	0	0	0	0	0	0	0	0	0	0	0	0	0	0	0	0	0
ENSG00000130363	RSPH3	384.466	-0.658641	0.1746	-3.77229	0.000161756	0.00235308	0	0	0	0	0	0	0	0	0	0	0	0	0	0	0	0	0	0	0	0	0	0	0	0	0	0	0	0	0	0	0	0
ENSG00000255374	TAS2R43	33.0184	1.36776	0.362583	3.77227	0.000161766	0.00235308	0	0	0	0	0	0	0	0	0	0	0	0	0	0	0	0	0	0	0	0	0	0	0	0	0	0	0	0	0	0	0	0
ENSG00000261868	MFSD1P1	32.8423	1.12678	0.298726	3.77196	0.000161971	0.00235438	0	0	0	0	0	0	0	0	0	0	0	0	0	0	0	0	0	0	0	0	0	0	0	0	0	0	0	0	0	0	0	0
ENSG00000213563	C8orf82	208.004	-0.933759	0.247632	-3.77076	0.000162754	0.00236406	1	1	0	0	0	0	0	0	0	0	0	0	0	0	0	0	0	0	0	0	0	0	0	0	0	0	0	0	0	0	0	0
ENSG00000145901	TNIP1	1952.27	-0.535517	0.142048	-3.76999	0.000163257	0.00236968	1	0	0	0	0	0	0	0	0	0	1	0	0	0	0	0	0	0	0	0	0	0	0	0	0	0	0	0	0	0	0	0
ENSG00000242607	RPS3AP34	59.6855	1.41246	0.374746	3.76912	0.000163824	0.00237621	0	0	0	0	0	0	0	0	0	0	0	0	0	0	0	0	0	0	0	0	0	0	0	0	0	0	0	0	0	0	0	0
ENSG00000144579	CTDSP1	1440.22	-0.609111	0.161651	-3.76807	0.000164516	0.00238454	2	0	1	0	0	0	0	0	0	0	1	0	0	0	0	0	0	0	0	0	0	0	0	0	0	0	0	0	0	0	0	0
ENSG00000100412	ACO2	3941.95	-0.607442	0.161218	-3.76783	0.000164672	0.0023851	0	0	0	0	0	0	0	0	0	0	0	0	0	0	0	0	0	0	0	0	0	0	0	0	0	0	0	0	0	0	0	0
ENSG00000101049	SGK2	1216.2	-0.77337	0.205282	-3.76735	0.000164993	0.00238804	0	0	0	0	0	0	0	0	0	0	0	0	0	0	0	0	0	0	0	0	0	0	0	0	0	0	0	0	0	0	0	0
ENSG00000139197	PEX5	453.44	-0.567609	0.150695	-3.7666	0.000165486	0.00239348	2	1	0	0	0	0	0	0	0	0	0	0	0	0	0	0	0	0	0	0	0	0	0	0	0	0	0	1	0	0	0	0
ENSG00000257923	CUX1	1828.43	-0.55026	0.146106	-3.76617	0.00016577	0.00239589	1	0	0	0	1	0	0	0	0	0	0	0	0	0	0	0	0	0	0	0	0	0	0	0	0	0	0	0	0	0	0	0
ENSG00000125648	SLC25A23	832.117	-0.957508	0.254371	-3.76422	0.000167068	0.00241293	0	0	0	0	0	0	0	0	0	0	0	0	0	0	0	0	0	0	0	0	0	0	0	0	0	0	0	0	0	0	0	0
ENSG00000169607	CKAP2L	186.841	1.11446	0.296109	3.76368	0.000167432	0.00241476	2	0	0	0	0	0	0	0	0	0	0	0	0	0	0	0	1	0	0	0	1	0	0	0	0	0	0	0	0	0	0	0
ENSG00000141736	ERBB2	3626.89	-0.756359	0.200953	-3.76385	0.000167316	0.00241476	0	0	0	0	0	0	0	0	0	0	0	0	0	0	0	0	0	0	0	0	0	0	0	0	0	0	0	0	0	0	0	0
ENSG00000122952	ZWINT	487.822	0.98376	0.261397	3.76347	0.000167572	0.00241506	2	0	0	0	0	0	0	0	0	0	0	0	0	0	0	0	0	0	0	0	1	0	1	0	0	0	0	0	0	0	0	0
ENSG00000118707	TGIF2	195.171	1.05782	0.281101	3.76313	0.000167803	0.00241571	3	0	0	0	0	0	0	0	0	0	0	0	0	0	0	0	0	0	0	0	1	0	0	0	0	0	1	0	0	0	1	0
ENSG00000196418	ZNF124	764.084	-0.43596	0.115853	-3.76305	0.000167855	0.00241571	0	0	0	0	0	0	0	0	0	0	0	0	0	0	0	0	0	0	0	0	0	0	0	0	0	0	0	0	0	0	0	0
ENSG00000153982	GDPD1	264.208	-1.15684	0.307467	-3.7625	0.000168224	0.00241931	0	0	0	0	0	0	0	0	0	0	0	0	0	0	0	0	0	0	0	0	0	0	0	0	0	0	0	0	0	0	0	0
ENSG00000147475	ERLIN2	1099.54	-0.46183	0.122806	-3.76064	0.00016948	0.00243565	1	0	0	0	0	0	0	0	0	1	0	0	0	0	0	0	0	0	0	0	0	0	0	0	0	0	0	0	0	0	0	0
ENSG00000126460	PRRG2	171.923	-0.957816	0.254721	-3.76025	0.000169742	0.00243769	1	0	0	0	0	0	0	0	0	0	0	0	0	0	0	1	0	0	0	0	0	0	0	0	0	0	0	0	0	0	0	0
ENSG00000118777	ABCG2	5898.27	-1.09221	0.290492	-3.75986	0.000170011	0.00243888	0	0	0	0	0	0	0	0	0	0	0	0	0	0	0	0	0	0	0	0	0	0	0	0	0	0	0	0	0	0	0	0
ENSG00000130158	DOCK6	706.766	-0.613173	0.163088	-3.75978	0.000170065	0.00243888	0	0	0	0	0	0	0	0	0	0	0	0	0	0	0	0	0	0	0	0	0	0	0	0	0	0	0	0	0	0	0	0
ENSG00000172340	SUCLG2	3887.31	-0.710267	0.189006	-3.75791	0.000171338	0.0024554	1	0	0	0	0	0	0	0	0	0	0	0	0	0	0	0	0	0	0	0	0	0	0	0	0	0	0	0	0	0	0	1
ENSG00000122026	RPL21	2678.46	-0.421846	0.112291	-3.75673	0.00017215	0.00246528	0	0	0	0	0	0	0	0	0	0	0	0	0	0	0	0	0	0	0	0	0	0	0	0	0	0	0	0	0	0	0	0
ENSG00000166986	MARS	1225.54	0.478993	0.127509	3.75655	0.00017227	0.00246528	0	0	0	0	0	0	0	0	0	0	0	0	0	0	0	0	0	0	0	0	0	0	0	0	0	0	0	0	0	0	0	0
ENSG00000005486	RHBDD2	555.796	-0.754867	0.201007	-3.75542	0.000173054	0.00247301	1	0	1	0	0	0	0	0	0	0	0	0	0	0	0	0	0	0	0	0	0	0	0	0	0	0	0	0	0	0	0	0
ENSG00000221491	SNORA2C	69.1824	-1.58204	0.421261	-3.75548	0.000173011	0.00247301	0	0	0	0	0	0	0	0	0	0	0	0	0	0	0	0	0	0	0	0	0	0	0	0	0	0	0	0	0	0	0	0
ENSG00000197223	C1D	231.908	-0.647633	0.172477	-3.75489	0.000173416	0.00247645	1	0	0	0	1	0	0	0	0	0	0	0	0	0	0	0	0	0	0	0	0	0	0	0	0	0	0	0	0	0	0	0
ENSG00000135766	EGLN1	2263.99	-0.719922	0.191799	-3.75352	0.000174367	0.00248828	1	0	0	0	0	0	0	0	0	0	0	0	0	0	0	0	0	0	0	0	0	0	0	0	0	0	0	1	0	0	0	0
ENSG00000231862	NA	80.1443	0.987469	0.263234	3.75129	0.000175926	0.00250877	0	0	0	0	0	0	0	0	0	0	0	0	0	0	0	0	0	0	0	0	0	0	0	0	0	0	0	0	0	0	0	0
ENSG00000153822	KCNJ16	55.55	-2.17177	0.578975	-3.75106	0.000176091	0.00250936	0	0	0	0	0	0	0	0	0	0	0	0	0	0	0	0	0	0	0	0	0	0	0	0	0	0	0	0	0	0	0	0
ENSG00000105205	CLC	11.314	3.77839	1.00827	3.7474	0.000178675	0.0025444	0	0	0	0	0	0	0	0	0	0	0	0	0	0	0	0	0	0	0	0	0	0	0	0	0	0	0	0	0	0	0	0
ENSG00000172867	KRT2	50.8543	1.13801	0.303818	3.74571	0.000179884	0.00255983	0	0	0	0	0	0	0	0	0	0	0	0	0	0	0	0	0	0	0	0	0	0	0	0	0	0	0	0	0	0	0	0
ENSG00000218991	CCNG1P1	72.8545	-1.27699	0.340938	-3.74552	0.000180021	0.00255998	0	0	0	0	0	0	0	0	0	0	0	0	0	0	0	0	0	0	0	0	0	0	0	0	0	0	0	0	0	0	0	0
ENSG00000153130	SCOC	1266.85	-0.618175	0.165156	-3.74297	0.000181854	0.00258424	1	0	0	0	0	0	0	0	0	0	0	0	0	0	0	0	0	1	0	0	0	0	0	0	0	0	0	0	0	0	0	0
ENSG00000162972	C2orf47	391.07	-0.609281	0.162797	-3.74259	0.000182133	0.00258536	0	0	0	0	0	0	0	0	0	0	0	0	0	0	0	0	0	0	0	0	0	0	0	0	0	0	0	0	0	0	0	0
ENSG00000067177	PHKA1	106.689	1.02429	0.273691	3.74252	0.000182187	0.00258536	0	0	0	0	0	0	0	0	0	0	0	0	0	0	0	0	0	0	0	0	0	0	0	0	0	0	0	0	0	0	0	0
ENSG00000133048	CHI3L1	16.1944	2.84286	0.759664	3.74227	0.000182368	0.00258611	0	0	0	0	0	0	0	0	0	0	0	0	0	0	0	0	0	0	0	0	0	0	0	0	0	0	0	0	0	0	0	0
ENSG00000270145	NA	27.2101	1.48174	0.396052	3.74128	0.000183084	0.00259379	0	0	0	0	0	0	0	0	0	0	0	0	0	0	0	0	0	0	0	0	0	0	0	0	0	0	0	0	0	0	0	0
ENSG00000132256	TRIM5	742.358	0.442827	0.118366	3.74117	0.000183165	0.00259379	0	0	0	0	0	0	0	0	0	0	0	0	0	0	0	0	0	0	0	0	0	0	0	0	0	0	0	0	0	0	0	0
ENSG00000137812	KNL1	1741.27	0.626683	0.167519	3.74097	0.000183314	0.00259409	0	0	0	0	0	0	0	0	0	0	0	0	0	0	0	0	0	0	0	0	0	0	0	0	0	0	0	0	0	0	0	0
ENSG00000197208	SLC22A4	228.894	-1.03192	0.275948	-3.73954	0.000184354	0.002607	0	0	0	0	0	0	0	0	0	0	0	0	0	0	0	0	0	0	0	0	0	0	0	0	0	0	0	0	0	0	0	0
ENSG00000235917	MTCO2P11	25.2376	1.24307	0.332502	3.73855	0.000185086	0.00261553	0	0	0	0	0	0	0	0	0	0	0	0	0	0	0	0	0	0	0	0	0	0	0	0	0	0	0	0	0	0	0	0
ENSG00000137251	TINAG	161.928	-1.23497	0.330527	-3.73636	0.000186705	0.00263657	0	0	0	0	0	0	0	0	0	0	0	0	0	0	0	0	0	0	0	0	0	0	0	0	0	0	0	0	0	0	0	0
ENSG00000123358	NR4A1	203.984	-2.78629	0.745979	-3.73508	0.000187659	0.00264821	0	0	0	0	0	0	0	0	0	0	0	0	0	0	0	0	0	0	0	0	0	0	0	0	0	0	0	0	0	0	0	0
ENSG00000063245	EPN1	1411.36	-1.02258	0.27391	-3.73326	0.000189019	0.00266555	1	0	0	0	0	0	0	0	0	0	1	0	0	0	0	0	0	0	0	0	0	0	0	0	0	0	0	0	0	0	0	0
ENSG00000120129	DUSP1	776.566	-1.34062	0.359207	-3.73216	0.000189841	0.00267529	0	0	0	0	0	0	0	0	0	0	0	0	0	0	0	0	0	0	0	0	0	0	0	0	0	0	0	0	0	0	0	0
ENSG00000121152	NCAPH	266.694	0.964468	0.258466	3.73151	0.000190338	0.00267611	1	0	0	0	0	0	0	0	0	0	0	0	0	0	0	0	0	0	1	0	0	0	0	0	0	0	0	0	0	0	0	0
ENSG00000140564	FURIN	1008.85	-0.913683	0.244864	-3.73139	0.000190426	0.00267611	2	0	0	0	0	0	0	0	0	0	1	0	0	0	0	1	0	0	0	0	0	0	0	0	0	0	0	0	0	0	0	0
ENSG00000101350	KIF3B	2550.48	-0.631551	0.169234	-3.73183	0.000190095	0.00267611	1	0	0	0	0	0	0	0	0	1	0	0	0	0	0	0	0	0	0	0	0	0	0	0	0	0	0	0	0	0	0	0
ENSG00000198840	MT-ND3	6687.18	-1.14933	0.307988	-3.73174	0.000190165	0.00267611	0	0	0	0	0	0	0	0	0	0	0	0	0	0	0	0	0	0	0	0	0	0	0	0	0	0	0	0	0	0	0	0
ENSG00000162063	CCNF	318.011	0.791799	0.212221	3.73101	0.000190715	0.00267831	0	0	0	0	0	0	0	0	0	0	0	0	0	0	0	0	0	0	0	0	0	0	0	0	0	0	0	0	0	0	0	0
ENSG00000100221	JOSD1	1880.2	-0.734539	0.196887	-3.73076	0.000190905	0.00267914	1	0	0	0	1	0	0	0	0	0	0	0	0	0	0	0	0	0	0	0	0	0	0	0	0	0	0	0	0	0	0	0
ENSG00000196187	TMEM63A	1837.7	0.496554	0.133126	3.72996	0.000191509	0.00268576	1	0	0	0	0	0	0	0	0	0	0	0	0	0	0	0	0	0	0	0	1	0	0	0	0	0	0	0	0	0	0	0
ENSG00000239508	PLCH1-AS1	34.6811	1.44399	0.387191	3.7294	0.000191934	0.00268809	0	0	0	0	0	0	0	0	0	0	0	0	0	0	0	0	0	0	0	0	0	0	0	0	0	0	0	0	0	0	0	0
ENSG00000232216	IGHV3-43	1029.85	3.2952	0.883575	3.7294	0.00019194	0.00268809	0	0	0	0	0	0	0	0	0	0	0	0	0	0	0	0	0	0	0	0	0	0	0	0	0	0	0	0	0	0	0	0
ENSG00000213891	RPL3P6	100.08	0.788873	0.211676	3.7268	0.000193925	0.00271402	0	0	0	0	0	0	0	0	0	0	0	0	0	0	0	0	0	0	0	0	0	0	0	0	0	0	0	0	0	0	0	0
ENSG00000173156	RHOD	92.294	-1.48831	0.399402	-3.72635	0.00019427	0.00271697	2	0	0	0	0	0	0	0	0	0	1	0	0	0	0	0	0	0	0	0	0	0	0	0	0	0	0	1	0	0	0	0
ENSG00000196683	TOMM7	953.162	-0.617371	0.165708	-3.72566	0.000194808	0.00272255	0	0	0	0	0	0	0	0	0	0	0	0	0	0	0	0	0	0	0	0	0	0	0	0	0	0	0	0	0	0	0	0
ENSG00000213512	GBP7	12.3958	3.17906	0.853326	3.72549	0.000194937	0.00272255	0	0	0	0	0	0	0	0	0	0	0	0	0	0	0	0	0	0	0	0	0	0	0	0	0	0	0	0	0	0	0	0
ENSG00000112742	TTK	393.63	0.951515	0.255439	3.72502	0.000195302	0.00272391	1	0	0	0	0	0	0	0	0	0	0	0	0	0	0	0	0	0	0	0	0	0	1	0	0	0	0	0	0	0	0	0
ENSG00000115419	GLS	10707.4	-0.756316	0.203035	-3.72505	0.000195278	0.00272391	0	0	0	0	0	0	0	0	0	0	0	0	0	0	0	0	0	0	0	0	0	0	0	0	0	0	0	0	0	0	0	0
ENSG00000168528	SERINC2	916.514	-1.30722	0.350994	-3.72432	0.00019584	0.00272954	2	0	0	1	0	0	0	0	0	0	0	0	0	0	0	0	0	0	0	0	0	0	0	0	1	0	0	0	0	0	0	0
ENSG00000164211	STARD4	3449.56	0.644963	0.173227	3.72323	0.000196692	0.00273767	0	0	0	0	0	0	0	0	0	0	0	0	0	0	0	0	0	0	0	0	0	0	0	0	0	0	0	0	0	0	0	0
ENSG00000053747	LAMA3	4620.32	-0.889834	0.238995	-3.72323	0.000196693	0.00273767	0	0	0	0	0	0	0	0	0	0	0	0	0	0	0	0	0	0	0	0	0	0	0	0	0	0	0	0	0	0	0	0
ENSG00000023445	BIRC3	3799.22	0.930932	0.250062	3.7228	0.000197026	0.00273887	0	0	0	0	0	0	0	0	0	0	0	0	0	0	0	0	0	0	0	0	0	0	0	0	0	0	0	0	0	0	0	0
ENSG00000122644	ARL4A	777.633	-0.609985	0.163852	-3.72277	0.000197049	0.00273887	0	0	0	0	0	0	0	0	0	0	0	0	0	0	0	0	0	0	0	0	0	0	0	0	0	0	0	0	0	0	0	0
ENSG00000143862	ARL8A	222.42	-0.801578	0.215437	-3.72071	0.000198663	0.00275941	0	0	0	0	0	0	0	0	0	0	0	0	0	0	0	0	0	0	0	0	0	0	0	0	0	0	0	0	0	0	0	0
ENSG00000128203	ASPHD2	77.4653	1.42527	0.383258	3.71883	0.00020015	0.00277817	0	0	0	0	0	0	0	0	0	0	0	0	0	0	0	0	0	0	0	0	0	0	0	0	0	0	0	0	0	0	0	0
ENSG00000165661	QSOX2	281.615	0.525114	0.141235	3.71801	0.0002008	0.00278529	1	0	0	0	0	0	0	0	0	0	0	0	0	0	0	0	0	0	1	0	0	0	0	0	0	0	0	0	0	0	0	0
ENSG00000198324	FAM109A	628.127	-0.725245	0.195152	-3.71631	0.00020215	0.0028021	0	0	0	0	0	0	0	0	0	0	0	0	0	0	0	0	0	0	0	0	0	0	0	0	0	0	0	0	0	0	0	0
ENSG00000138185	ENTPD1	968.594	0.804984	0.216641	3.71576	0.000202596	0.00280622	1	0	0	0	0	0	1	0	0	0	0	0	0	0	0	0	0	0	0	0	0	0	0	0	0	0	0	0	0	0	0	0
ENSG00000235576	AC092580.4	35.5861	1.38117	0.371723	3.7156	0.000202723	0.00280622	0	0	0	0	0	0	0	0	0	0	0	0	0	0	0	0	0	0	0	0	0	0	0	0	0	0	0	0	0	0	0	0
ENSG00000170439	METTL7B	928.523	-0.739086	0.198945	-3.71503	0.00020318	0.00280956	1	0	0	0	0	1	0	0	0	0	0	0	0	0	0	0	0	0	0	0	0	0	0	0	0	0	0	0	0	0	0	0
ENSG00000101104	PABPC1L	200.82	0.648128	0.174465	3.71495	0.000203241	0.00280956	1	0	0	0	0	0	0	0	0	0	0	0	0	0	0	0	0	0	0	0	1	0	0	0	0	0	0	0	0	0	0	0
ENSG00000211648	IGLV1-47	574.33	2.42556	0.653085	3.714	0.000204008	0.00281672	0	0	0	0	0	0	0	0	0	0	0	0	0	0	0	0	0	0	0	0	0	0	0	0	0	0	0	0	0	0	0	0
ENSG00000048540	LMO3	54.034	1.16477	0.313618	3.71397	0.000204036	0.00281672	0	0	0	0	0	0	0	0	0	0	0	0	0	0	0	0	0	0	0	0	0	0	0	0	0	0	0	0	0	0	0	0
ENSG00000142945	KIF2C	333.526	1.11891	0.301354	3.71296	0.000204852	0.00282606	0	0	0	0	0	0	0	0	0	0	0	0	0	0	0	0	0	0	0	0	0	0	0	0	0	0	0	0	0	0	0	0
ENSG00000116685	KIAA2013	1427.76	-0.678392	0.182726	-3.71261	0.000205132	0.00282801	1	0	0	0	0	0	0	0	0	0	1	0	0	0	0	0	0	0	0	0	0	0	0	0	0	0	0	0	0	0	0	0
ENSG00000173960	UBXN2A	675.825	-0.63583	0.171299	-3.71181	0.000205782	0.00283383	2	1	0	0	0	0	0	0	0	0	0	0	0	0	0	0	0	0	0	0	0	0	0	0	0	0	0	1	0	0	0	0
ENSG00000147010	SH3KBP1	585.024	0.676827	0.182347	3.71175	0.000205833	0.00283383	1	0	0	0	0	0	0	0	0	0	0	0	0	0	0	0	0	0	0	0	1	0	0	0	0	0	0	0	0	0	0	0
ENSG00000215845	TSTD1	207.734	-0.62689	0.16893	-3.71095	0.000206487	0.0028409	0	0	0	0	0	0	0	0	0	0	0	0	0	0	0	0	0	0	0	0	0	0	0	0	0	0	0	0	0	0	0	0
ENSG00000153944	MSI2	1076.33	0.693	0.186874	3.70838	0.000208588	0.00286788	2	0	0	0	0	0	0	0	0	0	0	0	0	0	0	0	0	0	0	0	0	0	1	0	0	0	1	0	0	0	0	0
ENSG00000198901	PRC1	615.578	0.89906	0.242457	3.70811	0.00020881	0.00286898	0	0	0	0	0	0	0	0	0	0	0	0	0	0	0	0	0	0	0	0	0	0	0	0	0	0	0	0	0	0	0	0
ENSG00000233783	AP001442.2	82.7827	0.824721	0.222467	3.70717	0.000209591	0.00287776	0	0	0	0	0	0	0	0	0	0	0	0	0	0	0	0	0	0	0	0	0	0	0	0	0	0	0	0	0	0	0	0
ENSG00000197746	PSAP	9786.37	-0.556816	0.150221	-3.70664	0.000210024	0.00287788	1	0	1	0	0	0	0	0	0	0	0	0	0	0	0	0	0	0	0	0	0	0	0	0	0	0	0	0	0	0	0	0
ENSG00000147955	SIGMAR1	609.413	-0.575156	0.155159	-3.70689	0.000209822	0.00287788	0	0	0	0	0	0	0	0	0	0	0	0	0	0	0	0	0	0	0	0	0	0	0	0	0	0	0	0	0	0	0	0
ENSG00000132437	DDC	3187.51	-0.676493	0.182507	-3.70667	0.000210004	0.00287788	0	0	0	0	0	0	0	0	0	0	0	0	0	0	0	0	0	0	0	0	0	0	0	0	0	0	0	0	0	0	0	0
ENSG00000136205	TNS3	2655.56	-0.518459	0.13988	-3.70645	0.000210182	0.00287811	2	0	0	0	0	0	0	0	0	0	0	0	0	0	0	0	0	0	0	0	0	0	0	1	0	0	0	1	0	0	0	0
ENSG00000134575	ACP2	1124.11	-0.508456	0.137218	-3.70547	0.000211	0.00288736	1	0	1	0	0	0	0	0	0	0	0	0	0	0	0	0	0	0	0	0	0	0	0	0	0	0	0	0	0	0	0	0
ENSG00000174358	SLC6A19	10494.8	-1.19028	0.321306	-3.70452	0.00021179	0.00289623	2	1	0	0	0	0	0	0	0	0	0	0	0	0	0	0	0	0	0	0	0	0	0	0	0	0	0	1	0	0	0	0
ENSG00000069399	BCL3	277.338	-0.790644	0.213467	-3.70382	0.000212379	0.00290232	0	0	0	0	0	0	0	0	0	0	0	0	0	0	0	0	0	0	0	0	0	0	0	0	0	0	0	0	0	0	0	0
ENSG00000264538	SUZ12P1	362.045	0.503199	0.135924	3.70206	0.000213859	0.00292004	0	0	0	0	0	0	0	0	0	0	0	0	0	0	0	0	0	0	0	0	0	0	0	0	0	0	0	0	0	0	0	0
ENSG00000231119	RP4-569M23.2	101.937	0.778582	0.210318	3.70193	0.000213963	0.00292004	0	0	0	0	0	0	0	0	0	0	0	0	0	0	0	0	0	0	0	0	0	0	0	0	0	0	0	0	0	0	0	0
ENSG00000163817	SLC6A20	2085.72	-1.02697	0.277562	-3.69996	0.000215633	0.00293946	1	0	0	0	0	0	0	0	0	0	0	0	0	0	0	0	0	0	0	0	0	0	0	0	0	0	0	1	0	0	0	0
ENSG00000187792	ZNF70	162.404	0.747487	0.202029	3.69991	0.000215675	0.00293946	0	0	0	0	0	0	0	0	0	0	0	0	0	0	0	0	0	0	0	0	0	0	0	0	0	0	0	0	0	0	0	0
ENSG00000079257	LXN	323.057	-0.610138	0.165023	-3.6973	0.000217906	0.00296787	0	0	0	0	0	0	0	0	0	0	0	0	0	0	0	0	0	0	0	0	0	0	0	0	0	0	0	0	0	0	0	0
ENSG00000085563	ABCB1	2289.06	-1.18152	0.319628	-3.69654	0.000218558	0.00297476	0	0	0	0	0	0	0	0	0	0	0	0	0	0	0	0	0	0	0	0	0	0	0	0	0	0	0	0	0	0	0	0
ENSG00000173011	TADA2B	477.026	-0.408421	0.110516	-3.6956	0.000219369	0.0029838	0	0	0	0	0	0	0	0	0	0	0	0	0	0	0	0	0	0	0	0	0	0	0	0	0	0	0	0	0	0	0	0
ENSG00000096717	SIRT1	598.713	-0.616615	0.166883	-3.69489	0.000219982	0.00299014	1	0	0	0	0	1	0	0	0	0	0	0	0	0	0	0	0	0	0	0	0	0	0	0	0	0	0	0	0	0	0	0
ENSG00000175497	DPP10	137.184	-2.83181	0.766509	-3.69442	0.000220389	0.00299367	1	0	0	0	0	0	0	0	0	0	0	0	0	0	0	0	0	0	0	0	0	0	0	1	0	0	0	0	0	0	0	0
ENSG00000131203	IDO1	236.394	1.54844	0.419158	3.69417	0.000220605	0.00299459	0	0	0	0	0	0	0	0	0	0	0	0	0	0	0	0	0	0	0	0	0	0	0	0	0	0	0	0	0	0	0	0
ENSG00000068724	TTC7A	1310.99	-0.787999	0.213347	-3.69352	0.000221175	0.00300034	0	0	0	0	0	0	0	0	0	0	0	0	0	0	0	0	0	0	0	0	0	0	0	0	0	0	0	0	0	0	0	0
ENSG00000259505	RP11-74D7.1	23.7424	1.29283	0.350091	3.69284	0.000221767	0.00300635	0	0	0	0	0	0	0	0	0	0	0	0	0	0	0	0	0	0	0	0	0	0	0	0	0	0	0	0	0	0	0	0
ENSG00000187824	TMEM220	708.24	-0.972274	0.2633	-3.69265	0.000221932	0.00300658	0	0	0	0	0	0	0	0	0	0	0	0	0	0	0	0	0	0	0	0	0	0	0	0	0	0	0	0	0	0	0	0
ENSG00000069020	MAST4	940.81	-0.449047	0.121632	-3.69185	0.00022263	0.00301188	0	0	0	0	0	0	0	0	0	0	0	0	0	0	0	0	0	0	0	0	0	0	0	0	0	0	0	0	0	0	0	0
ENSG00000083454	P2RX5	52.1875	1.58522	0.429401	3.69171	0.000222753	0.00301188	0	0	0	0	0	0	0	0	0	0	0	0	0	0	0	0	0	0	0	0	0	0	0	0	0	0	0	0	0	0	0	0
ENSG00000147130	ZMYM3	393.17	0.512154	0.138731	3.69169	0.000222767	0.00301188	0	0	0	0	0	0	0	0	0	0	0	0	0	0	0	0	0	0	0	0	0	0	0	0	0	0	0	0	0	0	0	0
ENSG00000196811	CHRNG	60.5905	0.922139	0.249807	3.69141	0.000223013	0.00301319	0	0	0	0	0	0	0	0	0	0	0	0	0	0	0	0	0	0	0	0	0	0	0	0	0	0	0	0	0	0	0	0
ENSG00000172782	FADS6	151.741	-1.85165	0.501891	-3.68935	0.000224829	0.00303571	2	0	1	0	0	0	0	0	0	0	0	0	0	0	0	0	0	0	0	0	0	0	0	0	0	0	0	1	0	0	0	0
ENSG00000149474	KAT14	526.786	-0.537705	0.145781	-3.68845	0.000225625	0.00304444	0	0	0	0	0	0	0	0	0	0	0	0	0	0	0	0	0	0	0	0	0	0	0	0	0	0	0	0	0	0	0	0
ENSG00000145431	PDGFC	259.629	-1.02817	0.278806	-3.68777	0.000226232	0.00305061	1	0	0	0	0	1	0	0	0	0	0	0	0	0	0	0	0	0	0	0	0	0	0	0	0	0	0	0	0	0	0	0
ENSG00000151327	FAM177A1	1366.87	-0.639048	0.173328	-3.68694	0.000226966	0.00305645	0	0	0	0	0	0	0	0	0	0	0	0	0	0	0	0	0	0	0	0	0	0	0	0	0	0	0	0	0	0	0	0
ENSG00000147804	SLC39A4	1363.57	-2.29477	0.622377	-3.68711	0.000226816	0.00305645	0	0	0	0	0	0	0	0	0	0	0	0	0	0	0	0	0	0	0	0	0	0	0	0	0	0	0	0	0	0	0	0
ENSG00000108602	ALDH3A1	68.9364	-1.35693	0.368125	-3.68605	0.000227758	0.00306508	0	0	0	0	0	0	0	0	0	0	0	0	0	0	0	0	0	0	0	0	0	0	0	0	0	0	0	0	0	0	0	0
ENSG00000075218	GTSE1	223.945	1.0578	0.287007	3.68564	0.000228129	0.00306804	1	0	0	0	0	0	0	0	0	0	0	0	0	0	0	0	0	0	1	0	0	0	0	0	0	0	0	0	0	0	0	0
ENSG00000179818	PCBP1-AS1	431.015	0.511964	0.138921	3.68529	0.000228445	0.00307018	0	0	0	0	0	0	0	0	0	0	0	0	0	0	0	0	0	0	0	0	0	0	0	0	0	0	0	0	0	0	0	0
ENSG00000232104	RFX3-AS1	18.9646	1.5223	0.413092	3.68513	0.00022859	0.00307018	0	0	0	0	0	0	0	0	0	0	0	0	0	0	0	0	0	0	0	0	0	0	0	0	0	0	0	0	0	0	0	0
ENSG00000166900	STX3	2308.14	-0.714687	0.193947	-3.68495	0.000228744	0.00307022	0	0	0	0	0	0	0	0	0	0	0	0	0	0	0	0	0	0	0	0	0	0	0	0	0	0	0	0	0	0	0	0
ENSG00000170819	BFSP2	24.9371	1.72497	0.468148	3.68467	0.000228999	0.00307161	1	0	0	0	0	0	0	0	0	0	0	0	0	0	0	0	0	0	0	0	1	0	0	0	0	0	0	0	0	0	0	0
ENSG00000103319	EEF2K	811.839	-0.521408	0.141523	-3.68427	0.000229356	0.00307437	1	0	0	0	0	0	0	0	0	0	0	0	0	0	0	0	0	1	0	0	0	0	0	0	0	0	0	0	0	0	0	0
ENSG00000258521	RP11-638I2.9	14.3531	1.62679	0.441627	3.68363	0.000229932	0.00308006	0	0	0	0	0	0	0	0	0	0	0	0	0	0	0	0	0	0	0	0	0	0	0	0	0	0	0	0	0	0	0	0
ENSG00000148218	ALAD	807.316	-0.650114	0.176538	-3.68258	0.000230883	0.00308873	1	0	0	0	0	0	0	0	0	0	1	0	0	0	0	0	0	0	0	0	0	0	0	0	0	0	0	0	0	0	0	0
ENSG00000072694	FCGR2B	34.1362	1.33565	0.362692	3.68259	0.000230875	0.00308873	0	0	0	0	0	0	0	0	0	0	0	0	0	0	0	0	0	0	0	0	0	0	0	0	0	0	0	0	0	0	0	0
ENSG00000119707	RBM25	3015.16	0.385844	0.104784	3.68229	0.000231146	0.00308956	1	0	0	0	0	0	0	0	0	0	0	0	0	0	0	0	0	0	0	0	1	0	0	0	0	0	0	0	0	0	0	0
ENSG00000182156	ENPP7	1507.6	-3.14743	0.854772	-3.68218	0.000231249	0.00308956	0	0	0	0	0	0	0	0	0	0	0	0	0	0	0	0	0	0	0	0	0	0	0	0	0	0	0	0	0	0	0	0
ENSG00000136527	TRA2B	3498.14	0.296447	0.0805142	3.68193	0.000231478	0.00309058	2	0	0	0	0	0	0	0	0	0	0	0	0	0	0	0	0	0	1	0	1	0	0	0	0	0	0	0	0	0	0	0
ENSG00000241890	RPL13P4	13.8519	2.00465	0.544504	3.6816	0.000231775	0.00309252	0	0	0	0	0	0	0	0	0	0	0	0	0	0	0	0	0	0	0	0	0	0	0	0	0	0	0	0	0	0	0	0
ENSG00000115525	ST3GAL5	170.886	0.879139	0.23881	3.68134	0.000232013	0.00309367	1	0	0	0	0	0	0	0	0	0	0	0	0	0	0	0	0	0	0	0	1	0	0	0	0	0	0	0	0	0	0	0
ENSG00000266999	NA	29.8941	1.50877	0.409884	3.68097	0.000232347	0.00309608	0	0	0	0	0	0	0	0	0	0	0	0	0	0	0	0	0	0	0	0	0	0	0	0	0	0	0	0	0	0	0	0
ENSG00000123684	LPGAT1	6995.36	-0.699064	0.189958	-3.6801	0.000233138	0.00310424	1	0	0	0	0	1	0	0	0	0	0	0	0	0	0	0	0	0	0	0	0	0	0	0	0	0	0	0	0	0	0	0
ENSG00000177728	TMEM94	968.261	-0.567313	0.154163	-3.67997	0.000233265	0.00310424	0	0	0	0	0	0	0	0	0	0	0	0	0	0	0	0	0	0	0	0	0	0	0	0	0	0	0	0	0	0	0	0
ENSG00000121211	MND1	37.8686	1.02686	0.279094	3.67924	0.000233926	0.003111	0	0	0	0	0	0	0	0	0	0	0	0	0	0	0	0	0	0	0	0	0	0	0	0	0	0	0	0	0	0	0	0
ENSG00000245164	LINC00861	74.0556	1.37095	0.372692	3.6785	0.000234608	0.00311803	0	0	0	0	0	0	0	0	0	0	0	0	0	0	0	0	0	0	0	0	0	0	0	0	0	0	0	0	0	0	0	0
ENSG00000111843	TMEM14C	785.855	-0.456333	0.124108	-3.67691	0.000236075	0.00313547	0	0	0	0	0	0	0	0	0	0	0	0	0	0	0	0	0	0	0	0	0	0	0	0	0	0	0	0	0	0	0	0
ENSG00000266972	NA	40.2206	1.04724	0.284879	3.67608	0.000236844	0.00314364	0	0	0	0	0	0	0	0	0	0	0	0	0	0	0	0	0	0	0	0	0	0	0	0	0	0	0	0	0	0	0	0
ENSG00000177731	FLII	2087.67	-0.579888	0.157852	-3.67362	0.000239135	0.00317197	0	0	0	0	0	0	0	0	0	0	0	0	0	0	0	0	0	0	0	0	0	0	0	0	0	0	0	0	0	0	0	0
ENSG00000102109	PCSK1N	18.9016	-2.28126	0.621245	-3.67208	0.000240585	0.00318705	1	1	0	0	0	0	0	0	0	0	0	0	0	0	0	0	0	0	0	0	0	0	0	0	0	0	0	0	0	0	0	0
ENSG00000111802	TDP2	6006.97	-0.681295	0.185526	-3.67223	0.00024044	0.00318705	0	0	0	0	0	0	0	0	0	0	0	0	0	0	0	0	0	0	0	0	0	0	0	0	0	0	0	0	0	0	0	0
ENSG00000178917	ZNF852	236.593	0.527687	0.143726	3.67149	0.000241143	0.00319235	1	0	0	0	0	0	0	0	0	0	0	0	0	0	0	0	0	0	0	0	1	0	0	0	0	0	0	0	0	0	0	0
ENSG00000179639	FCER1A	24.2843	-2.16971	0.591022	-3.67112	0.000241488	0.00319484	0	0	0	0	0	0	0	0	0	0	0	0	0	0	0	0	0	0	0	0	0	0	0	0	0	0	0	0	0	0	0	0
ENSG00000082898	XPO1	4288.51	0.360103	0.098096	3.67093	0.00024167	0.00319517	2	0	0	0	0	0	0	0	0	0	0	0	0	0	0	0	0	0	1	0	1	0	0	0	0	0	0	0	0	0	0	0
ENSG00000068079	IFI35	547.372	0.631888	0.172147	3.67063	0.000241952	0.00319682	0	0	0	0	0	0	0	0	0	0	0	0	0	0	0	0	0	0	0	0	0	0	0	0	0	0	0	0	0	0	0	0
ENSG00000207445	SNORD15B	103.066	-1.25763	0.342732	-3.66943	0.000243092	0.0032098	0	0	0	0	0	0	0	0	0	0	0	0	0	0	0	0	0	0	0	0	0	0	0	0	0	0	0	0	0	0	0	0
ENSG00000187017	ESPN	390.134	-1.51586	0.413192	-3.66866	0.00024383	0.00321744	1	0	0	0	0	0	0	0	0	0	1	0	0	0	0	0	0	0	0	0	0	0	0	0	0	0	0	0	0	0	0	0
ENSG00000087586	AURKA	532.883	0.864424	0.235639	3.66842	0.000244051	0.00321827	0	0	0	0	0	0	0	0	0	0	0	0	0	0	0	0	0	0	0	0	0	0	0	0	0	0	0	0	0	0	0	0
ENSG00000158220	ESYT3	426.145	0.971642	0.264955	3.66719	0.000245232	0.00323175	0	0	0	0	0	0	0	0	0	0	0	0	0	0	0	0	0	0	0	0	0	0	0	0	0	0	0	0	0	0	0	0
ENSG00000198131	ZNF544	550.899	0.4438	0.121076	3.66548	0.000246875	0.00324727	2	0	0	0	0	0	0	0	0	0	0	0	0	0	0	0	0	0	1	0	1	0	0	0	0	0	0	0	0	0	0	0
ENSG00000166881	NEMP1	445.863	0.716153	0.195377	3.66549	0.000246867	0.00324727	0	0	0	0	0	0	0	0	0	0	0	0	0	0	0	0	0	0	0	0	0	0	0	0	0	0	0	0	0	0	0	0
ENSG00000258655	ARHGAP5-AS1	29.3253	-1.23558	0.337102	-3.66532	0.000247034	0.00324727	0	0	0	0	0	0	0	0	0	0	0	0	0	0	0	0	0	0	0	0	0	0	0	0	0	0	0	0	0	0	0	0
ENSG00000244627	RP3-449O17.1	94.1533	0.857172	0.233861	3.6653	0.000247049	0.00324727	0	0	0	0	0	0	0	0	0	0	0	0	0	0	0	0	0	0	0	0	0	0	0	0	0	0	0	0	0	0	0	0
ENSG00000141696	P3H4	147.319	-0.840103	0.229284	-3.66403	0.000248278	0.00326131	0	0	0	0	0	0	0	0	0	0	0	0	0	0	0	0	0	0	0	0	0	0	0	0	0	0	0	0	0	0	0	0
ENSG00000181588	MEX3D	102.685	-1.05293	0.287385	-3.66381	0.000248488	0.00326197	1	0	0	0	0	0	0	0	0	0	0	0	0	0	0	0	0	0	0	0	0	0	0	0	0	0	0	1	0	0	0	0
ENSG00000113722	CDX1	421.086	-0.834548	0.227841	-3.66286	0.00024942	0.00327208	1	0	0	0	0	0	0	0	0	0	0	0	0	0	0	1	0	0	0	0	0	0	0	0	0	0	0	0	0	0	0	0
ENSG00000171848	RRM2	1383.31	1.11735	0.305079	3.66251	0.000249758	0.00327441	1	0	0	0	0	0	0	0	0	0	0	0	0	0	0	0	0	0	0	0	1	0	0	0	0	0	0	0	0	0	0	0
ENSG00000008516	MMP25	57.3051	1.10275	0.301162	3.66164	0.000250608	0.00328343	0	0	0	0	0	0	0	0	0	0	0	0	0	0	0	0	0	0	0	0	0	0	0	0	0	0	0	0	0	0	0	0
ENSG00000127324	TSPAN8	10837	-0.640968	0.175068	-3.66126	0.000250982	0.00328622	0	0	0	0	0	0	0	0	0	0	0	0	0	0	0	0	0	0	0	0	0	0	0	0	0	0	0	0	0	0	0	0
ENSG00000010030	ETV7	458.361	0.869857	0.237603	3.66097	0.000251261	0.00328775	3	0	0	0	0	0	1	0	0	0	0	0	0	0	0	0	0	0	0	1	1	0	0	0	0	0	0	0	0	0	0	0
ENSG00000169692	AGPAT2	2344.73	-1.40039	0.382581	-3.66038	0.000251844	0.00329326	2	0	0	0	0	0	0	0	0	0	1	0	0	0	0	1	0	0	0	0	0	0	0	0	0	0	0	0	0	0	0	0
ENSG00000167880	EVPL	530.531	-1.27367	0.347993	-3.66003	0.000252181	0.00329404	0	0	0	0	0	0	0	0	0	0	0	0	0	0	0	0	0	0	0	0	0	0	0	0	0	0	0	0	0	0	0	0
ENSG00000250497	AC007126.1	73.4564	-1.64181	0.448584	-3.65999	0.000252228	0.00329404	0	0	0	0	0	0	0	0	0	0	0	0	0	0	0	0	0	0	0	0	0	0	0	0	0	0	0	0	0	0	0	0
ENSG00000177084	POLE	1488.09	0.334474	0.0914005	3.65944	0.000252769	0.00329569	1	0	0	0	0	0	0	0	0	0	0	0	0	0	0	0	0	0	1	0	0	0	0	0	0	0	0	0	0	0	0	0
ENSG00000120915	EPHX2	3253.73	-0.737044	0.201422	-3.6592	0.000253005	0.00329569	1	0	0	0	0	0	0	0	0	0	0	0	0	0	0	0	0	1	0	0	0	0	0	0	0	0	0	0	0	0	0	0
ENSG00000101421	CHMP4B	1274.1	-0.597456	0.163262	-3.65949	0.000252714	0.00329569	0	0	0	0	0	0	0	0	0	0	0	0	0	0	0	0	0	0	0	0	0	0	0	0	0	0	0	0	0	0	0	0
ENSG00000091592	NLRP1	377.054	0.845602	0.23109	3.65919	0.000253013	0.00329569	0	0	0	0	0	0	0	0	0	0	0	0	0	0	0	0	0	0	0	0	0	0	0	0	0	0	0	0	0	0	0	0
ENSG00000172497	ACOT12	13.5927	-3.40962	0.931835	-3.65904	0.000253165	0.00329569	0	0	0	0	0	0	0	0	0	0	0	0	0	0	0	0	0	0	0	0	0	0	0	0	0	0	0	0	0	0	0	0
ENSG00000231721	LINC-PINT	251.928	0.784996	0.214578	3.65832	0.000253872	0.00330277	0	0	0	0	0	0	0	0	0	0	0	0	0	0	0	0	0	0	0	0	0	0	0	0	0	0	0	0	0	0	0	0
ENSG00000264016	CTC-297N7.9	23.2593	-1.35755	0.37121	-3.6571	0.000255086	0.00331615	0	0	0	0	0	0	0	0	0	0	0	0	0	0	0	0	0	0	0	0	0	0	0	0	0	0	0	0	0	0	0	0
ENSG00000008988	RPS20	3639.22	-0.306251	0.0837473	-3.65684	0.000255343	0.00331615	0	0	0	0	0	0	0	0	0	0	0	0	0	0	0	0	0	0	0	0	0	0	0	0	0	0	0	0	0	0	0	0
ENSG00000225611	RP11-70C1.1	56.657	-3.94434	1.07863	-3.65679	0.00025539	0.00331615	0	0	0	0	0	0	0	0	0	0	0	0	0	0	0	0	0	0	0	0	0	0	0	0	0	0	0	0	0	0	0	0
ENSG00000239264	TXNDC5	232.56	1.33111	0.364037	3.65652	0.000255662	0.00331757	0	0	0	0	0	0	0	0	0	0	0	0	0	0	0	0	0	0	0	0	0	0	0	0	0	0	0	0	0	0	0	0
ENSG00000121350	PYROXD1	539.635	-0.503805	0.13779	-3.65632	0.000255862	0.00331794	0	0	0	0	0	0	0	0	0	0	0	0	0	0	0	0	0	0	0	0	0	0	0	0	0	0	0	0	0	0	0	0
ENSG00000166272	WBP1L	953.176	-0.571835	0.156404	-3.65614	0.000256038	0.00331794	0	0	0	0	0	0	0	0	0	0	0	0	0	0	0	0	0	0	0	0	0	0	0	0	0	0	0	0	0	0	0	0
ENSG00000095059	DHPS	385.153	-0.402164	0.110001	-3.656	0.00025618	0.00331794	0	0	0	0	0	0	0	0	0	0	0	0	0	0	0	0	0	0	0	0	0	0	0	0	0	0	0	0	0	0	0	0
ENSG00000164638	SLC29A4	107.772	-1.52609	0.417646	-3.65403	0.000258156	0.0033414	0	0	0	0	0	0	0	0	0	0	0	0	0	0	0	0	0	0	0	0	0	0	0	0	0	0	0	0	0	0	0	0
ENSG00000121989	ACVR2A	1126.56	-0.773598	0.211753	-3.65331	0.000258883	0.00334867	0	0	0	0	0	0	0	0	0	0	0	0	0	0	0	0	0	0	0	0	0	0	0	0	0	0	0	0	0	0	0	0
ENSG00000137757	CASP5	169.078	1.17509	0.321674	3.65306	0.000259136	0.00334981	0	0	0	0	0	0	0	0	0	0	0	0	0	0	0	0	0	0	0	0	0	0	0	0	0	0	0	0	0	0	0	0
ENSG00000237734	RP11-298E2.2	50.855	1.06757	0.29235	3.65168	0.000260527	0.00336566	0	0	0	0	0	0	0	0	0	0	0	0	0	0	0	0	0	0	0	0	0	0	0	0	0	0	0	0	0	0	0	0
ENSG00000169738	DCXR	207.066	-0.679241	0.186016	-3.65151	0.000260698	0.00336572	0	0	0	0	0	0	0	0	0	0	0	0	0	0	0	0	0	0	0	0	0	0	0	0	0	0	0	0	0	0	0	0
ENSG00000162368	CMPK1	9395.84	-0.635751	0.174123	-3.65117	0.000261053	0.00336816	1	0	0	0	0	0	0	0	0	1	0	0	0	0	0	0	0	0	0	0	0	0	0	0	0	0	0	0	0	0	0	0
ENSG00000266993	RP4-657D16.3	40.3219	0.938931	0.257203	3.65054	0.000261691	0.00337425	0	0	0	0	0	0	0	0	0	0	0	0	0	0	0	0	0	0	0	0	0	0	0	0	0	0	0	0	0	0	0	0
ENSG00000164048	ZNF589	238.899	0.592794	0.162477	3.64849	0.000263786	0.00339695	1	0	0	0	0	0	0	0	0	0	0	0	0	0	0	0	0	0	0	0	1	0	0	0	0	0	0	0	0	0	0	0
ENSG00000112164	GLP1R	37.7062	-2.83474	0.776928	-3.64865	0.000263626	0.00339695	0	0	0	0	0	0	0	0	0	0	0	0	0	0	0	0	0	0	0	0	0	0	0	0	0	0	0	0	0	0	0	0
ENSG00000088325	TPX2	809.422	1.04612	0.28677	3.64793	0.000264358	0.00340217	0	0	0	0	0	0	0	0	0	0	0	0	0	0	0	0	0	0	0	0	0	0	0	0	0	0	0	0	0	0	0	0
ENSG00000050820	BCAR1	815.439	-1.1247	0.308463	-3.64614	0.000266208	0.00342381	3	0	0	0	0	0	0	0	0	0	1	0	0	0	0	1	0	0	0	0	0	0	0	0	1	0	0	0	0	0	0	0
ENSG00000203697	CAPN8	493.124	1.35213	0.370879	3.64576	0.000266608	0.00342678	0	0	0	0	0	0	0	0	0	0	0	0	0	0	0	0	0	0	0	0	0	0	0	0	0	0	0	0	0	0	0	0
ENSG00000228482	RP5-859D4.3	10.2684	-2.39936	0.658274	-3.64493	0.000267466	0.00343563	0	0	0	0	0	0	0	0	0	0	0	0	0	0	0	0	0	0	0	0	0	0	0	0	0	0	0	0	0	0	0	0
ENSG00000243746	EEF1A1P10	70.4365	0.892261	0.244852	3.64409	0.000268345	0.00344475	0	0	0	0	0	0	0	0	0	0	0	0	0	0	0	0	0	0	0	0	0	0	0	0	0	0	0	0	0	0	0	0
ENSG00000167526	RPL13	5171.41	-0.484221	0.132973	-3.64149	0.000271064	0.00347576	1	0	0	0	0	0	0	0	0	0	0	0	0	0	0	0	0	0	0	0	0	0	0	1	0	0	0	0	0	0	0	0
ENSG00000163932	PRKCD	1310.92	-0.553695	0.152059	-3.64131	0.000271259	0.00347576	0	0	0	0	0	0	0	0	0	0	0	0	0	0	0	0	0	0	0	0	0	0	0	0	0	0	0	0	0	0	0	0
ENSG00000176974	SHMT1	1585.61	-0.912128	0.250496	-3.64129	0.000271274	0.00347576	0	0	0	0	0	0	0	0	0	0	0	0	0	0	0	0	0	0	0	0	0	0	0	0	0	0	0	0	0	0	0	0
ENSG00000266709	RP11-214O1.2	25.7312	1.12534	0.30908	3.64094	0.000271641	0.00347827	0	0	0	0	0	0	0	0	0	0	0	0	0	0	0	0	0	0	0	0	0	0	0	0	0	0	0	0	0	0	0	0
ENSG00000177030	DEAF1	325.962	-0.592762	0.162814	-3.64074	0.000271857	0.00347885	1	0	0	0	0	0	0	0	0	0	0	0	1	0	0	0	0	0	0	0	0	0	0	0	0	0	0	0	0	0	0	0
ENSG00000023287	RB1CC1	2612.62	-0.647752	0.177974	-3.6396	0.000273067	0.00349213	0	0	0	0	0	0	0	0	0	0	0	0	0	0	0	0	0	0	0	0	0	0	0	0	0	0	0	0	0	0	0	0
ENSG00000109819	PPARGC1A	652.287	-0.950635	0.261232	-3.63905	0.000273648	0.00349736	1	1	0	0	0	0	0	0	0	0	0	0	0	0	0	0	0	0	0	0	0	0	0	0	0	0	0	0	0	0	0	0
ENSG00000100364	KIAA0930	685.703	-0.721315	0.198259	-3.63824	0.000274503	0.00350608	1	0	1	0	0	0	0	0	0	0	0	0	0	0	0	0	0	0	0	0	0	0	0	0	0	0	0	0	0	0	0	0
ENSG00000149196	HIKESHI	278.82	0.467514	0.128522	3.63762	0.00027517	0.00351239	0	0	0	0	0	0	0	0	0	0	0	0	0	0	0	0	0	0	0	0	0	0	0	0	0	0	0	0	0	0	0	0
ENSG00000067992	PDK3	838.761	-0.595907	0.163903	-3.63573	0.000277191	0.00353153	2	0	0	0	0	0	0	0	0	0	0	0	0	0	0	0	0	0	0	0	0	0	0	0	0	0	0	1	0	0	0	1
ENSG00000105698	USF2	499.937	-0.509425	0.140113	-3.63581	0.000277106	0.00353153	0	0	0	0	0	0	0	0	0	0	0	0	0	0	0	0	0	0	0	0	0	0	0	0	0	0	0	0	0	0	0	0
ENSG00000263013	RP11-876N24.5	118.277	1.04691	0.287944	3.63581	0.000277111	0.00353153	0	0	0	0	0	0	0	0	0	0	0	0	0	0	0	0	0	0	0	0	0	0	0	0	0	0	0	0	0	0	0	0
ENSG00000148090	AUH	549.325	-0.466522	0.128342	-3.63498	0.000278003	0.00353966	1	0	0	0	0	0	0	0	0	0	0	0	0	0	0	0	0	0	0	0	0	0	0	0	0	0	0	1	0	0	0	0
ENSG00000135503	ACVR1B	1472.18	-0.53345	0.146762	-3.63479	0.000278208	0.00354005	0	0	0	0	0	0	0	0	0	0	0	0	0	0	0	0	0	0	0	0	0	0	0	0	0	0	0	0	0	0	0	0
ENSG00000057657	PRDM1	708.717	0.764535	0.210366	3.6343	0.000278732	0.0035445	2	0	0	0	0	0	0	0	0	0	0	0	0	0	0	0	0	0	0	0	0	1	1	0	0	0	0	0	0	0	0	0
ENSG00000239415	AP001469.9	45.6452	1.01664	0.279806	3.63337	0.000279744	0.0035521	0	0	0	0	0	0	0	0	0	0	0	0	0	0	0	0	0	0	0	0	0	0	0	0	0	0	0	0	0	0	0	0
ENSG00000117472	TSPAN1	1030	1.24412	0.342421	3.6333	0.000279815	0.0035521	0	0	0	0	0	0	0	0	0	0	0	0	0	0	0	0	0	0	0	0	0	0	0	0	0	0	0	0	0	0	0	0
ENSG00000177455	CD19	53.2357	1.54805	0.426075	3.63327	0.000279854	0.0035521	0	0	0	0	0	0	0	0	0	0	0	0	0	0	0	0	0	0	0	0	0	0	0	0	0	0	0	0	0	0	0	0
ENSG00000117632	STMN1	1020.34	0.764974	0.210558	3.63308	0.000280058	0.00355248	1	0	0	0	0	0	0	0	0	0	0	0	0	0	0	0	0	0	0	0	1	0	0	0	0	0	0	0	0	0	0	0
ENSG00000138315	OIT3	251.865	-0.867601	0.238821	-3.63285	0.00028031	0.00355345	0	0	0	0	0	0	0	0	0	0	0	0	0	0	0	0	0	0	0	0	0	0	0	0	0	0	0	0	0	0	0	0
ENSG00000184933	OR6A2	9.24252	2.25025	0.619817	3.63051	0.000282864	0.00358359	0	0	0	0	0	0	0	0	0	0	0	0	0	0	0	0	0	0	0	0	0	0	0	0	0	0	0	0	0	0	0	0
ENSG00000126351	THRA	925.69	-0.589174	0.162298	-3.63021	0.00028319	0.00358394	1	0	0	0	0	0	0	0	0	1	0	0	0	0	0	0	0	0	0	0	0	0	0	0	0	0	0	0	0	0	0	0
ENSG00000160298	C21orf58	179.659	0.744296	0.205031	3.63016	0.000283244	0.00358394	0	0	0	0	0	0	0	0	0	0	0	0	0	0	0	0	0	0	0	0	0	0	0	0	0	0	0	0	0	0	0	0
ENSG00000136250	AOAH	457.378	1.07608	0.296447	3.62991	0.00028352	0.00358519	0	0	0	0	0	0	0	0	0	0	0	0	0	0	0	0	0	0	0	0	0	0	0	0	0	0	0	0	0	0	0	0
ENSG00000119927	GPAM	757.235	-0.802325	0.221103	-3.62873	0.000284816	0.00359935	1	0	0	0	0	0	0	0	0	0	0	0	0	0	0	0	0	1	0	0	0	0	0	0	0	0	0	0	0	0	0	0
ENSG00000084774	CAD	882.836	0.522399	0.143978	3.62832	0.000285274	0.00360289	1	0	0	0	0	0	0	0	0	0	0	0	0	0	0	0	0	0	1	0	0	0	0	0	0	0	0	0	0	0	0	0
ENSG00000103942	HOMER2	307.831	-0.92038	0.253705	-3.62775	0.000285903	0.00360859	0	0	0	0	0	0	0	0	0	0	0	0	0	0	0	0	0	0	0	0	0	0	0	0	0	0	0	0	0	0	0	0
ENSG00000114019	AMOTL2	278.55	-0.702725	0.193785	-3.62631	0.000287496	0.00362644	1	0	1	0	0	0	0	0	0	0	0	0	0	0	0	0	0	0	0	0	0	0	0	0	0	0	0	0	0	0	0	0
ENSG00000185483	ROR1	225.088	0.699757	0.192986	3.62594	0.000287914	0.00362946	2	0	0	0	0	0	0	0	0	0	0	0	0	0	0	0	0	0	1	0	1	0	0	0	0	0	0	0	0	0	0	0
ENSG00000235677	NPM1P26	131.083	0.722068	0.199149	3.62576	0.000288115	0.00362975	0	0	0	0	0	0	0	0	0	0	0	0	0	0	0	0	0	0	0	0	0	0	0	0	0	0	0	0	0	0	0	0
ENSG00000196814	MVB12B	229.153	-0.854592	0.235721	-3.62543	0.000288478	0.00363207	0	0	0	0	0	0	0	0	0	0	0	0	0	0	0	0	0	0	0	0	0	0	0	0	0	0	0	0	0	0	0	0
ENSG00000198431	TXNRD1	3638.65	-0.725843	0.200228	-3.62508	0.000288873	0.0036348	0	0	0	0	0	0	0	0	0	0	0	0	0	0	0	0	0	0	0	0	0	0	0	0	0	0	0	0	0	0	0	0
ENSG00000168763	CNNM3	626.694	-0.51989	0.143515	-3.62255	0.000291718	0.00366832	1	0	0	0	0	0	0	0	0	0	0	0	0	0	0	0	0	0	0	0	0	0	0	0	0	0	0	1	0	0	0	0
ENSG00000139517	LNX2	2250.57	-0.51473	0.142132	-3.62149	0.000292913	0.00368106	0	0	0	0	0	0	0	0	0	0	0	0	0	0	0	0	0	0	0	0	0	0	0	0	0	0	0	0	0	0	0	0
ENSG00000124209	RAB22A	2056.74	-0.558293	0.154216	-3.62021	0.000294359	0.00369505	1	0	0	0	0	0	0	0	0	0	0	0	0	0	0	0	0	0	0	0	0	0	0	0	0	0	0	1	0	0	0	0
ENSG00000198814	GK	3104.64	-0.723654	0.199894	-3.62019	0.000294389	0.00369505	0	0	0	0	0	0	0	0	0	0	0	0	0	0	0	0	0	0	0	0	0	0	0	0	0	0	0	0	0	0	0	0
ENSG00000178425	NT5DC1	908.639	-0.4979	0.137588	-3.61879	0.000295988	0.00371269	2	0	0	0	0	0	0	0	0	0	0	0	0	0	0	0	0	1	0	0	0	0	0	1	0	0	0	0	0	0	0	0
ENSG00000140391	TSPAN3	7158.41	-0.570646	0.157696	-3.61864	0.00029616	0.00371269	0	0	0	0	0	0	0	0	0	0	0	0	0	0	0	0	0	0	0	0	0	0	0	0	0	0	0	0	0	0	0	0
ENSG00000215883	CYB5RL	91.4181	0.827038	0.228625	3.61744	0.000297529	0.00372755	1	0	0	0	0	0	0	0	0	0	0	0	0	0	0	0	0	0	0	0	1	0	0	0	0	0	0	0	0	0	0	0
ENSG00000137135	ARHGEF39	183.449	0.620758	0.171639	3.61664	0.000298452	0.00373682	1	0	0	0	0	0	0	0	0	0	0	0	0	0	0	0	0	0	1	0	0	0	0	0	0	0	0	0	0	0	0	0
ENSG00000137804	NUSAP1	647.224	0.864689	0.239292	3.61353	0.000302061	0.00377789	1	0	0	0	0	0	0	0	0	0	0	0	0	0	0	0	0	0	0	0	1	0	0	0	0	0	0	0	0	0	0	0
ENSG00000123975	CKS2	354.821	0.712923	0.197295	3.61349	0.000302105	0.00377789	0	0	0	0	0	0	0	0	0	0	0	0	0	0	0	0	0	0	0	0	0	0	0	0	0	0	0	0	0	0	0	0
ENSG00000065600	TMEM206	115.461	0.637151	0.176377	3.61243	0.000303344	0.00379105	0	0	0	0	0	0	0	0	0	0	0	0	0	0	0	0	0	0	0	0	0	0	0	0	0	0	0	0	0	0	0	0
ENSG00000254017	IGHEP2	32.4082	1.35415	0.375066	3.61042	0.0003057	0.00381814	0	0	0	0	0	0	0	0	0	0	0	0	0	0	0	0	0	0	0	0	0	0	0	0	0	0	0	0	0	0	0	0
ENSG00000111335	OAS2	733.742	1.22697	0.339874	3.61009	0.000306097	0.00381841	0	0	0	0	0	0	0	0	0	0	0	0	0	0	0	0	0	0	0	0	0	0	0	0	0	0	0	0	0	0	0	0
ENSG00000160856	FCRL3	101.631	1.42395	0.394421	3.61024	0.000305914	0.00381841	0	0	0	0	0	0	0	0	0	0	0	0	0	0	0	0	0	0	0	0	0	0	0	0	0	0	0	0	0	0	0	0
ENSG00000203727	SAMD5	485.966	0.925788	0.256527	3.60893	0.000307461	0.00383307	2	0	0	0	0	0	0	0	0	0	0	0	0	0	0	0	0	0	1	0	1	0	0	0	0	0	0	0	0	0	0	0
ENSG00000201098	RNY1	101.322	-1.85291	0.513867	-3.60582	0.000311167	0.00387494	0	0	0	0	0	0	0	0	0	0	0	0	0	0	0	0	0	0	0	0	0	0	0	0	0	0	0	0	0	0	0	0
ENSG00000002933	TMEM176A	726.113	-1.01752	0.282189	-3.60579	0.000311201	0.00387494	0	0	0	0	0	0	0	0	0	0	0	0	0	0	0	0	0	0	0	0	0	0	0	0	0	0	0	0	0	0	0	0
ENSG00000114113	RBP2	24519.7	-0.92795	0.257465	-3.60418	0.000313141	0.00388939	1	0	0	0	0	1	0	0	0	0	0	0	0	0	0	0	0	0	0	0	0	0	0	0	0	0	0	0	0	0	0	0
ENSG00000114353	GNAI2	1000.04	-0.797812	0.221334	-3.60457	0.00031267	0.00388939	0	0	0	0	0	0	0	0	0	0	0	0	0	0	0	0	0	0	0	0	0	0	0	0	0	0	0	0	0	0	0	0
ENSG00000258441	LINC00641	334.708	0.552857	0.153381	3.60447	0.000312794	0.00388939	0	0	0	0	0	0	0	0	0	0	0	0	0	0	0	0	0	0	0	0	0	0	0	0	0	0	0	0	0	0	0	0
ENSG00000183172	SMDT1	446.917	-0.450735	0.125055	-3.60429	0.000313013	0.00388939	0	0	0	0	0	0	0	0	0	0	0	0	0	0	0	0	0	0	0	0	0	0	0	0	0	0	0	0	0	0	0	0
ENSG00000211938	IGHV3-7	1876.41	1.56325	0.433749	3.60403	0.000313318	0.00388939	0	0	0	0	0	0	0	0	0	0	0	0	0	0	0	0	0	0	0	0	0	0	0	0	0	0	0	0	0	0	0	0
ENSG00000249715	FER1L5	42.5231	1.06046	0.294284	3.60354	0.000313912	0.00389439	0	0	0	0	0	0	0	0	0	0	0	0	0	0	0	0	0	0	0	0	0	0	0	0	0	0	0	0	0	0	0	0
ENSG00000136044	APPL2	2141.49	-0.665103	0.184587	-3.60319	0.000314334	0.00389719	0	0	0	0	0	0	0	0	0	0	0	0	0	0	0	0	0	0	0	0	0	0	0	0	0	0	0	0	0	0	0	0
ENSG00000262001	DLGAP1-AS2	55.7515	0.86224	0.239309	3.60304	0.000314521	0.00389719	0	0	0	0	0	0	0	0	0	0	0	0	0	0	0	0	0	0	0	0	0	0	0	0	0	0	0	0	0	0	0	0
ENSG00000237070	AC005550.3	148.975	-0.879964	0.244247	-3.60276	0.000314855	0.00389894	0	0	0	0	0	0	0	0	0	0	0	0	0	0	0	0	0	0	0	0	0	0	0	0	0	0	0	0	0	0	0	0
ENSG00000170113	NIPA1	1257.27	-0.625082	0.173532	-3.60211	0.000315644	0.00390634	0	0	0	0	0	0	0	0	0	0	0	0	0	0	0	0	0	0	0	0	0	0	0	0	0	0	0	0	0	0	0	0
ENSG00000002549	LAP3	4504.34	0.843561	0.234266	3.60086	0.000317162	0.00391991	0	0	0	0	0	0	0	0	0	0	0	0	0	0	0	0	0	0	0	0	0	0	0	0	0	0	0	0	0	0	0	0
ENSG00000125733	TRIP10	429.551	-0.68542	0.190351	-3.60082	0.000317218	0.00391991	0	0	0	0	0	0	0	0	0	0	0	0	0	0	0	0	0	0	0	0	0	0	0	0	0	0	0	0	0	0	0	0
ENSG00000232956	SNHG15	186.342	0.707935	0.196608	3.60073	0.00031732	0.00391991	0	0	0	0	0	0	0	0	0	0	0	0	0	0	0	0	0	0	0	0	0	0	0	0	0	0	0	0	0	0	0	0
ENSG00000142494	SLC47A1	31.7106	1.24669	0.346387	3.59914	0.000319275	0.00394167	1	0	0	0	0	0	0	0	0	0	0	0	0	0	0	0	0	0	0	0	0	1	0	0	0	0	0	0	0	0	0	0
ENSG00000133808	MICALCL	146.452	-1.02334	0.284351	-3.59886	0.000319618	0.00394351	0	0	0	0	0	0	0	0	0	0	0	0	0	0	0	0	0	0	0	0	0	0	0	0	0	0	0	0	0	0	0	0
ENSG00000100266	PACSIN2	1571.96	-0.542858	0.150898	-3.59752	0.00032127	0.00396148	4	0	1	0	0	1	0	0	1	0	0	0	0	0	0	0	0	0	0	0	0	0	0	0	1	0	0	0	0	0	0	0
ENSG00000242372	EIF6	971.897	-0.663494	0.184482	-3.59652	0.000322498	0.00397422	0	0	0	0	0	0	0	0	0	0	0	0	0	0	0	0	0	0	0	0	0	0	0	0	0	0	0	0	0	0	0	0
ENSG00000124772	CPNE5	97.6082	1.19517	0.332336	3.59627	0.000322814	0.0039757	0	0	0	0	0	0	0	0	0	0	0	0	0	0	0	0	0	0	0	0	0	0	0	0	0	0	0	0	0	0	0	0
ENSG00000245156	RP11-867G23.3	43.1825	1.04708	0.291214	3.59559	0.000323658	0.00398367	0	0	0	0	0	0	0	0	0	0	0	0	0	0	0	0	0	0	0	0	0	0	0	0	0	0	0	0	0	0	0	0
ENSG00000114354	TFG	3965.54	-0.50587	0.140749	-3.59413	0.000325478	0.00400366	0	0	0	0	0	0	0	0	0	0	0	0	0	0	0	0	0	0	0	0	0	0	0	0	0	0	0	0	0	0	0	0
ENSG00000166343	MSS51	104.509	0.698394	0.194334	3.59378	0.000325911	0.00400656	1	0	0	0	0	0	0	0	0	0	0	0	0	0	0	0	0	0	0	0	1	0	0	0	0	0	0	0	0	0	0	0
ENSG00000051620	HEBP2	603.264	-0.533006	0.148327	-3.59345	0.00032633	0.00400928	4	0	0	0	0	0	0	0	0	1	0	0	0	0	0	0	0	1	0	0	0	0	0	1	0	0	0	0	0	0	0	1
ENSG00000123091	RNF11	1943.75	-0.62855	0.174936	-3.59303	0.000326859	0.00401182	0	0	0	0	0	0	0	0	0	0	0	0	0	0	0	0	0	0	0	0	0	0	0	0	0	0	0	0	0	0	0	0
ENSG00000258274	RP11-887P2.5	110.733	0.912099	0.253857	3.59297	0.000326935	0.00401182	0	0	0	0	0	0	0	0	0	0	0	0	0	0	0	0	0	0	0	0	0	0	0	0	0	0	0	0	0	0	0	0
ENSG00000261760	RP11-1223D19.1	18.314	-1.73146	0.481923	-3.59281	0.000327129	0.00401182	0	0	0	0	0	0	0	0	0	0	0	0	0	0	0	0	0	0	0	0	0	0	0	0	0	0	0	0	0	0	0	0
ENSG00000119403	PHF19	269.515	0.660589	0.183886	3.59238	0.000327676	0.00401611	1	0	0	0	0	0	0	0	0	0	0	0	0	0	0	0	0	0	0	0	1	0	0	0	0	0	0	0	0	0	0	0
ENSG00000143256	PFDN2	139.296	-0.598331	0.166574	-3.59198	0.00032818	0.00401986	0	0	0	0	0	0	0	0	0	0	0	0	0	0	0	0	0	0	0	0	0	0	0	0	0	0	0	0	0	0	0	0
ENSG00000163808	KIF15	407.371	0.926838	0.258072	3.5914	0.000328911	0.00402306	0	0	0	0	0	0	0	0	0	0	0	0	0	0	0	0	0	0	0	0	0	0	0	0	0	0	0	0	0	0	0	0
ENSG00000185915	KLHL34	26.3405	-1.63933	0.456473	-3.5913	0.000329035	0.00402306	1	0	0	0	0	0	0	0	0	0	0	0	0	0	0	0	0	0	0	0	0	0	0	0	0	0	0	0	0	1	0	0
ENSG00000132330	SCLY	152.676	0.736988	0.205207	3.59144	0.000328852	0.00402306	0	0	0	0	0	0	0	0	0	0	0	0	0	0	0	0	0	0	0	0	0	0	0	0	0	0	0	0	0	0	0	0
ENSG00000183020	AP2A2	1311.35	-0.49909	0.139024	-3.58996	0.00033073	0.00404135	0	0	0	0	0	0	0	0	0	0	0	0	0	0	0	0	0	0	0	0	0	0	0	0	0	0	0	0	0	0	0	0
ENSG00000235397	EPN2-AS1	24.0701	1.3195	0.367713	3.58839	0.000332728	0.00406332	0	0	0	0	0	0	0	0	0	0	0	0	0	0	0	0	0	0	0	0	0	0	0	0	0	0	0	0	0	0	0	0
ENSG00000112378	PERP	3325.35	-0.697153	0.194331	-3.58745	0.000333924	0.00407548	0	0	0	0	0	0	0	0	0	0	0	0	0	0	0	0	0	0	0	0	0	0	0	0	0	0	0	0	0	0	0	0
ENSG00000184349	EFNA5	40.4576	-1.29329	0.360539	-3.5871	0.000334377	0.00407856	0	0	0	0	0	0	0	0	0	0	0	0	0	0	0	0	0	0	0	0	0	0	0	0	0	0	0	0	0	0	0	0
ENSG00000145247	OCIAD2	947.399	-0.807826	0.225221	-3.58682	0.000334735	0.00408048	0	0	0	0	0	0	0	0	0	0	0	0	0	0	0	0	0	0	0	0	0	0	0	0	0	0	0	0	0	0	0	0
ENSG00000107897	ACBD5	2804.55	-0.677294	0.188868	-3.58606	0.000335711	0.00408992	0	0	0	0	0	0	0	0	0	0	0	0	0	0	0	0	0	0	0	0	0	0	0	0	0	0	0	0	0	0	0	0
ENSG00000104356	POP1	201.491	0.662993	0.184895	3.58579	0.000336064	0.00409119	1	0	0	0	0	0	0	0	0	0	0	0	0	0	0	0	0	0	0	0	1	0	0	0	0	0	0	0	0	0	0	0
ENSG00000237249	RP1-102G20.2	38.7983	1.29269	0.360517	3.58567	0.000336218	0.00409119	0	0	0	0	0	0	0	0	0	0	0	0	0	0	0	0	0	0	0	0	0	0	0	0	0	0	0	0	0	0	0	0
ENSG00000138336	TET1	218.701	0.691037	0.192853	3.58323	0.000339376	0.00412715	2	0	0	0	0	0	0	0	0	0	0	0	0	0	0	0	0	0	0	0	1	0	0	0	0	0	0	0	0	0	1	0
ENSG00000143228	NUF2	195.248	0.794283	0.221704	3.58263	0.000340152	0.00412917	1	0	0	0	0	0	0	0	0	0	0	0	0	0	0	0	0	0	1	0	0	0	0	0	0	0	0	0	0	0	0	0
ENSG00000230322	RP3-323N1.2	47.9603	1.30202	0.363396	3.58293	0.000339755	0.00412917	0	0	0	0	0	0	0	0	0	0	0	0	0	0	0	0	0	0	0	0	0	0	0	0	0	0	0	0	0	0	0	0
ENSG00000225969	ABHD11-AS1	109.036	-1.18499	0.330752	-3.58273	0.000340025	0.00412917	0	0	0	0	0	0	0	0	0	0	0	0	0	0	0	0	0	0	0	0	0	0	0	0	0	0	0	0	0	0	0	0
ENSG00000179914	ITLN1	2703.13	2.63846	0.736552	3.58218	0.000340739	0.00413383	0	0	0	0	0	0	0	0	0	0	0	0	0	0	0	0	0	0	0	0	0	0	0	0	0	0	0	0	0	0	0	0
ENSG00000111305	GSG1	24.9444	-1.85899	0.519188	-3.58058	0.000342836	0.00415678	2	0	0	0	0	0	0	0	0	1	0	1	0	0	0	0	0	0	0	0	0	0	0	0	0	0	0	0	0	0	0	0
ENSG00000107984	DKK1	12.2419	-3.45383	0.964704	-3.58019	0.00034334	0.00415839	0	0	0	0	0	0	0	0	0	0	0	0	0	0	0	0	0	0	0	0	0	0	0	0	0	0	0	0	0	0	0	0
ENSG00000160746	ANO10	2524.59	-0.518989	0.144962	-3.58016	0.000343378	0.00415839	0	0	0	0	0	0	0	0	0	0	0	0	0	0	0	0	0	0	0	0	0	0	0	0	0	0	0	0	0	0	0	0
ENSG00000109536	FRG1	338.73	-0.520197	0.145343	-3.57909	0.000344791	0.00417302	0	0	0	0	0	0	0	0	0	0	0	0	0	0	0	0	0	0	0	0	0	0	0	0	0	0	0	0	0	0	0	0
ENSG00000148291	SURF2	99.0499	-0.66407	0.18556	-3.57875	0.000345247	0.00417441	2	0	0	0	0	1	0	0	0	0	0	0	0	0	0	0	0	0	0	0	0	0	0	0	0	0	0	1	0	0	0	0
ENSG00000178999	AURKB	193.222	1.03253	0.288521	3.57869	0.000345317	0.00417441	0	0	0	0	0	0	0	0	0	0	0	0	0	0	0	0	0	0	0	0	0	0	0	0	0	0	0	0	0	0	0	0
ENSG00000180957	PITPNB	301.666	0.581512	0.162504	3.57846	0.00034563	0.00417571	0	0	0	0	0	0	0	0	0	0	0	0	0	0	0	0	0	0	0	0	0	0	0	0	0	0	0	0	0	0	0	0
ENSG00000176225	RTTN	621.331	0.503348	0.140716	3.57705	0.000347492	0.00419571	2	0	0	0	0	0	0	0	0	0	0	0	0	0	0	0	0	0	1	0	1	0	0	0	0	0	0	0	0	0	0	0
ENSG00000150961	SEC24D	4478.55	-0.594896	0.166378	-3.57557	0.00034946	0.00421521	0	0	0	0	0	0	0	0	0	0	0	0	0	0	0	0	0	0	0	0	0	0	0	0	0	0	0	0	0	0	0	0
ENSG00000211445	GPX3	366.336	-1.01118	0.282805	-3.57553	0.000349522	0.00421521	0	0	0	0	0	0	0	0	0	0	0	0	0	0	0	0	0	0	0	0	0	0	0	0	0	0	0	0	0	0	0	0
ENSG00000161405	IKZF3	470.662	0.989419	0.276752	3.57511	0.000350083	0.00421947	1	0	0	0	0	0	0	0	0	0	0	0	0	0	0	0	0	0	0	0	1	0	0	0	0	0	0	0	0	0	0	0
ENSG00000130159	ECSIT	438.578	-0.7195	0.201328	-3.57377	0.000351884	0.00423866	0	0	0	0	0	0	0	0	0	0	0	0	0	0	0	0	0	0	0	0	0	0	0	0	0	0	0	0	0	0	0	0
ENSG00000171877	FRMD5	94.2286	0.935928	0.262017	3.57201	0.000354251	0.00426465	1	0	0	0	0	0	0	0	0	0	0	0	0	0	0	0	0	0	1	0	0	0	0	0	0	0	0	0	0	0	0	0
ENSG00000181218	HIST3H2A	24.8583	-1.81288	0.507573	-3.57166	0.000354725	0.00426783	0	0	0	0	0	0	0	0	0	0	0	0	0	0	0	0	0	0	0	0	0	0	0	0	0	0	0	0	0	0	0	0
ENSG00000120256	LRP11	600.559	-0.660779	0.185022	-3.57135	0.000355147	0.00427038	0	0	0	0	0	0	0	0	0	0	0	0	0	0	0	0	0	0	0	0	0	0	0	0	0	0	0	0	0	0	0	0
ENSG00000106080	FKBP14	314.597	0.715278	0.200311	3.57083	0.000355847	0.00427373	1	0	0	0	0	0	0	0	0	0	0	0	0	0	0	0	0	0	1	0	0	0	0	0	0	0	0	0	0	0	0	0
ENSG00000228649	AC005682.5	46.0571	1.26941	0.355484	3.57093	0.000355712	0.00427373	0	0	0	0	0	0	0	0	0	0	0	0	0	0	0	0	0	0	0	0	0	0	0	0	0	0	0	0	0	0	0	0
ENSG00000075188	NUP37	230.001	0.590842	0.165477	3.57053	0.000356253	0.00427609	1	0	0	0	0	0	0	0	0	0	0	0	0	0	0	0	0	0	0	0	1	0	0	0	0	0	0	0	0	0	0	0
ENSG00000109805	NCAPG	491.052	0.876321	0.245473	3.56993	0.000357082	0.00428351	1	0	0	0	0	0	0	0	0	0	0	0	0	0	0	0	0	0	0	0	1	0	0	0	0	0	0	0	0	0	0	0
ENSG00000173852	DPY19L1	440.368	0.662238	0.185543	3.5692	0.000358073	0.00429286	0	0	0	0	0	0	0	0	0	0	0	0	0	0	0	0	0	0	0	0	0	0	0	0	0	0	0	0	0	0	0	0
ENSG00000262692	CTD-3195I5.3	17.5001	1.37306	0.384757	3.56864	0.000358837	0.00429948	0	0	0	0	0	0	0	0	0	0	0	0	0	0	0	0	0	0	0	0	0	0	0	0	0	0	0	0	0	0	0	0
ENSG00000211966	IGHV5-51	1778.58	2.42177	0.678963	3.56687	0.000361275	0.00432614	0	0	0	0	0	0	0	0	0	0	0	0	0	0	0	0	0	0	0	0	0	0	0	0	0	0	0	0	0	0	0	0
ENSG00000263069	CTD-2047H16.4	149.866	0.914584	0.256526	3.56527	0.000363481	0.00435	0	0	0	0	0	0	0	0	0	0	0	0	0	0	0	0	0	0	0	0	0	0	0	0	0	0	0	0	0	0	0	0
ENSG00000085063	CD59	1802.71	-0.627422	0.176029	-3.56431	0.000364815	0.00436339	4	0	0	0	1	0	0	0	1	0	0	0	0	1	0	1	0	0	0	0	0	0	0	0	0	0	0	0	0	0	0	0
ENSG00000247381	PDX1-AS1	78.073	-0.900802	0.252803	-3.56325	0.000366285	0.0043784	0	0	0	0	0	0	0	0	0	0	0	0	0	0	0	0	0	0	0	0	0	0	0	0	0	0	0	0	0	0	0	0
ENSG00000125354	2006-09-01	538.261	0.684431	0.192125	3.56243	0.000367442	0.00438964	0	0	0	0	0	0	0	0	0	0	0	0	0	0	0	0	0	0	0	0	0	0	0	0	0	0	0	0	0	0	0	0
ENSG00000168405	CMAHP	232.313	1.00132	0.281237	3.5604	0.000370285	0.00442101	0	0	0	0	0	0	0	0	0	0	0	0	0	0	0	0	0	0	0	0	0	0	0	0	0	0	0	0	0	0	0	0
ENSG00000257221	MIR4496	24.3341	1.62344	0.456	3.56017	0.00037061	0.00442229	0	0	0	0	0	0	0	0	0	0	0	0	0	0	0	0	0	0	0	0	0	0	0	0	0	0	0	0	0	0	0	0
ENSG00000198944	SOWAHA	1532.28	-0.895278	0.251495	-3.55983	0.0003711	0.00442554	1	0	0	0	0	0	0	0	0	0	0	0	0	0	0	0	0	0	0	0	0	0	0	0	0	0	0	1	0	0	0	0
ENSG00000225205	AC093818.1	377.611	0.591456	0.166158	3.55961	0.000371408	0.00442662	0	0	0	0	0	0	0	0	0	0	0	0	0	0	0	0	0	0	0	0	0	0	0	0	0	0	0	0	0	0	0	0
ENSG00000168546	GFRA2	29.7459	-1.17647	0.330546	-3.55918	0.00037201	0.00442708	1	0	0	0	0	0	0	0	0	0	0	0	0	0	0	0	0	1	0	0	0	0	0	0	0	0	0	0	0	0	0	0
ENSG00000144567	FAM134A	1019.47	-0.464037	0.130368	-3.55943	0.000371666	0.00442708	0	0	0	0	0	0	0	0	0	0	0	0	0	0	0	0	0	0	0	0	0	0	0	0	0	0	0	0	0	0	0	0
ENSG00000164603	BMT2	225.462	-0.579768	0.162896	-3.55912	0.0003721	0.00442708	0	0	0	0	0	0	0	0	0	0	0	0	0	0	0	0	0	0	0	0	0	0	0	0	0	0	0	0	0	0	0	0
ENSG00000079435	LIPE	84.1427	-0.979589	0.275298	-3.55828	0.000373285	0.00443857	1	0	0	0	0	0	0	0	0	0	1	0	0	0	0	0	0	0	0	0	0	0	0	0	0	0	0	0	0	0	0	0
ENSG00000105373	GLTSCR2	800.297	-0.992947	0.27909	-3.5578	0.000373969	0.0044441	0	0	0	0	0	0	0	0	0	0	0	0	0	0	0	0	0	0	0	0	0	0	0	0	0	0	0	0	0	0	0	0
ENSG00000123739	PLA2G12A	853.104	-0.463269	0.130245	-3.5569	0.000375251	0.00445059	3	0	0	0	0	0	0	0	0	0	0	0	0	0	0	0	0	0	0	0	0	0	0	1	0	0	0	1	0	0	0	1
ENSG00000240207	RP11-379F4.4	30.3559	1.16519	0.327559	3.55719	0.000374847	0.00445059	0	0	0	0	0	0	0	0	0	0	0	0	0	0	0	0	0	0	0	0	0	0	0	0	0	0	0	0	0	0	0	0
ENSG00000125319	C17orf53	55.31	0.961953	0.270433	3.55709	0.00037499	0.00445059	0	0	0	0	0	0	0	0	0	0	0	0	0	0	0	0	0	0	0	0	0	0	0	0	0	0	0	0	0	0	0	0
ENSG00000102445	RUBCNL	47.1545	1.52749	0.429456	3.55681	0.00037539	0.00445059	0	0	0	0	0	0	0	0	0	0	0	0	0	0	0	0	0	0	0	0	0	0	0	0	0	0	0	0	0	0	0	0
ENSG00000135069	PSAT1	124.126	1.11418	0.313299	3.55627	0.000376152	0.00445702	0	0	0	0	0	0	0	0	0	0	0	0	0	0	0	0	0	0	0	0	0	0	0	0	0	0	0	0	0	0	0	0
ENSG00000171105	INSR	3852.56	-0.798317	0.224499	-3.55599	0.00037656	0.00445925	1	1	0	0	0	0	0	0	0	0	0	0	0	0	0	0	0	0	0	0	0	0	0	0	0	0	0	0	0	0	0	0
ENSG00000133424	LARGE1	748.563	-0.540562	0.152081	-3.55443	0.000378804	0.00448321	0	0	0	0	0	0	0	0	0	0	0	0	0	0	0	0	0	0	0	0	0	0	0	0	0	0	0	0	0	0	0	0
ENSG00000259442	RP11-752G15.8	23.4132	1.39969	0.393847	3.55389	0.000379584	0.0044889	0	0	0	0	0	0	0	0	0	0	0	0	0	0	0	0	0	0	0	0	0	0	0	0	0	0	0	0	0	0	0	0
ENSG00000143858	SYT2	127.606	0.772365	0.217336	3.55379	0.000379726	0.0044889	0	0	0	0	0	0	0	0	0	0	0	0	0	0	0	0	0	0	0	0	0	0	0	0	0	0	0	0	0	0	0	0
ENSG00000121957	GPSM2	555.396	0.726672	0.20454	3.55271	0.000381288	0.00450474	0	0	0	0	0	0	0	0	0	0	0	0	0	0	0	0	0	0	0	0	0	0	0	0	0	0	0	0	0	0	0	0
ENSG00000111371	SLC38A1	3698.38	0.61603	0.173446	3.55172	0.000382727	0.00451911	1	0	0	0	0	0	0	0	0	0	0	0	0	0	0	0	0	0	0	0	1	0	0	0	0	0	0	0	0	0	0	0
ENSG00000166471	TMEM41B	2328.88	-0.548327	0.154445	-3.55031	0.000384774	0.00454064	0	0	0	0	0	0	0	0	0	0	0	0	0	0	0	0	0	0	0	0	0	0	0	0	0	0	0	0	0	0	0	0
ENSG00000131373	HACL1	2024.52	-0.870357	0.24525	-3.54885	0.000386919	0.00456331	0	0	0	0	0	0	0	0	0	0	0	0	0	0	0	0	0	0	0	0	0	0	0	0	0	0	0	0	0	0	0	0
ENSG00000143641	GALNT2	955.917	-0.559613	0.157792	-3.54653	0.000390335	0.00459917	1	0	0	0	0	0	0	0	0	1	0	0	0	0	0	0	0	0	0	0	0	0	0	0	0	0	0	0	0	0	0	0
ENSG00000256159	RP11-820K3.4	28.1059	1.40998	0.39757	3.54648	0.000390413	0.00459917	0	0	0	0	0	0	0	0	0	0	0	0	0	0	0	0	0	0	0	0	0	0	0	0	0	0	0	0	0	0	0	0
ENSG00000172594	SMPDL3A	1160.51	-1.08655	0.306451	-3.5456	0.000391721	0.00460925	0	0	0	0	0	0	0	0	0	0	0	0	0	0	0	0	0	0	0	0	0	0	0	0	0	0	0	0	0	0	0	0
ENSG00000180061	TMEM150B	682.161	-0.862104	0.243144	-3.54565	0.000391653	0.00460925	0	0	0	0	0	0	0	0	0	0	0	0	0	0	0	0	0	0	0	0	0	0	0	0	0	0	0	0	0	0	0	0
ENSG00000242048	RP13-452N2.1	204.247	-1.59116	0.448899	-3.54458	0.000393236	0.0046244	0	0	0	0	0	0	0	0	0	0	0	0	0	0	0	0	0	0	0	0	0	0	0	0	0	0	0	0	0	0	0	0
ENSG00000241187	CTC-209L16.1	40.6342	1.54652	0.436375	3.54402	0.000394072	0.00463154	0	0	0	0	0	0	0	0	0	0	0	0	0	0	0	0	0	0	0	0	0	0	0	0	0	0	0	0	0	0	0	0
ENSG00000114771	AADAC	4545.29	-0.842083	0.237631	-3.54367	0.000394606	0.00463514	1	0	0	0	0	0	0	0	0	0	0	0	0	0	0	0	0	0	0	0	0	0	0	0	0	0	0	1	0	0	0	0
ENSG00000146263	MMS22L	675.686	0.514547	0.145261	3.54223	0.000396756	0.0046577	2	0	0	0	0	0	0	0	0	0	0	0	0	0	0	0	0	0	1	0	0	0	1	0	0	0	0	0	0	0	0	0
ENSG00000198574	SH2D1B	44.1837	-1.10019	0.310644	-3.54164	0.000397646	0.00466546	1	0	0	0	0	1	0	0	0	0	0	0	0	0	0	0	0	0	0	0	0	0	0	0	0	0	0	0	0	0	0	0
ENSG00000078808	SDF4	1740.26	-0.900869	0.254413	-3.54098	0.00039865	0.00467303	1	0	1	0	0	0	0	0	0	0	0	0	0	0	0	0	0	0	0	0	0	0	0	0	0	0	0	0	0	0	0	0
ENSG00000106723	SPIN1	1593.87	-0.392506	0.110849	-3.54091	0.000398751	0.00467303	0	0	0	0	0	0	0	0	0	0	0	0	0	0	0	0	0	0	0	0	0	0	0	0	0	0	0	0	0	0	0	0
ENSG00000176092	AIM1L	711.511	-1.22791	0.346849	-3.5402	0.000399826	0.00468292	0	0	0	0	0	0	0	0	0	0	0	0	0	0	0	0	0	0	0	0	0	0	0	0	0	0	0	0	0	0	0	0
ENSG00000101361	NOP56	1015.75	0.544867	0.153954	3.53916	0.000401406	0.00469852	1	0	0	0	0	0	0	0	0	0	0	0	0	0	0	0	0	0	1	0	0	0	0	0	0	0	0	0	0	0	0	0
ENSG00000183763	TRAIP	89.3619	0.740397	0.209213	3.53896	0.000401708	0.00469852	0	0	0	0	0	0	0	0	0	0	0	0	0	0	0	0	0	0	0	0	0	0	0	0	0	0	0	0	0	0	0	0
ENSG00000262652	RP13-638C3.2	16.2403	1.33304	0.376686	3.53886	0.000401852	0.00469852	0	0	0	0	0	0	0	0	0	0	0	0	0	0	0	0	0	0	0	0	0	0	0	0	0	0	0	0	0	0	0	0
ENSG00000164626	KCNK5	1760.29	-0.703714	0.19888	-3.53838	0.00040259	0.00470175	2	0	0	0	1	0	0	0	0	0	1	0	0	0	0	0	0	0	0	0	0	0	0	0	0	0	0	0	0	0	0	0
ENSG00000167323	STIM1	729.134	-0.496904	0.140427	-3.53852	0.000402373	0.00470175	0	0	0	0	0	0	0	0	0	0	0	0	0	0	0	0	0	0	0	0	0	0	0	0	0	0	0	0	0	0	0	0
ENSG00000225963	AC009950.2	30.0206	1.63954	0.46343	3.53783	0.000403426	0.0047088	0	0	0	0	0	0	0	0	0	0	0	0	0	0	0	0	0	0	0	0	0	0	0	0	0	0	0	0	0	0	0	0
ENSG00000119782	FKBP1B	143.831	-0.833391	0.235604	-3.53725	0.000404314	0.00471646	1	0	0	0	0	0	0	0	0	0	0	0	0	0	0	0	0	0	0	0	0	0	0	0	0	0	0	1	0	0	0	0
ENSG00000075702	WDR62	136.321	1.00727	0.284812	3.53661	0.000405305	0.00472531	0	0	0	0	0	0	0	0	0	0	0	0	0	0	0	0	0	0	0	0	0	0	0	0	0	0	0	0	0	0	0	0
ENSG00000197586	ENTPD6	1527.77	-0.569749	0.161132	-3.5359	0.000406383	0.00473515	2	0	0	0	0	0	0	0	0	0	1	0	0	0	0	1	0	0	0	0	0	0	0	0	0	0	0	0	0	0	0	0
ENSG00000007306	CEACAM7	13.2492	3.04651	0.861927	3.53453	0.000408497	0.00475706	0	0	0	0	0	0	0	0	0	0	0	0	0	0	0	0	0	0	0	0	0	0	0	0	0	0	0	0	0	0	0	0
ENSG00000183826	BTBD9	1101.48	-0.557055	0.15768	-3.53283	0.000411144	0.00478514	0	0	0	0	0	0	0	0	0	0	0	0	0	0	0	0	0	0	0	0	0	0	0	0	0	0	0	0	0	0	0	0
ENSG00000005075	POLR2J	145.04	-0.881984	0.249852	-3.53003	0.000415506	0.0048318	0	0	0	0	0	0	0	0	0	0	0	0	0	0	0	0	0	0	0	0	0	0	0	0	0	0	0	0	0	0	0	0
ENSG00000172752	COL6A5	93.6935	-2.12431	0.601796	-3.52996	0.000415628	0.0048318	0	0	0	0	0	0	0	0	0	0	0	0	0	0	0	0	0	0	0	0	0	0	0	0	0	0	0	0	0	0	0	0
ENSG00000186806	VSIG10L	22.7521	-1.3336	0.37791	-3.52888	0.000417319	0.00484868	0	0	0	0	0	0	0	0	0	0	0	0	0	0	0	0	0	0	0	0	0	0	0	0	0	0	0	0	0	0	0	0
ENSG00000116001	TIA1	2932.92	0.422054	0.119643	3.5276	0.000419338	0.00486935	2	0	0	0	0	0	0	0	0	0	0	0	0	0	0	0	0	0	1	0	0	0	0	0	0	0	0	0	0	0	1	0
ENSG00000150893	FREM2	65.9056	-1.87192	0.531004	-3.52525	0.000423087	0.00491008	1	0	0	0	0	0	0	0	0	0	0	0	0	0	0	0	0	0	0	0	0	0	0	0	0	0	0	0	0	1	0	0
ENSG00000236998	RP11-203L2.3	114.663	0.723175	0.205331	3.522	0.000428312	0.00496788	0	0	0	0	0	0	0	0	0	0	0	0	0	0	0	0	0	0	0	0	0	0	0	0	0	0	0	0	0	0	0	0
ENSG00000143183	TMCO1	1961.53	-0.5107	0.145025	-3.52145	0.00042919	0.00497239	1	0	0	0	0	1	0	0	0	0	0	0	0	0	0	0	0	0	0	0	0	0	0	0	0	0	0	0	0	0	0	0
ENSG00000269918	AF131215.9	115.68	0.726495	0.206302	3.52152	0.000429077	0.00497239	0	0	0	0	0	0	0	0	0	0	0	0	0	0	0	0	0	0	0	0	0	0	0	0	0	0	0	0	0	0	0	0
ENSG00000092445	TYRO3	240.863	-1.24437	0.353407	-3.52107	0.000429805	0.00497668	1	0	0	0	0	0	0	0	0	1	0	0	0	0	0	0	0	0	0	0	0	0	0	0	0	0	0	0	0	0	0	0
ENSG00000170954	ZNF415	62.3376	-1.2502	0.355185	-3.51986	0.000431776	0.00499665	0	0	0	0	0	0	0	0	0	0	0	0	0	0	0	0	0	0	0	0	0	0	0	0	0	0	0	0	0	0	0	0
ENSG00000125247	TMTC4	589.664	-0.495164	0.140707	-3.5191	0.000433007	0.00500579	2	0	0	0	0	1	0	0	0	0	0	0	0	0	0	0	0	0	0	0	0	0	0	0	0	0	0	1	0	0	0	0
ENSG00000170190	SLC16A5	638.799	-0.929072	0.26401	-3.51907	0.000433058	0.00500579	1	0	0	0	0	0	0	0	0	0	0	0	0	0	0	1	0	0	0	0	0	0	0	0	0	0	0	0	0	0	0	0
ENSG00000102900	NUP93	525.574	0.619333	0.176009	3.51875	0.000433589	0.00500678	2	0	0	0	0	0	0	0	0	0	0	0	0	0	0	0	0	0	0	0	1	0	0	0	0	0	1	0	0	0	0	0
ENSG00000132824	SERINC3	2401.33	-0.409546	0.116391	-3.51872	0.000433637	0.00500678	0	0	0	0	0	0	0	0	0	0	0	0	0	0	0	0	0	0	0	0	0	0	0	0	0	0	0	0	0	0	0	0
ENSG00000143753	DEGS1	1801.32	-0.815747	0.231953	-3.51686	0.00043669	0.00503917	0	0	0	0	0	0	0	0	0	0	0	0	0	0	0	0	0	0	0	0	0	0	0	0	0	0	0	0	0	0	0	0
ENSG00000170264	FAM161A	57.0204	0.987486	0.280927	3.5151	0.000439596	0.00506982	0	0	0	0	0	0	0	0	0	0	0	0	0	0	0	0	0	0	0	0	0	0	0	0	0	0	0	0	0	0	0	0
ENSG00000116741	RGS2	3871.87	-0.792018	0.225332	-3.51489	0.000439932	0.00507082	0	0	0	0	0	0	0	0	0	0	0	0	0	0	0	0	0	0	0	0	0	0	0	0	0	0	0	0	0	0	0	0
ENSG00000106400	ZNHIT1	638.632	-0.528673	0.15048	-3.51325	0.000442667	0.00509842	0	0	0	0	0	0	0	0	0	0	0	0	0	0	0	0	0	0	0	0	0	0	0	0	0	0	0	0	0	0	0	0
ENSG00000152990	ADGRA3	867.547	-0.586709	0.167004	-3.51315	0.000442828	0.00509842	0	0	0	0	0	0	0	0	0	0	0	0	0	0	0	0	0	0	0	0	0	0	0	0	0	0	0	0	0	0	0	0
ENSG00000117791	2002-03-01	1147.41	-0.735379	0.209361	-3.5125	0.000443919	0.00510809	0	0	0	0	0	0	0	0	0	0	0	0	0	0	0	0	0	0	0	0	0	0	0	0	0	0	0	0	0	0	0	0
ENSG00000241634	RP11-381E24.1	20.7364	1.46844	0.41811	3.51209	0.000444595	0.00511296	0	0	0	0	0	0	0	0	0	0	0	0	0	0	0	0	0	0	0	0	0	0	0	0	0	0	0	0	0	0	0	0
ENSG00000175582	RAB6A	3108.34	-0.562955	0.160314	-3.51158	0.000445456	0.00511997	0	0	0	0	0	0	0	0	0	0	0	0	0	0	0	0	0	0	0	0	0	0	0	0	0	0	0	0	0	0	0	0
ENSG00000213853	EMP2	1119.98	0.713052	0.203086	3.51108	0.000446285	0.0051266	2	0	0	0	0	0	0	0	0	0	0	0	0	0	0	0	0	0	1	0	1	0	0	0	0	0	0	0	0	0	0	0
ENSG00000172201	ID4	133.875	-1.01423	0.288948	-3.51008	0.000447978	0.00514314	0	0	0	0	0	0	0	0	0	0	0	0	0	0	0	0	0	0	0	0	0	0	0	0	0	0	0	0	0	0	0	0
ENSG00000149311	ATM	3515.71	0.492429	0.140357	3.5084	0.000450818	0.00517079	1	0	0	0	0	0	0	0	0	0	0	0	0	0	0	0	0	0	0	0	1	0	0	0	0	0	0	0	0	0	0	0
ENSG00000154122	ANKH	1964.51	-0.480145	0.136858	-3.50835	0.000450895	0.00517079	1	0	0	0	0	0	0	0	0	1	0	0	0	0	0	0	0	0	0	0	0	0	0	0	0	0	0	0	0	0	0	0
ENSG00000072864	NDE1	372.631	0.593529	0.16927	3.50641	0.000454198	0.00520573	2	0	0	0	0	0	0	0	0	0	0	0	0	0	0	0	0	0	1	0	1	0	0	0	0	0	0	0	0	0	0	0
ENSG00000243364	EFNA4	109.378	-0.604611	0.172488	-3.50523	0.000456206	0.0052258	0	0	0	0	0	0	0	0	0	0	0	0	0	0	0	0	0	0	0	0	0	0	0	0	0	0	0	0	0	0	0	0
ENSG00000007168	PAFAH1B1	4823.17	-0.32166	0.0918641	-3.50148	0.000462682	0.00529699	3	0	0	0	0	1	0	0	0	1	0	0	0	0	0	0	0	0	0	0	0	0	0	0	0	0	0	1	0	0	0	0
ENSG00000108924	HLF	165.657	-1.69028	0.482962	-3.49982	0.00046557	0.00532705	0	0	0	0	0	0	0	0	0	0	0	0	0	0	0	0	0	0	0	0	0	0	0	0	0	0	0	0	0	0	0	0
ENSG00000184347	SLIT3	207.282	-0.907918	0.259554	-3.49799	0.000468779	0.00536075	0	0	0	0	0	0	0	0	0	0	0	0	0	0	0	0	0	0	0	0	0	0	0	0	0	0	0	0	0	0	0	0
ENSG00000269311	NA	23.0875	1.28702	0.367959	3.49773	0.000469229	0.00536288	0	0	0	0	0	0	0	0	0	0	0	0	0	0	0	0	0	0	0	0	0	0	0	0	0	0	0	0	0	0	0	0
ENSG00000266171	RP11-769O8.1	25.9619	1.24134	0.354956	3.49717	0.000470225	0.00537125	0	0	0	0	0	0	0	0	0	0	0	0	0	0	0	0	0	0	0	0	0	0	0	0	0	0	0	0	0	0	0	0
ENSG00000111716	LDHB	1156.52	0.679154	0.194278	3.49579	0.000472665	0.00539608	1	0	0	0	0	0	0	0	0	0	0	0	0	0	0	0	0	0	1	0	0	0	0	0	0	0	0	0	0	0	0	0
ENSG00000204516	MICB	187.667	0.876461	0.250759	3.49523	0.000473648	0.00540426	1	0	0	0	0	0	0	0	0	0	0	0	0	0	0	0	0	0	0	0	0	0	0	0	0	0	0	0	0	0	1	0
ENSG00000189350	FAM179A	82.7651	1.60843	0.46021	3.495	0.00047406	0.00540593	0	0	0	0	0	0	0	0	0	0	0	0	0	0	0	0	0	0	0	0	0	0	0	0	0	0	0	0	0	0	0	0
ENSG00000163964	PIGX	427.848	-0.573587	0.164194	-3.49336	0.000476991	0.00543631	1	0	0	0	0	0	0	0	0	0	0	0	0	0	0	1	0	0	0	0	0	0	0	0	0	0	0	0	0	0	0	0
ENSG00000008952	SEC62	2122.83	-0.409881	0.117433	-3.49033	0.00048243	0.00549374	1	0	0	0	0	0	0	0	0	1	0	0	0	0	0	0	0	0	0	0	0	0	0	0	0	0	0	0	0	0	0	0
ENSG00000221962	TMEM14EP	279.654	0.582036	0.166761	3.49025	0.000482571	0.00549374	0	0	0	0	0	0	0	0	0	0	0	0	0	0	0	0	0	0	0	0	0	0	0	0	0	0	0	0	0	0	0	0
ENSG00000204099	NEU4	149.042	-3.0916	0.886137	-3.48885	0.000485095	0.00551827	1	0	0	0	0	0	0	0	0	0	0	0	0	0	0	1	0	0	0	0	0	0	0	0	0	0	0	0	0	0	0	0
ENSG00000196428	TSC22D2	477.446	-0.710105	0.203541	-3.48876	0.000485269	0.00551827	1	1	0	0	0	0	0	0	0	0	0	0	0	0	0	0	0	0	0	0	0	0	0	0	0	0	0	0	0	0	0	0
ENSG00000198625	MDM4	2697.28	0.385397	0.110534	3.48668	0.000489052	0.00555504	2	0	0	0	0	0	0	0	0	0	0	0	0	0	0	0	0	0	1	0	1	0	0	0	0	0	0	0	0	0	0	0
ENSG00000167657	DAPK3	311.639	-0.766378	0.219803	-3.48666	0.000489101	0.00555504	1	0	1	0	0	0	0	0	0	0	0	0	0	0	0	0	0	0	0	0	0	0	0	0	0	0	0	0	0	0	0	0
ENSG00000233912	AC026202.3	41.6291	1.22984	0.35274	3.48653	0.000489323	0.00555504	0	0	0	0	0	0	0	0	0	0	0	0	0	0	0	0	0	0	0	0	0	0	0	0	0	0	0	0	0	0	0	0
ENSG00000120458	MSANTD2	281.354	0.497984	0.142841	3.48627	0.000489801	0.00555737	1	0	0	0	0	0	0	0	0	0	0	0	0	0	0	0	0	0	0	0	1	0	0	0	0	0	0	0	0	0	0	0
ENSG00000164220	F2RL2	178.062	0.819113	0.235066	3.48461	0.000492852	0.00558716	2	0	0	0	0	0	0	0	0	0	0	0	0	0	0	0	0	0	0	1	1	0	0	0	0	0	0	0	0	0	0	0
ENSG00000196517	SLC6A9	83.4668	1.067	0.30621	3.48454	0.000492977	0.00558716	0	0	0	0	0	0	0	0	0	0	0	0	0	0	0	0	0	0	0	0	0	0	0	0	0	0	0	0	0	0	0	0
ENSG00000188522	FAM83G	678.181	-0.805714	0.231272	-3.48384	0.000494282	0.00559883	1	0	0	0	1	0	0	0	0	0	0	0	0	0	0	0	0	0	0	0	0	0	0	0	0	0	0	0	0	0	0	0
ENSG00000132481	TRIM47	222.499	-1.24465	0.357375	-3.48275	0.000496291	0.00561845	0	0	0	0	0	0	0	0	0	0	0	0	0	0	0	0	0	0	0	0	0	0	0	0	0	0	0	0	0	0	0	0
ENSG00000187456	NA	25.0376	1.31568	0.377811	3.48236	0.000497013	0.00562187	0	0	0	0	0	0	0	0	0	0	0	0	0	0	0	0	0	0	0	0	0	0	0	0	0	0	0	0	0	0	0	0
ENSG00000182327	GLTPD2	98.4403	-2.14551	0.61612	-3.48229	0.000497145	0.00562187	0	0	0	0	0	0	0	0	0	0	0	0	0	0	0	0	0	0	0	0	0	0	0	0	0	0	0	0	0	0	0	0
ENSG00000075790	BCAP29	682.099	-0.326336	0.0937193	-3.48206	0.000497574	0.00562206	3	0	0	0	0	1	0	0	0	0	0	0	0	0	0	0	0	1	0	0	0	0	0	0	0	0	0	1	0	0	0	0
ENSG00000149054	ZNF215	233.967	1.07315	0.308201	3.48198	0.000497716	0.00562206	0	0	0	0	0	0	0	0	0	0	0	0	0	0	0	0	0	0	0	0	0	0	0	0	0	0	0	0	0	0	0	0
ENSG00000125656	CLPP	248.07	-1.00346	0.28844	-3.47891	0.000503456	0.00568374	1	0	1	0	0	0	0	0	0	0	0	0	0	0	0	0	0	0	0	0	0	0	0	0	0	0	0	0	0	0	0	0
ENSG00000143401	ANP32E	909.399	0.453052	0.13025	3.47834	0.000504531	0.00569271	1	0	0	0	0	0	0	0	0	0	0	0	0	0	0	0	0	0	0	0	1	0	0	0	0	0	0	0	0	0	0	0
ENSG00000146143	PRIM2	343.721	0.474689	0.136481	3.47805	0.000505082	0.00569423	1	0	0	0	0	0	0	0	0	0	0	0	0	0	0	0	0	0	1	0	0	0	0	0	0	0	0	0	0	0	0	0
ENSG00000125971	DYNLRB1	500.723	-0.565802	0.162682	-3.47797	0.000505226	0.00569423	1	0	0	0	0	0	0	0	0	0	0	0	0	0	0	0	0	0	0	0	0	0	0	0	0	0	0	1	0	0	0	0
ENSG00000101670	LIPG	589.606	0.90595	0.260524	3.47742	0.000506265	0.00569962	3	0	0	0	0	0	0	0	0	0	0	0	0	0	0	0	0	0	1	0	1	0	0	0	0	0	0	0	0	0	1	0
ENSG00000239672	NME1	165.204	0.646479	0.185902	3.47753	0.000506057	0.00569962	0	0	0	0	0	0	0	0	0	0	0	0	0	0	0	0	0	0	0	0	0	0	0	0	0	0	0	0	0	0	0	0
ENSG00000023697	DERA	998.357	-0.589394	0.169539	-3.47646	0.000508076	0.00571413	1	0	0	0	0	0	0	0	0	0	0	0	0	0	0	0	0	0	0	0	0	0	0	0	0	0	0	1	0	0	0	0
ENSG00000185862	EVI2B	227.405	0.670398	0.19284	3.47644	0.000508116	0.00571413	0	0	0	0	0	0	0	0	0	0	0	0	0	0	0	0	0	0	0	0	0	0	0	0	0	0	0	0	0	0	0	0
ENSG00000112245	PTP4A1	4046.77	-0.747219	0.214993	-3.47555	0.0005098	0.00572989	0	0	0	0	0	0	0	0	0	0	0	0	0	0	0	0	0	0	0	0	0	0	0	0	0	0	0	0	0	0	0	0
ENSG00000251562	MALAT1	216845	0.328397	0.0945194	3.47439	0.000512024	0.00575171	0	0	0	0	0	0	0	0	0	0	0	0	0	0	0	0	0	0	0	0	0	0	0	0	0	0	0	0	0	0	0	0
ENSG00000001036	FUCA2	923.643	-0.492972	0.1419	-3.47409	0.000512592	0.0057549	0	0	0	0	0	0	0	0	0	0	0	0	0	0	0	0	0	0	0	0	0	0	0	0	0	0	0	0	0	0	0	0
ENSG00000140443	IGF1R	1061.8	-0.476092	0.137114	-3.47224	0.00051613	0.00579143	2	0	0	0	0	0	0	0	0	1	0	0	0	0	0	0	0	1	0	0	0	0	0	0	0	0	0	0	0	0	0	0
ENSG00000109929	SC5D	1142.73	-0.874966	0.252005	-3.47202	0.000516566	0.00579312	0	0	0	0	0	0	0	0	0	0	0	0	0	0	0	0	0	0	0	0	0	0	0	0	0	0	0	0	0	0	0	0
ENSG00000233560	KRT8P39	33.9649	1.19775	0.345056	3.47117	0.000518198	0.00580821	0	0	0	0	0	0	0	0	0	0	0	0	0	0	0	0	0	0	0	0	0	0	0	0	0	0	0	0	0	0	0	0
ENSG00000164855	TMEM184A	599.736	-0.939785	0.270815	-3.47021	0.000520043	0.00582568	4	0	1	0	0	0	0	0	0	0	1	0	0	0	0	1	0	0	0	0	0	0	0	0	1	0	0	0	0	0	0	0
ENSG00000129595	EPB41L4A	117.87	0.722313	0.208227	3.46887	0.000522645	0.00585161	0	0	0	0	0	0	0	0	0	0	0	0	0	0	0	0	0	0	0	0	0	0	0	0	0	0	0	0	0	0	0	0
ENSG00000186834	HEXIM1	581.434	-0.651482	0.187914	-3.46691	0.000526474	0.00589123	2	0	0	0	1	0	0	0	0	0	1	0	0	0	0	0	0	0	0	0	0	0	0	0	0	0	0	0	0	0	0	0
ENSG00000067082	KLF6	3244.4	-1.1583	0.334242	-3.46544	0.000529355	0.00591782	0	0	0	0	0	0	0	0	0	0	0	0	0	0	0	0	0	0	0	0	0	0	0	0	0	0	0	0	0	0	0	0
ENSG00000185477	GPRIN3	2184.23	-0.676936	0.195341	-3.46541	0.000529433	0.00591782	0	0	0	0	0	0	0	0	0	0	0	0	0	0	0	0	0	0	0	0	0	0	0	0	0	0	0	0	0	0	0	0
ENSG00000181744	C3orf58	424.104	-0.659322	0.19037	-3.46337	0.00053345	0.00595775	0	0	0	0	0	0	0	0	0	0	0	0	0	0	0	0	0	0	0	0	0	0	0	0	0	0	0	0	0	0	0	0
ENSG00000135842	FAM129A	717.329	0.669921	0.193434	3.4633	0.000533591	0.00595775	0	0	0	0	0	0	0	0	0	0	0	0	0	0	0	0	0	0	0	0	0	0	0	0	0	0	0	0	0	0	0	0
ENSG00000127884	ECHS1	2393.67	-0.49263	0.142253	-3.46305	0.000534083	0.00595997	0	0	0	0	0	0	0	0	0	0	0	0	0	0	0	0	0	0	0	0	0	0	0	0	0	0	0	0	0	0	0	0
ENSG00000189067	LITAF	1156.93	-0.950939	0.274761	-3.46097	0.000538236	0.00600302	2	0	0	0	0	0	0	0	0	0	0	0	0	0	0	0	0	1	0	0	0	0	0	1	0	0	0	0	0	0	0	0
ENSG00000208772	SNORD94	124.476	-1.29462	0.374301	-3.45877	0.000542647	0.00604889	0	0	0	0	0	0	0	0	0	0	0	0	0	0	0	0	0	0	0	0	0	0	0	0	0	0	0	0	0	0	0	0
ENSG00000116095	PLEKHA3	477.977	-0.653116	0.188839	-3.45858	0.000543021	0.00604975	0	0	0	0	0	0	0	0	0	0	0	0	0	0	0	0	0	0	0	0	0	0	0	0	0	0	0	0	0	0	0	0
ENSG00000232995	RGS5	80.7925	0.667116	0.192964	3.45721	0.000545796	0.00607733	0	0	0	0	0	0	0	0	0	0	0	0	0	0	0	0	0	0	0	0	0	0	0	0	0	0	0	0	0	0	0	0
ENSG00000001461	NIPAL3	1050.1	-0.348069	0.100696	-3.45663	0.000546981	0.00608052	2	0	0	0	0	1	0	0	0	1	0	0	0	0	0	0	0	0	0	0	0	0	0	0	0	0	0	0	0	0	0	0
ENSG00000063587	ZNF275	405.218	0.618628	0.17896	3.4568	0.000546622	0.00608052	1	0	0	0	0	0	0	0	0	0	0	0	0	0	0	0	0	0	0	0	0	1	0	0	0	0	0	0	0	0	0	0
ENSG00000107819	SFXN3	1711.05	-0.84998	0.24589	-3.45675	0.000546733	0.00608052	0	0	0	0	0	0	0	0	0	0	0	0	0	0	0	0	0	0	0	0	0	0	0	0	0	0	0	0	0	0	0	0
ENSG00000198168	SVIP	654.81	-0.459961	0.133084	-3.45618	0.00054789	0.0060873	3	0	0	0	0	0	0	0	0	1	0	0	0	0	0	0	0	0	0	0	0	0	0	1	0	0	0	0	0	0	0	1
ENSG00000255864	RP11-444D3.1	19.4106	1.61943	0.468642	3.45558	0.000549109	0.00609751	0	0	0	0	0	0	0	0	0	0	0	0	0	0	0	0	0	0	0	0	0	0	0	0	0	0	0	0	0	0	0	0
ENSG00000099330	OCEL1	210.963	-0.886054	0.256522	-3.45411	0.000552117	0.00612707	0	0	0	0	0	0	0	0	0	0	0	0	0	0	0	0	0	0	0	0	0	0	0	0	0	0	0	0	0	0	0	0
ENSG00000104763	ASAH1	1810.25	-0.506194	0.146554	-3.45398	0.000552374	0.00612707	0	0	0	0	0	0	0	0	0	0	0	0	0	0	0	0	0	0	0	0	0	0	0	0	0	0	0	0	0	0	0	0
ENSG00000183508	FAM46C	2466.6	1.16117	0.336209	3.45372	0.000552904	0.0061296	0	0	0	0	0	0	0	0	0	0	0	0	0	0	0	0	0	0	0	0	0	0	0	0	0	0	0	0	0	0	0	0
ENSG00000213639	PPP1CB	6816.79	-0.465324	0.134781	-3.45244	0.000555534	0.00615541	0	0	0	0	0	0	0	0	0	0	0	0	0	0	0	0	0	0	0	0	0	0	0	0	0	0	0	0	0	0	0	0
ENSG00000205873	NA	181.274	1.16166	0.336505	3.45213	0.000556187	0.00615928	0	0	0	0	0	0	0	0	0	0	0	0	0	0	0	0	0	0	0	0	0	0	0	0	0	0	0	0	0	0	0	0
ENSG00000101445	PPP1R16B	623.338	0.797586	0.231053	3.45197	0.000556518	0.00615958	0	0	0	0	0	0	0	0	0	0	0	0	0	0	0	0	0	0	0	0	0	0	0	0	0	0	0	0	0	0	0	0
ENSG00000235162	C12orf75	170.765	-1.0252	0.297022	-3.45158	0.000557318	0.00616508	0	0	0	0	0	0	0	0	0	0	0	0	0	0	0	0	0	0	0	0	0	0	0	0	0	0	0	0	0	0	0	0
ENSG00000182108	DEXI	22.4154	1.32789	0.384785	3.45099	0.000558537	0.00617384	0	0	0	0	0	0	0	0	0	0	0	0	0	0	0	0	0	0	0	0	0	0	0	0	0	0	0	0	0	0	0	0
ENSG00000211949	IGHV3-23	3613.9	1.3938	0.403896	3.4509	0.000558718	0.00617384	0	0	0	0	0	0	0	0	0	0	0	0	0	0	0	0	0	0	0	0	0	0	0	0	0	0	0	0	0	0	0	0
ENSG00000224541	AP001439.2	16.1679	2.01717	0.584675	3.45006	0.000560452	0.00618965	0	0	0	0	0	0	0	0	0	0	0	0	0	0	0	0	0	0	0	0	0	0	0	0	0	0	0	0	0	0	0	0
ENSG00000166140	ZFYVE19	582.25	-0.480433	0.139283	-3.44933	0.000561972	0.00620306	0	0	0	0	0	0	0	0	0	0	0	0	0	0	0	0	0	0	0	0	0	0	0	0	0	0	0	0	0	0	0	0
ENSG00000168060	NAALADL1	508.784	-1.53347	0.444895	-3.4468	0.00056726	0.00625803	1	0	0	0	0	0	0	0	0	0	0	0	0	0	0	1	0	0	0	0	0	0	0	0	0	0	0	0	0	0	0	0
ENSG00000102796	DHRS12	137.153	-0.601245	0.174445	-3.44663	0.000567635	0.00625877	1	0	0	0	0	0	0	0	0	0	0	0	1	0	0	0	0	0	0	0	0	0	0	0	0	0	0	0	0	0	0	0
ENSG00000181938	GINS3	118.853	0.755269	0.219152	3.44633	0.000568261	0.00626227	0	0	0	0	0	0	0	0	0	0	0	0	0	0	0	0	0	0	0	0	0	0	0	0	0	0	0	0	0	0	0	0
ENSG00000136542	GALNT5	547.649	0.932621	0.270688	3.44538	0.000570264	0.00626922	1	0	0	0	0	0	0	0	0	0	0	0	0	0	0	0	0	0	0	0	1	0	0	0	0	0	0	0	0	0	0	0
ENSG00000152207	CYSLTR2	44.2017	0.979255	0.284191	3.44577	0.000569445	0.00626922	0	0	0	0	0	0	0	0	0	0	0	0	0	0	0	0	0	0	0	0	0	0	0	0	0	0	0	0	0	0	0	0
ENSG00000157036	EXOG	203.256	0.551233	0.159976	3.44573	0.000569525	0.00626922	0	0	0	0	0	0	0	0	0	0	0	0	0	0	0	0	0	0	0	0	0	0	0	0	0	0	0	0	0	0	0	0
ENSG00000224611	AC007919.18	54.4575	1.14215	0.331501	3.4454	0.000570212	0.00626922	0	0	0	0	0	0	0	0	0	0	0	0	0	0	0	0	0	0	0	0	0	0	0	0	0	0	0	0	0	0	0	0
ENSG00000185615	PDIA2	102.556	-1.45663	0.422789	-3.4453	0.000570434	0.00626922	0	0	0	0	0	0	0	0	0	0	0	0	0	0	0	0	0	0	0	0	0	0	0	0	0	0	0	0	0	0	0	0
ENSG00000068489	PRR11	220.618	0.848024	0.246176	3.44479	0.000571506	0.00627421	1	0	0	0	0	0	0	0	0	0	0	0	0	0	0	0	0	0	0	0	0	0	1	0	0	0	0	0	0	0	0	0
ENSG00000104371	DKK4	84.5783	1.48108	0.429942	3.44483	0.000571418	0.00627421	0	0	0	0	0	0	0	0	0	0	0	0	0	0	0	0	0	0	0	0	0	0	0	0	0	0	0	0	0	0	0	0
ENSG00000135525	MAP7	1994.84	-0.503504	0.146216	-3.44357	0.00057409	0.00629918	2	0	0	0	0	1	0	0	0	0	0	0	0	0	0	0	0	0	0	0	0	0	0	0	0	0	0	1	0	0	0	0
ENSG00000186298	PPP1CC	7672.68	-0.663487	0.192839	-3.44062	0.000580372	0.00636468	1	0	0	0	0	0	0	0	0	0	0	0	0	0	0	0	0	0	0	0	0	0	0	1	0	0	0	0	0	0	0	0
ENSG00000185340	GAS2L1	220.757	-1.14957	0.334454	-3.43716	0.000587854	0.00644325	1	0	0	0	0	0	0	0	0	0	1	0	0	0	0	0	0	0	0	0	0	0	0	0	0	0	0	0	0	0	0	0
ENSG00000197442	MAP3K5	1095.46	0.352103	0.102465	3.43632	0.000589681	0.00645979	1	0	0	0	0	0	0	0	0	0	0	0	0	0	0	0	0	0	0	0	1	0	0	0	0	0	0	0	0	0	0	0
ENSG00000240849	TMEM189	330.602	-0.844939	0.245906	-3.43603	0.000590302	0.00646311	1	0	0	0	0	0	0	0	0	1	0	0	0	0	0	0	0	0	0	0	0	0	0	0	0	0	0	0	0	0	0	0
ENSG00000188659	SAXO2	26.0584	2.5221	0.734125	3.43552	0.000591414	0.0064701	0	0	0	0	0	0	0	0	0	0	0	0	0	0	0	0	0	0	0	0	0	0	0	0	0	0	0	0	0	0	0	0
ENSG00000224051	CPTP	361.56	-1.22241	0.355835	-3.43532	0.000591853	0.0064701	0	0	0	0	0	0	0	0	0	0	0	0	0	0	0	0	0	0	0	0	0	0	0	0	0	0	0	0	0	0	0	0
ENSG00000167644	C19orf33	25.9181	-2.64766	0.770721	-3.4353	0.000591896	0.0064701	0	0	0	0	0	0	0	0	0	0	0	0	0	0	0	0	0	0	0	0	0	0	0	0	0	0	0	0	0	0	0	0
ENSG00000224315	RPL7P7	26.6022	1.2701	0.369805	3.43452	0.000593612	0.00648537	0	0	0	0	0	0	0	0	0	0	0	0	0	0	0	0	0	0	0	0	0	0	0	0	0	0	0	0	0	0	0	0
ENSG00000250271	RP11-64D22.5	49.7649	-1.25358	0.365166	-3.4329	0.000597153	0.00651768	0	0	0	0	0	0	0	0	0	0	0	0	0	0	0	0	0	0	0	0	0	0	0	0	0	0	0	0	0	0	0	0
ENSG00000136861	CDK5RAP2	1148.9	0.507931	0.147961	3.43288	0.00059721	0.00651768	0	0	0	0	0	0	0	0	0	0	0	0	0	0	0	0	0	0	0	0	0	0	0	0	0	0	0	0	0	0	0	0
ENSG00000182333	LIPF	85.1676	-7.38059	2.15023	-3.43246	0.000598127	0.00652418	0	0	0	0	0	0	0	0	0	0	0	0	0	0	0	0	0	0	0	0	0	0	0	0	0	0	0	0	0	0	0	0
ENSG00000261604	CTD-2636A23.2	37.006	0.996987	0.290475	3.43227	0.00059855	0.00652529	0	0	0	0	0	0	0	0	0	0	0	0	0	0	0	0	0	0	0	0	0	0	0	0	0	0	0	0	0	0	0	0
ENSG00000105483	CARD8	1008.38	0.483251	0.140831	3.43143	0.000600406	0.00654201	0	0	0	0	0	0	0	0	0	0	0	0	0	0	0	0	0	0	0	0	0	0	0	0	0	0	0	0	0	0	0	0
ENSG00000116786	PLEKHM2	580.799	-0.617458	0.180003	-3.43027	0.000602987	0.00656661	2	0	0	0	0	0	0	0	0	0	1	0	0	0	0	1	0	0	0	0	0	0	0	0	0	0	0	0	0	0	0	0
ENSG00000178980	SEPW1	1566.61	-0.740052	0.215807	-3.42923	0.000605301	0.00658489	0	0	0	0	0	0	0	0	0	0	0	0	0	0	0	0	0	0	0	0	0	0	0	0	0	0	0	0	0	0	0	0
ENSG00000251175	RP11-45L9.1	21.9973	1.30895	0.381704	3.42922	0.000605314	0.00658489	0	0	0	0	0	0	0	0	0	0	0	0	0	0	0	0	0	0	0	0	0	0	0	0	0	0	0	0	0	0	0	0
ENSG00000214595	EML6	216.654	0.845527	0.246644	3.42812	0.000607769	0.0066056	2	0	0	0	0	0	0	0	0	0	0	0	0	0	0	0	0	0	1	0	1	0	0	0	0	0	0	0	0	0	0	0
ENSG00000255103	NA	511.146	0.809786	0.236222	3.42808	0.000607868	0.0066056	0	0	0	0	0	0	0	0	0	0	0	0	0	0	0	0	0	0	0	0	0	0	0	0	0	0	0	0	0	0	0	0
ENSG00000230084	RP4-613B23.1	58.1042	0.976489	0.284919	3.42725	0.000609719	0.00662218	0	0	0	0	0	0	0	0	0	0	0	0	0	0	0	0	0	0	0	0	0	0	0	0	0	0	0	0	0	0	0	0
ENSG00000204642	HLA-F	2584.53	0.804211	0.234691	3.42668	0.000611	0.00663255	0	0	0	0	0	0	0	0	0	0	0	0	0	0	0	0	0	0	0	0	0	0	0	0	0	0	0	0	0	0	0	0
ENSG00000212402	SNORA74B	164.113	-1.02834	0.300149	-3.42608	0.000612354	0.0066437	0	0	0	0	0	0	0	0	0	0	0	0	0	0	0	0	0	0	0	0	0	0	0	0	0	0	0	0	0	0	0	0
ENSG00000085449	WDFY1	2038.56	0.448604	0.130986	3.42482	0.000615196	0.00666742	2	0	0	0	0	0	0	0	0	0	0	0	0	0	0	0	0	0	1	0	1	0	0	0	0	0	0	0	0	0	0	0
ENSG00000267121	CTD-2020K17.1	59.2397	0.831327	0.242733	3.42487	0.0006151	0.00666742	0	0	0	0	0	0	0	0	0	0	0	0	0	0	0	0	0	0	0	0	0	0	0	0	0	0	0	0	0	0	0	0
ENSG00000068615	REEP1	105.127	-0.773941	0.226002	-3.42449	0.000615946	0.00666843	2	0	0	0	0	0	0	0	0	0	0	0	0	0	0	0	0	1	0	0	0	0	0	0	0	0	0	1	0	0	0	0
ENSG00000159176	CSRP1	1690.87	-0.37103	0.108343	-3.42459	0.000615729	0.00666843	0	0	0	0	0	0	0	0	0	0	0	0	0	0	0	0	0	0	0	0	0	0	0	0	0	0	0	0	0	0	0	0
ENSG00000135374	ELF5	15.6628	-3.40057	0.993063	-3.42432	0.000616334	0.00666907	0	0	0	0	0	0	0	0	0	0	0	0	0	0	0	0	0	0	0	0	0	0	0	0	0	0	0	0	0	0	0	0
ENSG00000119689	DLST	2675.27	-0.400347	0.116921	-3.42408	0.000616895	0.00667159	2	0	0	0	0	1	0	0	0	1	0	0	0	0	0	0	0	0	0	0	0	0	0	0	0	0	0	0	0	0	0	0
ENSG00000237643	RP11-462G2.1	103.733	-0.769625	0.224802	-3.42358	0.000618029	0.0066803	0	0	0	0	0	0	0	0	0	0	0	0	0	0	0	0	0	0	0	0	0	0	0	0	0	0	0	0	0	0	0	0
ENSG00000251059	RP11-100N20.1	15.3135	-1.63934	0.478922	-3.42298	0.000619388	0.00669143	0	0	0	0	0	0	0	0	0	0	0	0	0	0	0	0	0	0	0	0	0	0	0	0	0	0	0	0	0	0	0	0
ENSG00000173200	PARP15	215.955	1.1372	0.33229	3.4223	0.000620942	0.00670466	1	0	0	0	0	0	0	0	0	0	0	0	0	0	0	0	0	0	0	0	1	0	0	0	0	0	0	0	0	0	0	0
ENSG00000249993	BFSP2-AS1	14.1563	2.29501	0.670687	3.42188	0.000621899	0.00671142	0	0	0	0	0	0	0	0	0	0	0	0	0	0	0	0	0	0	0	0	0	0	0	0	0	0	0	0	0	0	0	0
ENSG00000074966	TXK	104.398	-0.646311	0.188985	-3.41991	0.000626422	0.00675307	2	0	0	0	0	1	0	0	0	0	0	0	0	0	0	0	0	0	0	0	0	0	0	0	0	0	0	0	0	1	0	0
ENSG00000179314	WSCD1	183.965	-1.44276	0.421864	-3.41996	0.000626313	0.00675307	0	0	0	0	0	0	0	0	0	0	0	0	0	0	0	0	0	0	0	0	0	0	0	0	0	0	0	0	0	0	0	0
ENSG00000105829	BET1	723.516	-0.403702	0.118065	-3.41931	0.000627791	0.00676423	0	0	0	0	0	0	0	0	0	0	0	0	0	0	0	0	0	0	0	0	0	0	0	0	0	0	0	0	0	0	0	0
ENSG00000177169	ULK1	291.93	-0.987608	0.288948	-3.41794	0.000630973	0.00679491	2	0	0	0	0	0	0	0	0	0	0	0	0	0	0	1	0	0	0	0	0	0	0	0	1	0	0	0	0	0	0	0
ENSG00000204498	NFKBIL1	87.3716	-0.816345	0.238903	-3.41706	0.000633018	0.00681332	2	0	1	0	0	0	0	0	0	0	1	0	0	0	0	0	0	0	0	0	0	0	0	0	0	0	0	0	0	0	0	0
ENSG00000105011	ASF1B	221.313	0.806788	0.236175	3.41606	0.000635344	0.00683474	2	0	0	0	0	0	0	0	0	0	0	0	0	0	0	0	0	0	1	0	1	0	0	0	0	0	0	0	0	0	0	0
ENSG00000125144	MT1G	409.986	-2.47325	0.724055	-3.41584	0.000635862	0.00683669	1	0	0	0	0	0	0	0	0	0	1	0	0	0	0	0	0	0	0	0	0	0	0	0	0	0	0	0	0	0	0	0
ENSG00000136720	HS6ST1	201.999	-0.838324	0.245621	-3.41307	0.000642347	0.00690277	5	1	0	0	0	0	0	0	0	0	0	0	0	1	0	1	0	0	0	0	0	0	0	0	1	0	0	0	0	1	0	0
ENSG00000147654	EBAG9	357.911	-0.396768	0.116267	-3.41256	0.000643547	0.00691158	3	0	0	0	0	0	0	0	0	0	0	0	0	0	0	0	0	1	0	0	0	0	0	0	0	0	0	1	0	0	0	1
ENSG00000137936	BCAR3	649.008	-0.494671	0.144961	-3.41244	0.000643847	0.00691158	0	0	0	0	0	0	0	0	0	0	0	0	0	0	0	0	0	0	0	0	0	0	0	0	0	0	0	0	0	0	0	0
ENSG00000157870	FAM213B	508.182	-0.820354	0.240416	-3.41222	0.000644363	0.00691347	0	0	0	0	0	0	0	0	0	0	0	0	0	0	0	0	0	0	0	0	0	0	0	0	0	0	0	0	0	0	0	0
ENSG00000100485	SOS2	2692.21	-0.584805	0.171447	-3.411	0.000647255	0.00694082	1	0	0	0	0	1	0	0	0	0	0	0	0	0	0	0	0	0	0	0	0	0	0	0	0	0	0	0	0	0	0	0
ENSG00000228352	RP11-537H15.3	13.2441	1.70867	0.500991	3.41058	0.00064826	0.00694794	0	0	0	0	0	0	0	0	0	0	0	0	0	0	0	0	0	0	0	0	0	0	0	0	0	0	0	0	0	0	0	0
ENSG00000171365	CLCN5	1103.86	-0.640394	0.187779	-3.41036	0.000648763	0.00694966	0	0	0	0	0	0	0	0	0	0	0	0	0	0	0	0	0	0	0	0	0	0	0	0	0	0	0	0	0	0	0	0
ENSG00000122729	ACO1	3488.63	-0.47626	0.139666	-3.41	0.000649638	0.00695537	2	0	0	0	0	1	0	0	0	0	0	0	0	0	0	0	0	0	0	0	0	0	0	0	0	0	0	1	0	0	0	0
ENSG00000231799	RP13-93L13.2	27.9204	1.07295	0.31467	3.40975	0.000650234	0.00695809	0	0	0	0	0	0	0	0	0	0	0	0	0	0	0	0	0	0	0	0	0	0	0	0	0	0	0	0	0	0	0	0
ENSG00000174282	ZBTB4	576.339	-0.573417	0.168203	-3.40908	0.000651832	0.00697152	0	0	0	0	0	0	0	0	0	0	0	0	0	0	0	0	0	0	0	0	0	0	0	0	0	0	0	0	0	0	0	0
ENSG00000228492	RAB11FIP1P1	400.595	0.591102	0.173411	3.40867	0.000652796	0.00697815	0	0	0	0	0	0	0	0	0	0	0	0	0	0	0	0	0	0	0	0	0	0	0	0	0	0	0	0	0	0	0	0
ENSG00000100031	GGT1	792.088	-1.06747	0.31323	-3.40795	0.000654527	0.00699298	0	0	0	0	0	0	0	0	0	0	0	0	0	0	0	0	0	0	0	0	0	0	0	0	0	0	0	0	0	0	0	0
ENSG00000129514	FOXA1	369.696	-0.685265	0.201178	-3.40625	0.00065861	0.00702921	2	0	0	0	0	0	0	0	0	1	0	0	0	0	0	0	0	1	0	0	0	0	0	0	0	0	0	0	0	0	0	0
ENSG00000186283	TOR3A	493.755	0.436661	0.128192	3.40629	0.000658514	0.00702921	0	0	0	0	0	0	0	0	0	0	0	0	0	0	0	0	0	0	0	0	0	0	0	0	0	0	0	0	0	0	0	0
ENSG00000129250	KIF1C	3466.41	-0.534611	0.156964	-3.40595	0.000659347	0.00703338	1	0	0	0	1	0	0	0	0	0	0	0	0	0	0	0	0	0	0	0	0	0	0	0	0	0	0	0	0	0	0	0
ENSG00000115825	PRKD3	976.375	0.394441	0.115815	3.40579	0.000659732	0.0070338	2	0	0	0	0	0	0	0	0	0	0	0	0	0	0	0	0	0	1	0	0	0	1	0	0	0	0	0	0	0	0	0
ENSG00000196177	ACADSB	3232.14	-0.613857	0.180248	-3.40563	0.000660123	0.00703427	1	0	0	0	0	0	0	0	0	0	0	0	0	0	0	0	0	0	0	0	0	0	0	0	0	0	0	1	0	0	0	0
ENSG00000151725	CENPU	283.313	0.798498	0.234521	3.4048	0.000662129	0.00705196	0	0	0	0	0	0	0	0	0	0	0	0	0	0	0	0	0	0	0	0	0	0	0	0	0	0	0	0	0	0	0	0
ENSG00000157106	SMG1	8004.26	0.407737	0.119764	3.4045	0.000662849	0.00705222	1	0	0	0	0	0	0	0	0	0	0	0	0	0	0	0	0	0	0	0	1	0	0	0	0	0	0	0	0	0	0	0
ENSG00000181061	HIGD1A	4016.89	-0.725332	0.213047	-3.40457	0.000662681	0.00705222	0	0	0	0	0	0	0	0	0	0	0	0	0	0	0	0	0	0	0	0	0	0	0	0	0	0	0	0	0	0	0	0
ENSG00000107789	MINPP1	551.05	-0.559032	0.164245	-3.40364	0.000664939	0.00707076	2	0	0	0	0	0	0	0	0	0	0	0	0	0	0	0	0	1	0	0	0	0	0	1	0	0	0	0	0	0	0	0
ENSG00000100918	REC8	737.952	1.02154	0.300148	3.40347	0.000665353	0.00707147	0	0	0	0	0	0	0	0	0	0	0	0	0	0	0	0	0	0	0	0	0	0	0	0	0	0	0	0	0	0	0	0
ENSG00000066827	ZFAT	276.544	0.468471	0.137672	3.40281	0.000666971	0.00708496	0	0	0	0	0	0	0	0	0	0	0	0	0	0	0	0	0	0	0	0	0	0	0	0	0	0	0	0	0	0	0	0
ENSG00000179073	TAAR3	41.4221	1.29691	0.381219	3.40201	0.000668911	0.00710185	0	0	0	0	0	0	0	0	0	0	0	0	0	0	0	0	0	0	0	0	0	0	0	0	0	0	0	0	0	0	0	0
ENSG00000157657	ZNF618	317.314	0.744297	0.218834	3.40119	0.00067092	0.00711946	2	0	0	0	0	0	0	0	0	0	0	0	0	0	0	0	0	0	1	0	1	0	0	0	0	0	0	0	0	0	0	0
ENSG00000139734	DIAPH3	387.111	0.732581	0.21547	3.39991	0.000674072	0.00714918	0	0	0	0	0	0	0	0	0	0	0	0	0	0	0	0	0	0	0	0	0	0	0	0	0	0	0	0	0	0	0	0
ENSG00000115232	ITGA4	1027.13	0.720447	0.211953	3.39909	0.000676094	0.00716573	1	0	0	0	0	0	0	0	0	0	0	0	0	0	0	0	0	0	1	0	0	0	0	0	0	0	0	0	0	0	0	0
ENSG00000179909	ZNF154	219.288	0.792889	0.23328	3.39888	0.000676627	0.00716573	1	0	0	0	0	0	0	0	0	0	0	0	0	0	0	0	0	0	0	0	0	0	0	0	0	0	0	0	0	0	1	0
ENSG00000126458	RRAS	218.571	-1.0482	0.3084	-3.39885	0.000676691	0.00716573	0	0	0	0	0	0	0	0	0	0	0	0	0	0	0	0	0	0	0	0	0	0	0	0	0	0	0	0	0	0	0	0
ENSG00000148346	LCN2	184.599	2.45844	0.723361	3.39863	0.00067725	0.00716713	0	0	0	0	0	0	0	0	0	0	0	0	0	0	0	0	0	0	0	0	0	0	0	0	0	0	0	0	0	0	0	0
ENSG00000103472	RRN3P2	60.7919	1.25904	0.370467	3.39851	0.000677528	0.00716713	0	0	0	0	0	0	0	0	0	0	0	0	0	0	0	0	0	0	0	0	0	0	0	0	0	0	0	0	0	0	0	0
ENSG00000148143	ZNF462	562.555	0.7234	0.212889	3.39802	0.000678764	0.00717646	2	0	0	0	0	0	0	0	0	0	0	0	0	0	0	0	0	0	1	0	1	0	0	0	0	0	0	0	0	0	0	0
ENSG00000112486	CCR6	203.327	0.531377	0.156422	3.39708	0.000681096	0.00719738	0	0	0	0	0	0	0	0	0	0	0	0	0	0	0	0	0	0	0	0	0	0	0	0	0	0	0	0	0	0	0	0
ENSG00000170044	ZPLD1	27.0128	-1.16285	0.342358	-3.39658	0.000682336	0.00720299	1	0	0	0	0	1	0	0	0	0	0	0	0	0	0	0	0	0	0	0	0	0	0	0	0	0	0	0	0	0	0	0
ENSG00000029153	ARNTL2	288.041	1.03722	0.305368	3.39662	0.000682241	0.00720299	0	0	0	0	0	0	0	0	0	0	0	0	0	0	0	0	0	0	0	0	0	0	0	0	0	0	0	0	0	0	0	0
ENSG00000038295	TLL1	184.062	-1.28559	0.378552	-3.39607	0.000683606	0.00721071	1	0	0	0	0	0	0	0	0	0	0	0	0	0	0	0	0	1	0	0	0	0	0	0	0	0	0	0	0	0	0	0
ENSG00000063854	HAGH	588.847	-0.864745	0.254646	-3.39588	0.000684091	0.00721071	1	0	0	0	1	0	0	0	0	0	0	0	0	0	0	0	0	0	0	0	0	0	0	0	0	0	0	0	0	0	0	0
ENSG00000133895	MEN1	266.805	-0.47904	0.141072	-3.39572	0.000684487	0.00721071	1	0	0	0	0	0	0	0	0	0	0	0	0	0	0	1	0	0	0	0	0	0	0	0	0	0	0	0	0	0	0	0
ENSG00000163110	PDLIM5	5547.62	-0.409239	0.120511	-3.39586	0.00068414	0.00721071	0	0	0	0	0	0	0	0	0	0	0	0	0	0	0	0	0	0	0	0	0	0	0	0	0	0	0	0	0	0	0	0
ENSG00000079999	KEAP1	628.987	-0.614814	0.181078	-3.39531	0.000685518	0.00721783	0	0	0	0	0	0	0	0	0	0	0	0	0	0	0	0	0	0	0	0	0	0	0	0	0	0	0	0	0	0	0	0
ENSG00000235831	BHLHE40-AS1	14.7946	1.42861	0.420812	3.39489	0.000686566	0.00722512	0	0	0	0	0	0	0	0	0	0	0	0	0	0	0	0	0	0	0	0	0	0	0	0	0	0	0	0	0	0	0	0
ENSG00000129534	MIS18BP1	1052.96	0.455839	0.134305	3.39407	0.000688622	0.00724301	1	0	0	0	0	0	0	0	0	0	0	0	0	0	0	0	0	0	0	0	1	0	0	0	0	0	0	0	0	0	0	0
ENSG00000160113	NR2F6	669.424	-0.954616	0.281276	-3.39388	0.000689092	0.0072442	2	0	1	0	0	0	0	0	0	0	0	0	0	0	0	1	0	0	0	0	0	0	0	0	0	0	0	0	0	0	0	0
ENSG00000158402	CDC25C	141.229	0.941915	0.277608	3.39297	0.000691395	0.00726466	0	0	0	0	0	0	0	0	0	0	0	0	0	0	0	0	0	0	0	0	0	0	0	0	0	0	0	0	0	0	0	0
ENSG00000163072	NOSTRIN	747.716	-0.57421	0.169268	-3.39232	0.000693038	0.00727816	0	0	0	0	0	0	0	0	0	0	0	0	0	0	0	0	0	0	0	0	0	0	0	0	0	0	0	0	0	0	0	0
ENSG00000269967	RP11-84A19.4	38.672	1.36505	0.402541	3.39108	0.000696184	0.00730742	0	0	0	0	0	0	0	0	0	0	0	0	0	0	0	0	0	0	0	0	0	0	0	0	0	0	0	0	0	0	0	0
ENSG00000130940	CASZ1	1437.5	-0.713485	0.210425	-3.39069	0.00069717	0.00731289	3	0	0	0	0	0	0	0	0	0	0	0	0	0	0	1	0	0	0	0	0	0	0	0	1	0	0	0	0	1	0	0
ENSG00000010270	STARD3NL	437.443	-0.5209	0.153631	-3.39059	0.000697426	0.00731289	1	0	0	0	0	0	0	0	0	0	0	0	1	0	0	0	0	0	0	0	0	0	0	0	0	0	0	0	0	0	0	0
ENSG00000203797	DDO	124.958	-1.09707	0.323655	-3.38964	0.000699841	0.00733443	0	0	0	0	0	0	0	0	0	0	0	0	0	0	0	0	0	0	0	0	0	0	0	0	0	0	0	0	0	0	0	0
ENSG00000197296	FITM2	346.575	-0.596536	0.176	-3.38941	0.000700445	0.00733698	1	0	0	0	0	0	0	0	0	0	0	0	0	0	0	0	0	0	0	0	0	0	0	0	0	0	0	1	0	0	0	0
ENSG00000101639	CEP192	2290.28	0.332898	0.0982369	3.38872	0.000702186	0.00734421	1	0	0	0	0	0	0	0	0	0	0	0	0	0	0	0	0	0	0	0	1	0	0	0	0	0	0	0	0	0	0	0
ENSG00000166946	CCNDBP1	899.409	-0.536198	0.15822	-3.38894	0.000701642	0.00734421	0	0	0	0	0	0	0	0	0	0	0	0	0	0	0	0	0	0	0	0	0	0	0	0	0	0	0	0	0	0	0	0
ENSG00000163348	PYGO2	512.99	-0.509226	0.150276	-3.3886	0.000702514	0.00734421	0	0	0	0	0	0	0	0	0	0	0	0	0	0	0	0	0	0	0	0	0	0	0	0	0	0	0	0	0	0	0	0
ENSG00000242199	RP11-71H17.1	13.9547	1.50735	0.444835	3.38857	0.00070258	0.00734421	0	0	0	0	0	0	0	0	0	0	0	0	0	0	0	0	0	0	0	0	0	0	0	0	0	0	0	0	0	0	0	0
ENSG00000169714	CNBP	3158.5	-0.392967	0.116004	-3.38754	0.000705233	0.00736815	1	0	0	0	0	0	0	0	0	0	0	0	0	0	0	0	0	0	0	0	0	0	0	0	0	0	0	0	0	1	0	0
ENSG00000254556	AF131215.4	109.081	0.690295	0.203786	3.38735	0.000705715	0.00736939	0	0	0	0	0	0	0	0	0	0	0	0	0	0	0	0	0	0	0	0	0	0	0	0	0	0	0	0	0	0	0	0
ENSG00000207008	SNORA54	205.591	-1.78359	0.526588	-3.38707	0.00070644	0.00737317	0	0	0	0	0	0	0	0	0	0	0	0	0	0	0	0	0	0	0	0	0	0	0	0	0	0	0	0	0	0	0	0
ENSG00000076984	MAP2K7	257.577	-0.64184	0.189521	-3.38664	0.000707544	0.00737946	1	0	0	0	0	0	0	0	0	0	0	0	0	0	0	0	0	0	0	0	0	0	0	0	1	0	0	0	0	0	0	0
ENSG00000265713	RP11-82O19.2	53.8723	0.78197	0.230905	3.38655	0.000707769	0.00737946	0	0	0	0	0	0	0	0	0	0	0	0	0	0	0	0	0	0	0	0	0	0	0	0	0	0	0	0	0	0	0	0
ENSG00000129003	VPS13C	7754.42	0.36562	0.107986	3.3858	0.000709711	0.00739057	1	0	0	0	0	0	0	0	0	0	0	0	0	0	0	0	0	0	1	0	0	0	0	0	0	0	0	0	0	0	0	0
ENSG00000127838	PNKD	377.421	-0.716903	0.211743	-3.38572	0.000709926	0.00739057	1	0	0	0	1	0	0	0	0	0	0	0	0	0	0	0	0	0	0	0	0	0	0	0	0	0	0	0	0	0	0	0
ENSG00000224186	C5orf66	94.5076	0.628121	0.18552	3.38574	0.000709874	0.00739057	0	0	0	0	0	0	0	0	0	0	0	0	0	0	0	0	0	0	0	0	0	0	0	0	0	0	0	0	0	0	0	0
ENSG00000270019	RP11-141B14.1	48.9002	0.901337	0.266292	3.38476	0.000712398	0.00741251	0	0	0	0	0	0	0	0	0	0	0	0	0	0	0	0	0	0	0	0	0	0	0	0	0	0	0	0	0	0	0	0
ENSG00000153898	MCOLN2	120.249	1.09055	0.322229	3.38439	0.000713378	0.00741891	0	0	0	0	0	0	0	0	0	0	0	0	0	0	0	0	0	0	0	0	0	0	0	0	0	0	0	0	0	0	0	0
ENSG00000198517	MAFK	303.26	-1.12537	0.332542	-3.38416	0.000713956	0.00742112	2	0	1	0	0	0	0	0	0	0	0	0	0	0	0	1	0	0	0	0	0	0	0	0	0	0	0	0	0	0	0	0
ENSG00000234593	RP4-704D23.1	29.5037	-1.5327	0.453011	-3.38335	0.000716063	0.00743922	0	0	0	0	0	0	0	0	0	0	0	0	0	0	0	0	0	0	0	0	0	0	0	0	0	0	0	0	0	0	0	0
ENSG00000198920	KIAA0753	479.175	0.437316	0.129272	3.38292	0.000717198	0.00744055	1	0	0	0	0	0	0	0	0	0	0	0	0	0	0	0	0	0	0	0	1	0	0	0	0	0	0	0	0	0	0	0
ENSG00000107738	C10orf54	1338.13	-1.01104	0.298854	-3.38307	0.000716812	0.00744055	0	0	0	0	0	0	0	0	0	0	0	0	0	0	0	0	0	0	0	0	0	0	0	0	0	0	0	0	0	0	0	0
ENSG00000254690	GS1-393G12.12	118.605	-1.02106	0.301832	-3.38288	0.00071729	0.00744055	0	0	0	0	0	0	0	0	0	0	0	0	0	0	0	0	0	0	0	0	0	0	0	0	0	0	0	0	0	0	0	0
ENSG00000006831	ADIPOR2	4401.61	-0.617805	0.182658	-3.38231	0.000718789	0.0074523	0	0	0	0	0	0	0	0	0	0	0	0	0	0	0	0	0	0	0	0	0	0	0	0	0	0	0	0	0	0	0	0
ENSG00000024526	DEPDC1	403.707	0.937982	0.277336	3.38212	0.0007193	0.0074538	2	0	0	0	0	0	0	0	0	0	0	0	0	0	0	0	0	0	0	0	1	0	0	0	0	0	0	0	0	0	1	0
ENSG00000196510	ANAPC7	456.936	0.44629	0.131992	3.38118	0.000721756	0.00747543	0	0	0	0	0	0	0	0	0	0	0	0	0	0	0	0	0	0	0	0	0	0	0	0	0	0	0	0	0	0	0	0
ENSG00000136960	ENPP2	1199.77	-0.760252	0.224861	-3.38099	0.000722259	0.00747683	0	0	0	0	0	0	0	0	0	0	0	0	0	0	0	0	0	0	0	0	0	0	0	0	0	0	0	0	0	0	0	0
ENSG00000239212	RPL6P7	22.1604	1.57664	0.466349	3.38081	0.000722713	0.00747773	0	0	0	0	0	0	0	0	0	0	0	0	0	0	0	0	0	0	0	0	0	0	0	0	0	0	0	0	0	0	0	0
ENSG00000006210	CX3CL1	118.535	1.18867	0.351661	3.38016	0.000724444	0.00749182	0	0	0	0	0	0	0	0	0	0	0	0	0	0	0	0	0	0	0	0	0	0	0	0	0	0	0	0	0	0	0	0
ENSG00000115159	GPD2	2733.58	-0.451119	0.13347	-3.37993	0.000725051	0.00749429	1	0	0	0	0	1	0	0	0	0	0	0	0	0	0	0	0	0	0	0	0	0	0	0	0	0	0	0	0	0	0	0
ENSG00000179588	ZFPM1	206.6	-1.37518	0.406945	-3.37928	0.000726769	0.00750822	2	0	0	0	0	0	0	0	0	0	0	0	0	0	0	0	0	0	0	0	0	0	0	0	1	0	0	0	0	1	0	0
ENSG00000214194	LINC00998	300.437	-0.508625	0.150579	-3.37778	0.000730727	0.00754204	0	0	0	0	0	0	0	0	0	0	0	0	0	0	0	0	0	0	0	0	0	0	0	0	0	0	0	0	0	0	0	0
ENSG00000149218	ENDOD1	1386.19	0.483613	0.143176	3.37776	0.000730785	0.00754204	0	0	0	0	0	0	0	0	0	0	0	0	0	0	0	0	0	0	0	0	0	0	0	0	0	0	0	0	0	0	0	0
ENSG00000187840	EIF4EBP1	187.174	-1.01525	0.300802	-3.37514	0.000737791	0.00760792	0	0	0	0	0	0	0	0	0	0	0	0	0	0	0	0	0	0	0	0	0	0	0	0	0	0	0	0	0	0	0	0
ENSG00000125245	GPR18	274.931	0.5818	0.172381	3.37508	0.000737945	0.00760792	0	0	0	0	0	0	0	0	0	0	0	0	0	0	0	0	0	0	0	0	0	0	0	0	0	0	0	0	0	0	0	0
ENSG00000132142	NA	1820.34	0.586533	0.17379	3.37495	0.000738292	0.00760792	0	0	0	0	0	0	0	0	0	0	0	0	0	0	0	0	0	0	0	0	0	0	0	0	0	0	0	0	0	0	0	0
ENSG00000122705	CLTA	1011.83	-0.397408	0.117783	-3.37406	0.000740678	0.00762478	1	0	0	0	0	0	0	0	0	0	0	0	0	0	0	0	0	0	0	0	0	0	0	1	0	0	0	0	0	0	0	0
ENSG00000066027	PPP2R5A	502.902	-0.455148	0.134891	-3.37418	0.00074036	0.00762478	0	0	0	0	0	0	0	0	0	0	0	0	0	0	0	0	0	0	0	0	0	0	0	0	0	0	0	0	0	0	0	0
ENSG00000253729	PRKDC	7032.86	0.473615	0.140403	3.37325	0.000742875	0.00763966	3	0	0	0	0	0	0	0	0	0	0	0	0	0	0	0	0	0	1	0	1	0	1	0	0	0	0	0	0	0	0	0
ENSG00000199488	RNU1-70P	119.449	-1.21281	0.359535	-3.37328	0.000742773	0.00763966	0	0	0	0	0	0	0	0	0	0	0	0	0	0	0	0	0	0	0	0	0	0	0	0	0	0	0	0	0	0	0	0
ENSG00000111885	MAN1A1	5075.76	-0.578208	0.171502	-3.37144	0.000747755	0.00768595	1	0	0	0	0	0	0	0	0	0	0	0	0	0	0	0	0	0	0	0	0	0	0	1	0	0	0	0	0	0	0	0
ENSG00000138182	KIF20B	935.261	0.650369	0.192916	3.37125	0.000748292	0.00768758	0	0	0	0	0	0	0	0	0	0	0	0	0	0	0	0	0	0	0	0	0	0	0	0	0	0	0	0	0	0	0	0
ENSG00000147853	AK3	2254.32	-0.521451	0.15474	-3.36986	0.000752067	0.00772246	1	0	0	0	0	0	0	0	0	0	0	0	0	0	0	0	0	0	0	0	0	0	0	0	0	0	0	0	0	0	0	1
ENSG00000169242	EFNA1	1135.84	-1.20173	0.356636	-3.36962	0.000752722	0.00772528	0	0	0	0	0	0	0	0	0	0	0	0	0	0	0	0	0	0	0	0	0	0	0	0	0	0	0	0	0	0	0	0
ENSG00000110274	CEP164	377.214	0.498977	0.14812	3.36874	0.000755129	0.00774395	0	0	0	0	0	0	0	0	0	0	0	0	0	0	0	0	0	0	0	0	0	0	0	0	0	0	0	0	0	0	0	0
ENSG00000130762	ARHGEF16	1123.52	-0.962204	0.285633	-3.36868	0.000755303	0.00774395	0	0	0	0	0	0	0	0	0	0	0	0	0	0	0	0	0	0	0	0	0	0	0	0	0	0	0	0	0	0	0	0
ENSG00000151893	CACUL1	1877.22	-0.405152	0.120343	-3.36663	0.000760915	0.00779672	3	0	0	0	0	1	0	0	0	1	0	0	0	0	0	0	0	1	0	0	0	0	0	0	0	0	0	0	0	0	0	0
ENSG00000171206	TRIM8	555.748	-0.566845	0.168377	-3.36652	0.000761217	0.00779672	0	0	0	0	0	0	0	0	0	0	0	0	0	0	0	0	0	0	0	0	0	0	0	0	0	0	0	0	0	0	0	0
ENSG00000129925	TMEM8A	866.337	-1.12593	0.334492	-3.36608	0.000762443	0.00780535	0	0	0	0	0	0	0	0	0	0	0	0	0	0	0	0	0	0	0	0	0	0	0	0	0	0	0	0	0	0	0	0
ENSG00000156162	DPY19L4	653.84	-0.393421	0.116897	-3.36553	0.000763965	0.00781569	0	0	0	0	0	0	0	0	0	0	0	0	0	0	0	0	0	0	0	0	0	0	0	0	0	0	0	0	0	0	0	0
ENSG00000237491	RP11-206L10.9	98.3725	1.0167	0.302101	3.36544	0.000764223	0.00781569	0	0	0	0	0	0	0	0	0	0	0	0	0	0	0	0	0	0	0	0	0	0	0	0	0	0	0	0	0	0	0	0
ENSG00000139835	GRTP1	604.313	-0.515872	0.153307	-3.36496	0.000765536	0.00782518	0	0	0	0	0	0	0	0	0	0	0	0	0	0	0	0	0	0	0	0	0	0	0	0	0	0	0	0	0	0	0	0
ENSG00000169895	SYAP1	2653.17	-0.47878	0.142366	-3.36302	0.000770939	0.00787249	1	0	1	0	0	0	0	0	0	0	0	0	0	0	0	0	0	0	0	0	0	0	0	0	0	0	0	0	0	0	0	0
ENSG00000089060	SLC8B1	443.189	-0.599411	0.178231	-3.36312	0.000770669	0.00787249	0	0	0	0	0	0	0	0	0	0	0	0	0	0	0	0	0	0	0	0	0	0	0	0	0	0	0	0	0	0	0	0
ENSG00000180233	ZNRF2	904.379	-0.466405	0.138715	-3.36232	0.000772901	0.00788856	1	0	0	0	0	0	0	0	0	0	0	0	0	0	0	0	0	0	0	0	0	0	0	0	0	0	0	1	0	0	0	0
ENSG00000198417	MT1F	91.5471	-1.78064	0.529699	-3.3616	0.000774921	0.00790364	2	0	0	0	0	0	0	0	1	0	0	0	0	0	0	0	0	0	0	0	0	0	0	0	1	0	0	0	0	0	0	0
ENSG00000131781	FMO5	2943.67	-0.950967	0.282898	-3.36152	0.000775157	0.00790364	0	0	0	0	0	0	0	0	0	0	0	0	0	0	0	0	0	0	0	0	0	0	0	0	0	0	0	0	0	0	0	0
ENSG00000155660	PDIA4	4351.08	0.472567	0.140593	3.36124	0.000775927	0.00790753	0	0	0	0	0	0	0	0	0	0	0	0	0	0	0	0	0	0	0	0	0	0	0	0	0	0	0	0	0	0	0	0
ENSG00000236624	NA	62.1471	1.25292	0.372859	3.3603	0.000778568	0.00793047	0	0	0	0	0	0	0	0	0	0	0	0	0	0	0	0	0	0	0	0	0	0	0	0	0	0	0	0	0	0	0	0
ENSG00000141497	ZMYND15	122.191	-0.660905	0.196723	-3.35957	0.000780646	0.00794765	0	0	0	0	0	0	0	0	0	0	0	0	0	0	0	0	0	0	0	0	0	0	0	0	0	0	0	0	0	0	0	0
ENSG00000163362	C1orf106	1438.95	-0.649565	0.193411	-3.35847	0.000783766	0.00797541	0	0	0	0	0	0	0	0	0	0	0	0	0	0	0	0	0	0	0	0	0	0	0	0	0	0	0	0	0	0	0	0
ENSG00000205246	NA	43.8531	-1.4001	0.416909	-3.3583	0.000784234	0.00797619	0	0	0	0	0	0	0	0	0	0	0	0	0	0	0	0	0	0	0	0	0	0	0	0	0	0	0	0	0	0	0	0
[truncated: 18,323 more rows]

## Sheet: Table S4
Genes	Consensus set 403 genes Loberman-Nachum et al	118 prioritized CeD genes vd Graaf et al.	Current study log2 fold change	Current study FDR
LPL	Upregulated_CeD_highest_discriminatory	-	5.58536	7.7822e-10
CXCL11	Upregulated_CeD	-	4.40114	5.66251e-07
UBD	Upregulated_CeD	-	3.67519	1.46133e-05
IFNG	Upregulated_CeD	-	3.05267	2.35245e-15
TNFRSF9	-	Prioritized	2.80914	4.61993e-05
CXCL10	Upregulated_CeD	-	2.7289	0.00114962
IL12A	-	Prioritized	2.25738	0.000425217
GBP4	Upregulated_CeD	-	2.18585	1.44863e-24
TNFSF11	-	Prioritized	2.08769	0.0212682
PCSK9	Upregulated_CeD	-	2.08527	6.82017e-08
GBP1	Upregulated_CeD	-	2.04076	1.14487e-28
NLRC5	Upregulated_CeD	-	1.98552	1.36025e-37
CTLA4	Upregulated_CeD	Prioritized	1.92848	0.000224729
FCRL5	Upregulated_CeD	-	1.92793	0.000184224
NETO2	Upregulated_CeD	-	1.89122	0.000113464
GBP5	Upregulated_CeD	-	1.87952	3.01104e-09
LAX1	Upregulated_CeD	-	1.85224	9.1247e-13
FCGR3A	Upregulated_CeD	-	1.80157	0.000143658
SIRPG	Upregulated_CeD	-	1.76895	0.000115949
REG4	Upregulated_CeD	-	1.7117	0.00137979
ITGAX	Upregulated_CeD	-	1.70264	0.000133571
IL21R	Upregulated_CeD	Prioritized	1.61764	2.30553e-06
IGFBP5	Upregulated_CeD	-	1.61271	0.000133804
RP11-468E2.4	Upregulated_CeD	-	1.59481	1.55817e-06
CXCL9	Upregulated_CeD	-	1.59425	0.0147012
STAT1	Upregulated_CeD	Prioritized	1.58811	2.66331e-13
BATF2	Upregulated_CeD	-	1.5861	2.16301e-12
TGM2	Upregulated_CeD	-	1.58213	1.50139e-09
NUGGC	Upregulated_CeD	-	1.56726	9.79715e-13
E2F5	Upregulated_CeD	-	1.55021	2.18292e-09
LRP8	Upregulated_CeD	-	1.54295	0.000898034
C4BPB	Upregulated_CeD	-	1.52507	4.38049e-06
TAP1	Upregulated_CeD	-	1.52331	4.24458e-19
IRF4	Upregulated_CeD	Prioritized	1.47641	0.000837605
SAMD9L	Upregulated_CeD	-	1.46984	1.0404e-09
FCRL2	Upregulated_CeD	-	1.44319	0.023792
IGLL5	Upregulated_CeD	-	1.44239	0.083345
DERL3	Upregulated_CeD	-	1.44164	0.000736512
ASPHD2	Upregulated_CeD	-	1.42527	0.00277817
WARS	Upregulated_CeD	-	1.41433	1.54777e-06
TRIM69	Upregulated_CeD	-	1.40204	2.02542e-10
ZBP1	Upregulated_CeD	-	1.38479	5.03995e-10
MIR4513	-	Prioritized	1.37573	0.1247
C2	Upregulated_CeD	-	1.37387	4.48108e-08
ANKRD22	Upregulated_CeD	-	1.35774	0.0234503
CDC25B	Upregulated_CeD	-	1.34827	6.14899e-08
SLFN11	Upregulated_CeD	-	1.33889	5.13695e-08
KLHL6	Upregulated_CeD	-	1.33813	1.63264e-09
SP140	Upregulated_CeD	-	1.32816	1.79435e-06
AC104820.2	-	Prioritized	1.32568	0.000611413
PVT1	-	Prioritized	1.32564	1.06568e-07
SLC9A7	Upregulated_CeD	-	1.31394	3.20539e-05
E2F7	Upregulated_CeD	-	1.30625	1.28418e-05
APOBEC3G	Upregulated_CeD	-	1.29501	5.28185e-05
CD274	-	Prioritized	1.29251	3.31663e-07
SHCBP1	Upregulated_CeD	-	1.25462	0.000618703
MYOF	Upregulated_CeD	-	1.25422	2.96263e-06
XCR1	-	Prioritized	1.24057	0.0129034
MKI67	Upregulated_CeD	-	1.23086	2.32296e-05
BTN2A2	Upregulated_CeD	-	1.23083	8.04856e-09
FCGR1A	Upregulated_CeD	-	1.23014	0.474441
OAS2	Upregulated_CeD	-	1.22697	0.00381841
CEP55	Upregulated_CeD	-	1.21241	6.19633e-05
BTN3A3	Upregulated_CeD	-	1.2089	9.53404e-05
BICD1	Upregulated_CeD	-	1.20346	2.84436e-05
TRIP13	Upregulated_CeD	-	1.19907	1.01042e-05
CXCR6	Upregulated_CeD	Prioritized	1.19606	1.19047e-05
CPNE5	Upregulated_CeD	-	1.19517	0.0039757
GINS4	Upregulated_CeD	-	1.1927	6.77154e-05
CEP128	Upregulated_CeD	-	1.19112	3.53256e-06
BUB1	Upregulated_CeD	-	1.19022	0.000157305
CCL11	Upregulated_CeD	-	1.18557	0.11113
MZB1	Upregulated_CeD	-	1.17944	0.0211209
CDKN3	Upregulated_CeD	-	1.16655	0.000582024
KIF18A	Upregulated_CeD	-	1.16614	0.000102466
PRR5L	Upregulated_CeD	-	1.16495	1.46817e-05
TNIP3	Upregulated_CeD	-	1.16406	0.0654831
FAM46C	Upregulated_CeD	-	1.16117	0.0061296
GLCCI1	Upregulated_CeD	-	1.15965	2.24701e-07
MAP4K1	Upregulated_CeD	-	1.15076	3.16157e-06
IRF9	Upregulated_CeD	-	1.1474	2.30956e-05
ANLN	Upregulated_CeD	-	1.14371	9.8558e-05
KIF14	Upregulated_CeD	-	1.13701	0.00154476
HMMR	Upregulated_CeD	-	1.12919	0.000480264
RRM2	Upregulated_CeD	-	1.11735	0.00327441
CKAP2L	Upregulated_CeD	-	1.11446	0.00241476
IKZF2	Upregulated_CeD	-	1.11219	3.18703e-05
POU2AF1	-	Prioritized	1.11187	0.24139
CD38	Upregulated_CeD	-	1.10815	0.00136825
CCNB1	Upregulated_CeD	-	1.09714	0.000904197
AC116366.5	-	Prioritized	1.0915	5.90601e-08
NOS2	Upregulated_CeD	-	1.08872	0.315716
DLGAP5	Upregulated_CeD	-	1.08789	0.0002182
BIRC5	Upregulated_CeD	-	1.08555	0.0101276
RIPK2	Upregulated_CeD	-	1.08375	0.000527254
IRF1	Upregulated_CeD	Prioritized	1.07792	2.19284e-09
PBK	Upregulated_CeD	-	1.06611	4.19562e-05
PARP9	Upregulated_CeD	-	1.06311	4.75452e-08
GTSE1	Upregulated_CeD	-	1.0578	0.00306804
SLC1A4	Upregulated_CeD	-	1.05608	0.000788705
HJURP	Upregulated_CeD	-	1.05053	0.00021835
RGS16	Upregulated_CeD	-	1.04796	0.102976
TPX2	Upregulated_CeD	-	1.04612	0.00340217
TRIM31	Upregulated_CeD	-	1.04209	0.0124468
CENPA	Upregulated_CeD	-	1.04107	0.0012564
TIGIT	Upregulated_CeD	-	1.03868	0.0342641
APOL1	Upregulated_CeD	-	1.03138	0.000210399
KIF4A	Upregulated_CeD	-	1.02606	0.000218137
FFAR2	Upregulated_CeD	-	1.02244	0.0660753
REC8	Upregulated_CeD	-	1.02154	0.00707147
JAK2	Upregulated_CeD	-	1.01565	3.30877e-11
KIF11	Upregulated_CeD	-	1.01251	0.000135855
CENPF	Upregulated_CeD	-	1.01206	3.84856e-05
ASPM	Upregulated_CeD	-	1.01155	0.00104022
CIITA	Upregulated_CeD	-	1.01024	5.34611e-09
IL2RA	-	Prioritized	1.00392	0.091637
CENPE	Upregulated_CeD	-	0.992802	0.000642845
IKZF3	Upregulated_CeD	-	0.989419	0.00421947
C5orf56	-	Prioritized	0.985505	6.56548e-11
ZWINT	Upregulated_CeD	-	0.98376	0.00241506
NDC80	Upregulated_CeD	-	0.979616	0.00026234
PRF1	Upregulated_CeD	-	0.978707	0.00219968
KIAA1524	Upregulated_CeD	-	0.978055	0.000161801
PSMB9	Upregulated_CeD	-	0.976879	3.5538e-05
TOP2A	Upregulated_CeD	-	0.971338	0.000116426
NCAPH	Upregulated_CeD	-	0.964468	0.00267611
FGL2	Upregulated_CeD	-	0.959131	1.30917e-06
SLAMF7	Upregulated_CeD	-	0.957636	0.00193938
ADGRE2	Upregulated_CeD	-	0.934166	0.0177983
CDCA8	Upregulated_CeD	-	0.934068	0.000716707
BIRC3	Upregulated_CeD_highest_discriminatory	-	0.930932	0.00273887
KIF15	Upregulated_CeD	-	0.926838	0.00402306
CENPW	Upregulated_CeD	-	0.92644	0.012607
KPNA2	Upregulated_CeD	-	0.920071	0.00137566
CCNB2	Upregulated_CeD	-	0.919142	0.00152515
CLSPN	Upregulated_CeD	-	0.911103	0.000669685
MCM10	Upregulated_CeD	-	0.908973	0.0194244
PLK1	Upregulated_CeD	-	0.90562	0.00160979
STARD5	Upregulated_CeD	-	0.897606	2.9268e-06
CYTH4	Upregulated_CeD	-	0.89644	0.000177856
KLRD1	Upregulated_CeD	-	0.881085	0.0917459
CCNA2	Upregulated_CeD	-	0.87951	0.00215356
NCAPG	Upregulated_CeD	-	0.876321	0.00428351
ETV7	Upregulated_CeD	-	0.869857	0.00328775
TAP2	Upregulated_CeD	-	0.865673	2.482e-07
AURKA	Upregulated_CeD	-	0.864424	0.00321827
APOL2	Upregulated_CeD	-	0.863463	2.64103e-05
OAS3	Upregulated_CeD	-	0.861426	0.0364761
PRR11	Upregulated_CeD	-	0.848024	0.00627421
GGH	Upregulated_CeD	-	0.847739	0.0218047
PARM1	Upregulated_CeD	-	0.831623	0.0724387
DAPP1	Upregulated_CeD	-	0.827421	0.0752229
C2CD4A	Upregulated_CeD	-	0.81784	0.402912
ITGAL	Upregulated_CeD	-	0.815923	0.0112616
ICOS	-	Prioritized	0.814157	0.0365965
NCF2	-	Prioritized	0.808505	0.0488208
MMP9	-	Prioritized	0.808213	0.295925
HLA-F	Upregulated_CeD	-	0.804211	0.00663255
CDC20	Upregulated_CeD	-	0.800141	0.0621407
NUF2	Upregulated_CeD	-	0.794283	0.00412917
IFI27	Upregulated_CeD	-	0.793997	0.158482
CD226	-	Prioritized	0.786793	0.101261
CRTAM	Upregulated_CeD	-	0.783592	0.262739
CDCA2	Upregulated_CeD	-	0.775298	0.0254032
THEMIS	-	Prioritized	0.774768	0.143171
PRDM1	Upregulated_CeD	-	0.764535	0.0035445
XRCC4	Upregulated_CeD	-	0.760794	0.103309
HLA-E	Upregulated_CeD	-	0.747724	3.6911e-05
TRAFD1	-	Prioritized	0.742057	7.54786e-05
PTPN7	Upregulated_CeD	-	0.741478	0.0513221
ACKR4	Upregulated_CeD	-	0.73717	0.000891612
AGR2	Upregulated_CeD	-	0.736454	0.0488208
DIAPH3	Upregulated_CeD	-	0.732581	0.00714918
ITGA4	-	Prioritized	0.720447	0.00716573
CD28	-	Prioritized	0.71506	0.166099
ELMO1	-	Prioritized	0.713561	0.0138956
FASLG	Upregulated_CeD	Prioritized	0.710958	0.0595178
RSAD2	Upregulated_CeD	-	0.708644	0.248975
MYBL2	Upregulated_CeD	-	0.702941	0.0331419
FKBP11	Upregulated_CeD	-	0.700563	0.0110563
MANF	Upregulated_CeD	-	0.699872	0.0112151
PDCD1LG2	-	Prioritized	0.684117	0.185663
RP3-395M20.9	-	Prioritized	0.66102	0.488757
HLA-B	Upregulated_CeD	-	0.655169	0.0223881
RASGRP1	-	Prioritized	0.654293	0.0095349
UBASH3A	-	Prioritized	0.637916	0.230429
RAD51AP1	Upregulated_CeD	-	0.624448	0.0894766
ARHGEF39	Upregulated_CeD	-	0.620758	0.00373682
IL1RN	Upregulated_CeD	-	0.61725	0.228084
IFI44	Upregulated_CeD	-	0.616196	0.110382
DOCK8	-	Prioritized	0.607132	0.0671011
GPR18	-	Prioritized	0.5818	0.00760792
TAGAP	-	Prioritized	0.578071	0.103526
C16orf54	Upregulated_CeD	-	0.576396	0.265622
BST2	Upregulated_CeD	-	0.55197	0.213482
IL32	Upregulated_CeD	-	0.520406	0.0859416
HYOU1	Upregulated_CeD	-	0.519101	0.0106985
DDX60	Upregulated_CeD	-	0.515803	0.0950823
TACC3	Upregulated_CeD	-	0.511251	0.175579
PAQR4	Upregulated_CeD	-	0.505655	0.193742
CKAP4	Upregulated_CeD	-	0.505199	0.260135
RP11-712B9.2	-	Prioritized	0.487748	0.202793
KIF21B	-	Prioritized	0.475082	0.0866989
PDIA4	Upregulated_CeD	-	0.472567	0.00790753
GPR183	-	Prioritized	0.471846	0.0604881
CDC6	Upregulated_CeD	-	0.463579	0.283747
APOBEC3C	Upregulated_CeD	-	0.457721	0.131813
RP1-102E24.8	-	Prioritized	0.44447	0.431568
SP6	Upregulated_CeD	-	0.43172	0.416229
RAC2	-	Prioritized	0.429392	0.229407
LMO4	Upregulated_CeD	-	0.425165	0.0736748
BACH2	-	Prioritized	0.406745	0.554453
LRG1	Upregulated_CeD	-	0.406092	0.615913
SLC7A11	Upregulated_CeD	-	0.392149	0.649484
TYMP	Upregulated_CeD	-	0.363041	0.496114
USP18	Upregulated_CeD	-	0.318089	0.582674
ADAM1A	-	Prioritized	0.302509	0.212738
CCR2	-	Prioritized	0.299691	0.692534
HM13	-	Prioritized	0.288748	0.175579
SMIM5	Upregulated_CeD	-	0.280978	0.250706
RP11-243J16.7	-	Prioritized	0.275456	0.712669
TCTN1	-	Prioritized	0.275312	0.616558
HECTD4	-	Prioritized	0.275064	0.0499642
C1QTNF6	-	Prioritized	0.2629	0.348376
FCGR2A	Upregulated_CeD	-	0.256329	0.688235
CBWD1	-	Prioritized	0.243867	0.665262
HSPBP1	Upregulated_CeD	-	0.226315	0.742671
DOK6	-	Prioritized	0.211746	0.744053
SH2B3	-	Prioritized	0.195669	0.498459
DUSP4	Upregulated_CeD	-	0.195511	0.768147
IL18RAP	-	Prioritized	0.180948	0.699821
ETS1	-	Prioritized	0.17096	0.592716
PTPN2	-	Prioritized	0.144119	0.417379
FRMD4B	-	Prioritized	0.13846	0.604351
TTC34	-	Prioritized	0.112671	0.875355
IL1RL1	-	Prioritized	0.0892204	0.900942
FAM219B	-	Prioritized	0.0738172	0.767852
UBE2S	Upregulated_CeD	-	0.060396	0.930564
COLCA1	-	Prioritized	0.0546423	0.928587
ARHGAP31	-	Prioritized	0.0538269	0.917169
AAGAB	-	Prioritized	0.0414247	0.838508
ODF3B	Upregulated_CeD	-	0.0328803	0.970483
STAT4	-	Prioritized	0.0144945	0.978654
PARK7	-	Prioritized	0.00941938	0.973662
SMG7	-	Prioritized	-0.000335522	0.99898
SFRP1	Upregulated_CeD	-	-0.00248179	0.997743
AK1	Upregulated_CeD	-	-0.0179018	0.983726
C7orf50	Upregulated_CeD	-	-0.0430287	0.947745
AHSA2	-	Prioritized	-0.0603945	0.814578
RGS1	-	Prioritized	-0.0815247	0.905049
FYCO1	-	Prioritized	-0.0834206	0.759798
PPIF	-	Prioritized	-0.0863816	0.816365
UBE2L3	-	Prioritized	-0.0970055	0.670794
MPI	-	Prioritized	-0.100934	0.761753
COX5A	-	Prioritized	-0.103846	0.628382
RP3-395M20.8	-	Prioritized	-0.104246	0.719896
SMAD3	-	Prioritized	-0.10672	0.656713
CCR1	-	Prioritized	-0.115576	0.866786
FASN	Upregulated_CeD	-	-0.129894	0.841486
SESN3	-	Prioritized	-0.131601	0.776992
IL18R1	-	Prioritized	-0.145364	0.687648
PIAS1	-	Prioritized	-0.147755	0.442654
UBAC2	-	Prioritized	-0.14923	0.479331
ISG15	Upregulated_CeD	-	-0.175757	0.906692
MIER1	-	Prioritized	-0.177427	0.452925
PUS10	-	Prioritized	-0.187586	0.506338
SLC35D1	-	Prioritized	-0.187808	0.480719
SCAMP2	-	Prioritized	-0.257995	0.175509
PTPN11	-	Prioritized	-0.26228	0.112425
GABRE	Downregulated_CeD	-	-0.268351	0.346311
AFF3	-	Prioritized	-0.272698	0.674811
PIANP	-	Prioritized	-0.313426	0.734708
UBE2E3	-	Prioritized	-0.314537	0.233958
PLTP	-	Prioritized	-0.326807	0.572035
ULK3	-	Prioritized	-0.342089	0.180935
CSK	-	Prioritized	-0.343376	0.120414
TNFRSF14	-	Prioritized	-0.362517	0.446795
REL	-	Prioritized	-0.376673	0.0944958
BTNL8	Downregulated_CeD	-	-0.388726	0.358637
PDXK	-	Prioritized	-0.393648	0.0738049
BCL2L1	-	Prioritized	-0.393937	0.159584
CCDC152	Downregulated_CeD	-	-0.431467	0.210445
SSX2IP	Downregulated_CeD	-	-0.440212	0.248676
NDUFS8	Upregulated_CeD	-	-0.497692	0.193025
CTPS2	Downregulated_CeD	-	-0.49933	0.0203804
SYCP2	Downregulated_CeD	-	-0.547333	0.286492
PBLD	Downregulated_CeD	-	-0.591808	0.0216596
FLVCR2	Downregulated_CeD	-	-0.593654	0.103314
ACADSB	Downregulated_CeD	-	-0.613857	0.00703427
C1orf106	-	Prioritized	-0.649565	0.00797541
TMEM25	Downregulated_CeD	-	-0.666985	0.050694
SDSL	-	Prioritized	-0.692436	0.104096
DNASE1	Downregulated_CeD	-	-0.701748	0.0124848
CTSH	-	Prioritized	-0.709957	0.000563412
KLKB1	Downregulated_CeD	-	-0.720896	0.141255
SLC17A4	Downregulated_CeD	-	-0.72926	0.0163127
EPHX2	Downregulated_CeD	-	-0.737044	0.00329569
SLC5A1	Downregulated_CeD	-	-0.737895	0.0513221
PLCH2	-	Prioritized	-0.750233	0.110383
MAOA	Downregulated_CeD	-	-0.753955	0.0278984
FOLH1	Downregulated_CeD	-	-0.758195	0.000161351
SLC35G1	Downregulated_CeD	-	-0.760599	0.023822
SLC3A1	Downregulated_CeD	-	-0.774806	0.0367556
MAF	Downregulated_CeD	-	-0.808039	0.032172
SLC2A5	Downregulated_CeD	-	-0.818258	0.0494155
FAM213B	-	Prioritized	-0.820354	0.00691347
MLXIPL	Downregulated_CeD	-	-0.852946	0.00105149
GCNT4	Downregulated_CeD	-	-0.85675	0.0110065
HACL1	Downregulated_CeD	-	-0.870357	0.00456331
C1orf115	Downregulated_CeD	-	-0.876395	0.00175067
TMPRSS15	Downregulated_CeD	-	-0.876447	0.0136675
CHP2	Downregulated_CeD	-	-0.877501	0.000334144
SLC2A2	Downregulated_CeD	-	-0.883586	0.0226134
KCNK10	Downregulated_CeD	-	-0.894325	0.00175371
SLC26A3	Downregulated_CeD	-	-0.896078	0.0213606
EDN3	Downregulated_CeD	-	-0.908761	5.10728e-06
DPP4	Downregulated_CeD	-	-0.922409	0.0200477
RBP2	Downregulated_CeD	-	-0.92795	0.00388939
TTC36	Downregulated_CeD	-	-0.93802	0.300259
ERRFI1	-	Prioritized	-0.948392	0.0012655
PPARGC1A	Downregulated_CeD	-	-0.950635	0.00349736
FMO5	Downregulated_CeD	-	-0.950967	0.00790364
BPHL	Downregulated_CeD	-	-0.955011	5.29961e-05
BDH2	Downregulated_CeD	-	-0.95955	1.00848e-05
CDKN2B	Downregulated_CeD	-	-0.960779	0.0130596
SEMA5A	Downregulated_CeD	-	-0.969837	0.00895614
HADHB	Downregulated_CeD	-	-0.990802	1.43972e-05
PDK2	Downregulated_CeD	-	-0.992421	2.08541e-10
SLC15A1	Downregulated_CeD	-	-1.02411	0.0124174
HGD	Downregulated_CeD	-	-1.02432	1.34876e-06
SLC22A4	-	Prioritized	-1.03192	0.002607
ANK3	Downregulated_CeD	-	-1.03823	0.000210074
MS4A8	Downregulated_CeD	-	-1.05062	0.000102466
SI	Downregulated_CeD	-	-1.05111	0.00228965
AKAP7	Downregulated_CeD	-	-1.06269	0.000458715
ADI1	Downregulated_CeD	-	-1.06454	0.00109531
UGT1A10	Downregulated_CeD	-	-1.07362	0.00213602
SLC2A9	Downregulated_CeD	-	-1.07574	0.000909596
HSD17B11	Downregulated_CeD	-	-1.08153	3.04707e-05
S100G	Downregulated_CeD	-	-1.08586	0.0605109
SMPDL3A	Downregulated_CeD	-	-1.08655	0.00460925
ABCG2	Downregulated_CeD	-	-1.09221	0.00243888
CYB5A	Downregulated_CeD	-	-1.09692	1.09655e-06
TM4SF20	Downregulated_CeD	-	-1.1102	0.000123456
CAMK2N1	Downregulated_CeD	-	-1.11614	2.6215e-05
MEP1A	Downregulated_CeD	-	-1.16726	3.22035e-05
SULT1B1	Downregulated_CeD	-	-1.17585	1.27763e-06
ABCB1	Downregulated_CeD	-	-1.18152	0.00297476
C2orf88	Downregulated_CeD	-	-1.18796	0.00144867
EFNA1	Downregulated_CeD	-	-1.20173	0.00772528
AQP7	Downregulated_CeD	-	-1.20186	0.0120286
ACOX1	Downregulated_CeD	-	-1.20874	1.92979e-10
MGAM	Downregulated_CeD	-	-1.21908	0.0303433
RAB17	Downregulated_CeD	-	-1.21969	2.39391e-05
ME1	Downregulated_CeD	-	-1.22572	1.45752e-05
SLC1A1	Downregulated_CeD	-	-1.23896	9.19941e-05
DHDH	Downregulated_CeD	-	-1.24342	0.00875981
IYD	Downregulated_CeD	-	-1.25095	5.3223e-06
NT5E	Downregulated_CeD	-	-1.26359	0.000739729
IGSF23	Downregulated_CeD	-	-1.27022	0.000107488
RIMKLB	Downregulated_CeD	-	-1.27597	2.48342e-05
ADH4	Downregulated_CeD	-	-1.27729	0.000303302
RETSAT	Downregulated_CeD	-	-1.27889	4.13045e-07
MLLT10P1	-	Prioritized	-1.28162	0.0373131
CAPN13	Downregulated_CeD	-	-1.29004	8.484e-05
ENPEP	Downregulated_CeD	-	-1.30867	0.0194128
PDZK1	Downregulated_CeD	-	-1.3169	1.80113e-05
CTSE	Downregulated_CeD	-	-1.32526	4.13045e-07
PTGR1	Downregulated_CeD	-	-1.32838	1.7186e-06
SLC28A2	Downregulated_CeD	-	-1.33721	0.238732
MME	Downregulated_CeD	-	-1.34453	4.1675e-05
SMLR1	Downregulated_CeD	-	-1.34854	0.000281533
OAT	Downregulated_CeD	-	-1.35754	5.87077e-09
UGT2A3	Downregulated_CeD	-	-1.37772	4.33308e-07
TRHDE	Downregulated_CeD	-	-1.39691	0.000674495
FAM184A	Downregulated_CeD	-	-1.39805	1.65915e-05
C8A	Downregulated_CeD	-	-1.39835	1.77684e-05
AGMO	Downregulated_CeD	-	-1.4016	8.00383e-05
MATN2	Downregulated_CeD	-	-1.41087	8.91589e-11
UNC5D	Downregulated_CeD	-	-1.41897	4.75715e-05
KDM8	Downregulated_CeD	-	-1.43844	1.39429e-09
PIWIL2	Downregulated_CeD	-	-1.44232	0.00175209
SEPP1	Downregulated_CeD	-	-1.44506	1.02636e-05
FBP1	Downregulated_CeD	-	-1.4493	9.78296e-07
PPP1R1A	Downregulated_CeD	-	-1.45484	0.000364352
RBP1	Downregulated_CeD	-	-1.4554	3.76695e-05
SLC6A4	Downregulated_CeD	-	-1.46301	0.0128273
BMF	Downregulated_CeD	-	-1.47597	1.04583e-05
PLIN2	Downregulated_CeD	-	-1.47598	5.1139e-13
SLC28A1	Downregulated_CeD	-	-1.48491	0.002351
RUNDC3B	Downregulated_CeD	-	-1.48749	8.5935e-05
AOC1	Downregulated_CeD	-	-1.4891	2.04878e-05
SORBS3	Downregulated_CeD	-	-1.50724	4.87094e-06
EDN1	Downregulated_CeD	-	-1.51765	9.63011e-05
PLOD2	Downregulated_CeD	-	-1.52502	1.09449e-08
SLC2A12	Downregulated_CeD	-	-1.53888	2.5845e-09
TSHZ1	Downregulated_CeD	-	-1.5452	2.67386e-10
ALDOB	Downregulated_CeD	-	-1.54597	2.50944e-06
SLC13A2	Downregulated_CeD	-	-1.55697	1.293e-05
DHRS7	Downregulated_CeD	-	-1.56172	6.24072e-08
IGFBP3	Downregulated_CeD	-	-1.56269	0.0101966
NDN	Downregulated_CeD	-	-1.59326	5.64482e-05
XPNPEP2	Downregulated_CeD	-	-1.60607	0.0549181
RHOBTB2	Downregulated_CeD	-	-1.62278	3.69877e-13
SCAMP5	Downregulated_CeD	-	-1.63246	1.97655e-12
ABHD6	Downregulated_CeD	-	-1.63356	1.11851e-07
SULT2A1	Downregulated_CeD	-	-1.64897	0.117293
AMN	Downregulated_CeD	-	-1.6751	0.0502578
GRAMD1B	Downregulated_CeD	-	-1.68206	1.28777e-09
LIPA	Downregulated_CeD	-	-1.68763	3.42804e-06
MMEL1	-	Prioritized	-1.68974	0.000775434
ABCG5	Downregulated_CeD	-	-1.69001	0.0340279
BST1	Downregulated_CeD	-	-1.69315	9.72437e-12
CYP2C9	Downregulated_CeD	-	-1.69566	8.43301e-06
ADAMDEC1	Downregulated_CeD	-	-1.72514	0.000914078
PLA2G4C	Downregulated_CeD	-	-1.72913	1.09743e-05
DFNA5	Downregulated_CeD	-	-1.72993	4.22636e-11
MEP1B	Downregulated_CeD	-	-1.73582	1.57653e-06
ACADM	Downregulated_CeD	-	-1.73837	8.15406e-09
DEFA6	Downregulated_CeD	-	-1.77388	0.0264734
UGT2B7	Downregulated_CeD_highest_discriminatory	-	-1.7917	2.4857e-05
GSTA1	Downregulated_CeD	-	-1.79406	0.000609234
PAQR7	Downregulated_CeD	-	-1.79484	1.96783e-07
GGN	Downregulated_CeD	-	-1.80794	0.0243295
CIB2	Downregulated_CeD	-	-1.83149	9.74706e-09
CD36	Downregulated_CeD	-	-1.83447	1.67724e-06
CDK20	Downregulated_CeD	-	-1.8345	8.46102e-09
CYP4F2	Downregulated_CeD	-	-1.83493	0.0392183
PKLR	Downregulated_CeD	-	-1.84929	0.000157305
FAM213A	Downregulated_CeD	-	-1.85805	1.63966e-06
GABARAPL1	Downregulated_CeD	-	-1.86664	1.63155e-24
CDHR5	Downregulated_CeD	-	-1.86959	2.43255e-09
PRKD1	Downregulated_CeD	-	-1.88938	3.26392e-07
APOB	Downregulated_CeD	-	-1.89595	0.0101461
ACAT1	Downregulated_CeD	-	-1.91079	8.95541e-16
CYBRD1	Downregulated_CeD	-	-1.91752	8.02541e-09
NPY	Downregulated_CeD	-	-1.92016	0.000894618
SEMA6C	Downregulated_CeD	-	-1.92027	4.62027e-07
TRPM6	Downregulated_CeD	-	-1.9663	4.27067e-06
ACE	Downregulated_CeD	-	-2.01839	3.41477e-07
SLC23A1	Downregulated_CeD	-	-2.0304	6.20293e-05
NELL2	Downregulated_CeD	-	-2.03112	6.64109e-07
PDK4	Downregulated_CeD	-	-2.0445	1.06636e-11
GSTA2	Downregulated_CeD	-	-2.04731	0.0106153
THSD4	Downregulated_CeD_highest_discriminatory	-	-2.0702	1.64377e-17
TUSC3	Downregulated_CeD	-	-2.11917	4.79846e-06
ANXA13	Downregulated_CeD	-	-2.15009	2.02353e-06
FCER1A	Downregulated_CeD	-	-2.16971	0.00319484
KCNJ16	Downregulated_CeD	-	-2.17177	0.00250936
TM4SF5	Downregulated_CeD	-	-2.18062	6.08186e-09
SLC10A2	Downregulated_CeD	-	-2.22462	2.26816e-06
FBXO2	Downregulated_CeD	-	-2.23357	6.77132e-05
TREH	Downregulated_CeD	-	-2.24311	1.2911e-06
VNN1	Downregulated_CeD	-	-2.26169	5.94174e-12
DPEP1	Downregulated_CeD	-	-2.27725	3.78689e-05
TMEM229A	Downregulated_CeD	-	-2.28274	1.87377e-07
BMP8B	Downregulated_CeD	-	-2.28681	6.26641e-36
SLC39A4	Downregulated_CeD	-	-2.29477	0.00305645
ENPP3	Downregulated_CeD	-	-2.30412	2.76533e-05
FTH1	Downregulated_CeD	-	-2.31087	2.64103e-05
LRAT	Downregulated_CeD	-	-2.35502	5.84723e-06
AQP10	Downregulated_CeD	-	-2.3679	4.47145e-06
ASAH2	Downregulated_CeD	-	-2.37968	1.61133e-07
PRKG2	Downregulated_CeD	-	-2.40814	7.7822e-10
SLC46A1	Downregulated_CeD	-	-2.44306	1.05284e-11
UNC93A	Downregulated_CeD	-	-2.47639	0.000752291
PKIB	Downregulated_CeD	-	-2.53546	1.49125e-08
SORD	Downregulated_CeD	-	-2.7686	2.66808e-15
THRB	Downregulated_CeD	-	-2.85173	3.37808e-06
F10	Downregulated_CeD	-	-2.98693	5.07359e-19
SLC19A1	Downregulated_CeD	-	-3.01031	2.98234e-17
SUSD2	Downregulated_CeD	-	-3.08408	0.000218022
DIRAS2	Downregulated_CeD	-	-3.11001	3.01104e-09
HRH2	Downregulated_CeD	-	-3.11556	3.54463e-18
ENPP7	Downregulated_CeD	-	-3.14743	0.00308956
IGSF9	Downregulated_CeD	-	-3.15754	3.57294e-18
APOA4	Downregulated_CeD	-	-3.2549	0.00112954
LCT	Downregulated_CeD	-	-3.36322	0.00983314
PCK1	Downregulated_CeD	-	-3.37323	4.59796e-12
MT1H	Downregulated_CeD	-	-3.43679	2.66015e-10
APOC3	Downregulated_CeD	-	-3.57152	1.60029e-05
SDR16C5	Downregulated_CeD	-	-3.66153	0.000117098
MS4A10	Downregulated_CeD	-	-3.67573	3.81729e-08
CYP3A4	Downregulated_CeD	-	-3.70083	2.9493e-23
UPB1	Downregulated_CeD	-	-3.78701	1.07753e-09
TM4SF4	Downregulated_CeD	-	-3.87952	1.38306e-19
SLC5A12	Downregulated_CeD	-	-4.08585	0.0187038
DGAT2	Downregulated_CeD	-	-4.41501	5.68535e-24
HMGCS2	Downregulated_CeD_highest_discriminatory	-	-4.58409	1.80353e-05
APOA1	Downregulated_CeD	-	-5.99828	8.23315e-08
COL25A1	Downregulated_CeD	-	-6.85303	1.47153e-19
CYP1A1	Downregulated_CeD	-	-7.75905	2.24701e-07
CCL5	Upregulated_CeD	-	-	-
CD24	Upregulated_CeD	-	-	-
MMP12	Upregulated_CeD	-	-	-
SGOL2	Upregulated_CeD	-	-	-
C17orf78	Downregulated_CeD	-	-	-
NCOA4	Downregulated_CeD	-	-	-
AP002954.4	-	Prioritized	-	-
AC007278.2	-	Prioritized	-	-
CYP11A1	-	Prioritized	-	-
RTP3	-	Prioritized	-	-
RP11-168O16.1	-	Prioritized	-	-
AC016735.2	-	Prioritized	-	-
FRG1B	-	Prioritized	-	-
GPR25	-	Prioritized	-	-
CCR3	-	Prioritized	-	-
RP11-89M16.1	-	Prioritized	-	-
IL21	-	Prioritized	-	-
FLT1P1	-	Prioritized	-	-
DEFB124	-	Prioritized	-	-
CCDC116	-	Prioritized	-	-
IQCJ-SCHIP1-AS1	-	Prioritized	-	-
IL2	-	Prioritized	-	-

## Sheet: Table S5
mRNA_miRNA_pair	miRNA	Gene_Symbol	ensembl_gene_id	Pearson's R	P-value correlation	log2FoldChange gene	Adjusted P-value genes	log2FoldChange miRNA	Adjusted P-value miRNA	Total miRNAs targeting this gene	Validated (MirTarbase/Tarbase)	ContextScore (TargetScan)
hsa-miR-132-3p_HIC2	hsa-miR-132-3p	HIC2	ENSG00000169635	-0.847798	0.000979199	-0.505751	0.0482963	0.927185	0.000951831	10	FALSE	-0.082
hsa-miR-18a-3p_HIC2	hsa-miR-18a-3p	HIC2	ENSG00000169635	-0.837717	0.00128695	-0.505751	0.0482963	0.659698	0.00785384	10	FALSE	-0.101
hsa-miR-15b-5p_HIC2	hsa-miR-15b-5p	HIC2	ENSG00000169635	-0.814475	0.00226824	-0.505751	0.0482963	0.869902	1.27467e-05	10	FALSE	-0.02
hsa-miR-361-3p_HIC2	hsa-miR-361-3p	HIC2	ENSG00000169635	-0.774409	0.00513878	-0.505751	0.0482963	0.362955	0.0256161	10	TRUE	-0.066
hsa-miR-3615_HIC2	hsa-miR-3615	HIC2	ENSG00000169635	-0.771967	0.00537334	-0.505751	0.0482963	0.689105	0.0136733	10	FALSE	-0.183
hsa-miR-181d-5p_HIC2	hsa-miR-181d-5p	HIC2	ENSG00000169635	-0.753343	0.00742983	-0.505751	0.0482963	0.466428	0.044785	10	FALSE	-0.067
hsa-miR-1260b_HIC2	hsa-miR-1260b	HIC2	ENSG00000169635	-0.722788	0.0119725	-0.505751	0.0482963	1.54331	0.000447269	10	FALSE	-0.093
hsa-miR-425-5p_HIC2	hsa-miR-425-5p	HIC2	ENSG00000169635	-0.721902	0.0121284	-0.505751	0.0482963	0.355627	0.00183169	10	FALSE	-0.103
hsa-miR-500a-3p_HIC2	hsa-miR-500a-3p	HIC2	ENSG00000169635	-0.71061	0.0142478	-0.505751	0.0482963	0.323799	0.0302788	10	TRUE	-0.125
hsa-let-7i-3p_HIC2	hsa-let-7i-3p	HIC2	ENSG00000169635	-0.702364	0.0159554	-0.505751	0.0482963	1.11347	1.57784e-07	10	FALSE	-0.09
hsa-miR-18a-3p_WDR13	hsa-miR-18a-3p	WDR13	ENSG00000101940	-0.842327	0.00113837	-0.770716	0.0232435	0.659698	0.00785384	6	TRUE	-0.48
hsa-miR-361-3p_WDR13	hsa-miR-361-3p	WDR13	ENSG00000101940	-0.807456	0.00265197	-0.770716	0.0232435	0.362955	0.0256161	6	FALSE	-0.107
hsa-miR-1260b_WDR13	hsa-miR-1260b	WDR13	ENSG00000101940	-0.764718	0.00611606	-0.770716	0.0232435	1.54331	0.000447269	6	FALSE	-0.109
hsa-miR-425-5p_WDR13	hsa-miR-425-5p	WDR13	ENSG00000101940	-0.761347	0.00648606	-0.770716	0.0232435	0.355627	0.00183169	6	FALSE	-0.03
hsa-miR-15b-5p_WDR13	hsa-miR-15b-5p	WDR13	ENSG00000101940	-0.760491	0.0065825	-0.770716	0.0232435	0.869902	1.27467e-05	6	FALSE	-0.192
hsa-miR-500a-3p_WDR13	hsa-miR-500a-3p	WDR13	ENSG00000101940	-0.741729	0.00897294	-0.770716	0.0232435	0.323799	0.0302788	6	FALSE	-0.02
hsa-miR-18a-3p_PMVK	hsa-miR-18a-3p	PMVK	ENSG00000163344	-0.83072	0.00153962	-1.10674	0.000596964	0.659698	0.00785384	6	FALSE	-0.189
hsa-miR-1260b_PMVK	hsa-miR-1260b	PMVK	ENSG00000163344	-0.829165	0.00160052	-1.10674	0.000596964	1.54331	0.000447269	6	FALSE	-0.192
hsa-miR-15b-5p_PMVK	hsa-miR-15b-5p	PMVK	ENSG00000163344	-0.787363	0.00401837	-1.10674	0.000596964	0.869902	1.27467e-05	6	FALSE	-0.125
hsa-miR-425-5p_PMVK	hsa-miR-425-5p	PMVK	ENSG00000163344	-0.748507	0.00804661	-1.10674	0.000596964	0.355627	0.00183169	6	FALSE	-0.02
hsa-miR-132-3p_PMVK	hsa-miR-132-3p	PMVK	ENSG00000163344	-0.740232	0.00918756	-1.10674	0.000596964	0.927185	0.000951831	6	FALSE	-0.02
hsa-miR-181d-5p_PMVK	hsa-miR-181d-5p	PMVK	ENSG00000163344	-0.721358	0.0122249	-1.10674	0.000596964	0.466428	0.044785	6	FALSE	-0.053
hsa-miR-18a-3p_SPATA2L	hsa-miR-18a-3p	SPATA2L	ENSG00000158792	-0.908079	0.00011082	-1.32898	0.0296957	0.659698	0.00785384	5	FALSE	-0.061
hsa-miR-15b-5p_SPATA2L	hsa-miR-15b-5p	SPATA2L	ENSG00000158792	-0.823879	0.00182094	-1.32898	0.0296957	0.869902	1.27467e-05	5	FALSE	-0.02
hsa-miR-1260b_SPATA2L	hsa-miR-1260b	SPATA2L	ENSG00000158792	-0.800723	0.00306355	-1.32898	0.0296957	1.54331	0.000447269	5	FALSE	-0.158
hsa-miR-361-3p_SPATA2L	hsa-miR-361-3p	SPATA2L	ENSG00000158792	-0.769002	0.00566859	-1.32898	0.0296957	0.362955	0.0256161	5	FALSE	-0.198
hsa-miR-500a-3p_SPATA2L	hsa-miR-500a-3p	SPATA2L	ENSG00000158792	-0.724092	0.0117454	-1.32898	0.0296957	0.323799	0.0302788	5	FALSE	-0.094
hsa-miR-361-3p_SLC25A45	hsa-miR-361-3p	SLC25A45	ENSG00000162241	-0.864739	0.00059073	-0.485184	0.0404585	0.362955	0.0256161	5	FALSE	-0.188
hsa-miR-18a-3p_SLC25A45	hsa-miR-18a-3p	SLC25A45	ENSG00000162241	-0.836911	0.00131432	-0.485184	0.0404585	0.659698	0.00785384	5	FALSE	-0.18
hsa-miR-1303_SLC25A45	hsa-miR-1303	SLC25A45	ENSG00000162241	-0.767862	0.00578529	-0.485184	0.0404585	0.958697	0.00876	5	FALSE	-0.044
hsa-miR-500a-3p_SLC25A45	hsa-miR-500a-3p	SLC25A45	ENSG00000162241	-0.76353	0.0062446	-0.485184	0.0404585	0.323799	0.0302788	5	FALSE	-0.041
hsa-miR-1260b_SLC25A45	hsa-miR-1260b	SLC25A45	ENSG00000162241	-0.731122	0.0105753	-0.485184	0.0404585	1.54331	0.000447269	5	FALSE	-0.129
hsa-miR-425-5p_RXRA	hsa-miR-425-5p	RXRA	ENSG00000186350	-0.810389	0.00248621	-1.0259	7.07621e-05	0.355627	0.00183169	5	FALSE	-0.02
hsa-miR-18a-3p_RXRA	hsa-miR-18a-3p	RXRA	ENSG00000186350	-0.781015	0.00454202	-1.0259	7.07621e-05	0.659698	0.00785384	5	FALSE	-0.04
hsa-miR-132-3p_RXRA	hsa-miR-132-3p	RXRA	ENSG00000186350	-0.769551	0.00561305	-1.0259	7.07621e-05	0.927185	0.000951831	5	FALSE	-0.089
hsa-miR-1260b_RXRA	hsa-miR-1260b	RXRA	ENSG00000186350	-0.75849	0.00681224	-1.0259	7.07621e-05	1.54331	0.000447269	5	FALSE	-0.266
hsa-miR-155-5p_RXRA	hsa-miR-155-5p	RXRA	ENSG00000186350	-0.748732	0.00801714	-1.0259	7.07621e-05	1.18259	1.27467e-05	5	FALSE	-0.051
hsa-miR-18a-3p_RPL28	hsa-miR-18a-3p	RPL28	ENSG00000108107	-0.892979	0.000214841	-0.795526	0.0287812	0.659698	0.00785384	5	TRUE	NA
hsa-miR-181d-5p_RPL28	hsa-miR-181d-5p	RPL28	ENSG00000108107	-0.802115	0.00297482	-0.795526	0.0287812	0.466428	0.044785	5	FALSE	-0.142
hsa-miR-15b-5p_RPL28	hsa-miR-15b-5p	RPL28	ENSG00000108107	-0.781288	0.00451851	-0.795526	0.0287812	0.869902	1.27467e-05	5	FALSE	-0.02
hsa-miR-361-3p_RPL28	hsa-miR-361-3p	RPL28	ENSG00000108107	-0.77726	0.00487454	-0.795526	0.0287812	0.362955	0.0256161	5	FALSE	-0.266
hsa-miR-1303_RPL28	hsa-miR-1303	RPL28	ENSG00000108107	-0.703849	0.0156376	-0.795526	0.0287812	0.958697	0.00876	5	FALSE	-0.104
hsa-miR-18a-3p_HS6ST1	hsa-miR-18a-3p	HS6ST1	ENSG00000136720	-0.845217	0.00105206	-0.838324	0.00690277	0.659698	0.00785384	5	FALSE	-0.07
hsa-miR-181d-5p_HS6ST1	hsa-miR-181d-5p	HS6ST1	ENSG00000136720	-0.739387	0.00931042	-0.838324	0.00690277	0.466428	0.044785	5	FALSE	-0.197
hsa-let-7i-3p_HS6ST1	hsa-let-7i-3p	HS6ST1	ENSG00000136720	-0.724451	0.0116835	-0.838324	0.00690277	1.11347	1.57784e-07	5	FALSE	-0.485
hsa-miR-361-3p_HS6ST1	hsa-miR-361-3p	HS6ST1	ENSG00000136720	-0.720561	0.0123673	-0.838324	0.00690277	0.362955	0.0256161	5	FALSE	-0.153
hsa-miR-500a-3p_HS6ST1	hsa-miR-500a-3p	HS6ST1	ENSG00000136720	-0.720057	0.0124581	-0.838324	0.00690277	0.323799	0.0302788	5	FALSE	-0.071
hsa-miR-18a-3p_GPR35	hsa-miR-18a-3p	GPR35	ENSG00000178623	-0.81717	0.00213252	-0.843605	0.0247893	0.659698	0.00785384	5	FALSE	-0.09
hsa-miR-15b-5p_GPR35	hsa-miR-15b-5p	GPR35	ENSG00000178623	-0.81181	0.00240867	-0.843605	0.0247893	0.869902	1.27467e-05	5	FALSE	-0.02
hsa-miR-361-3p_GPR35	hsa-miR-361-3p	GPR35	ENSG00000178623	-0.799703	0.00312983	-0.843605	0.0247893	0.362955	0.0256161	5	FALSE	-0.174
hsa-miR-500a-3p_GPR35	hsa-miR-500a-3p	GPR35	ENSG00000178623	-0.712033	0.0139672	-0.843605	0.0247893	0.323799	0.0302788	5	FALSE	-0.187
hsa-miR-1260b_GPR35	hsa-miR-1260b	GPR35	ENSG00000178623	-0.710313	0.0143069	-0.843605	0.0247893	1.54331	0.000447269	5	FALSE	-0.132
hsa-miR-361-3p_FGFR3	hsa-miR-361-3p	FGFR3	ENSG00000068078	-0.816519	0.00216473	-1.19729	0.0109532	0.362955	0.0256161	5	FALSE	-0.065
hsa-miR-425-5p_FGFR3	hsa-miR-425-5p	FGFR3	ENSG00000068078	-0.802141	0.00297317	-1.19729	0.0109532	0.355627	0.00183169	5	TRUE	NA
hsa-miR-1260b_FGFR3	hsa-miR-1260b	FGFR3	ENSG00000068078	-0.761747	0.0064413	-1.19729	0.0109532	1.54331	0.000447269	5	FALSE	-0.02
hsa-miR-15b-5p_FGFR3	hsa-miR-15b-5p	FGFR3	ENSG00000068078	-0.756554	0.00703996	-1.19729	0.0109532	0.869902	1.27467e-05	5	FALSE	-0.02
hsa-miR-500a-3p_FGFR3	hsa-miR-500a-3p	FGFR3	ENSG00000068078	-0.720938	0.0122999	-1.19729	0.0109532	0.323799	0.0302788	5	TRUE	-0.042
hsa-miR-18a-3p_DNAJC5	hsa-miR-18a-3p	DNAJC5	ENSG00000101152	-0.825521	0.0017502	-0.676478	0.00186237	0.659698	0.00785384	5	FALSE	-0.012
hsa-miR-1260b_DNAJC5	hsa-miR-1260b	DNAJC5	ENSG00000101152	-0.810092	0.00250263	-0.676478	0.00186237	1.54331	0.000447269	5	FALSE	-0.339
hsa-miR-132-3p_DNAJC5	hsa-miR-132-3p	DNAJC5	ENSG00000101152	-0.79932	0.00315501	-0.676478	0.00186237	0.927185	0.000951831	5	FALSE	-0.078
hsa-miR-15b-5p_DNAJC5	hsa-miR-15b-5p	DNAJC5	ENSG00000101152	-0.790587	0.0037702	-0.676478	0.00186237	0.869902	1.27467e-05	5	TRUE	-0.267
hsa-miR-425-5p_DNAJC5	hsa-miR-425-5p	DNAJC5	ENSG00000101152	-0.740172	0.00919633	-0.676478	0.00186237	0.355627	0.00183169	5	FALSE	-0.148
hsa-miR-21-3p_CREBL2	hsa-miR-21-3p	CREBL2	ENSG00000111269	-0.817878	0.00209787	-0.631822	6.60725e-05	0.812421	0.00440477	5	TRUE	-0.235
hsa-let-7i-3p_CREBL2	hsa-let-7i-3p	CREBL2	ENSG00000111269	-0.817476	0.0021175	-0.631822	6.60725e-05	1.11347	1.57784e-07	5	FALSE	-0.34
hsa-miR-15a-5p_CREBL2	hsa-miR-15a-5p	CREBL2	ENSG00000111269	-0.75009	0.00784076	-0.631822	6.60725e-05	0.453452	0.0487591	5	TRUE	-0.197
hsa-miR-345-5p_CREBL2	hsa-miR-345-5p	CREBL2	ENSG00000111269	-0.7158	0.0132431	-0.631822	6.60725e-05	0.350762	0.014685	5	FALSE	-0.269
hsa-miR-9-5p_CREBL2	hsa-miR-9-5p	CREBL2	ENSG00000111269	-0.703027	0.015813	-0.631822	6.60725e-05	0.516312	0.0466871	5	FALSE	-0.094
hsa-miR-22-5p_ZNF519	hsa-miR-22-5p	ZNF519	ENSG00000175322	-0.794205	0.00350545	0.763127	0.0112963	-1.31397	1.13584e-08	4	FALSE	-0.01
hsa-miR-31-3p_ZNF519	hsa-miR-31-3p	ZNF519	ENSG00000175322	-0.741588	0.00899301	0.763127	0.0112963	-1.5607	8.94178e-05	4	FALSE	-0.106
hsa-miR-30a-3p_ZNF519	hsa-miR-30a-3p	ZNF519	ENSG00000175322	-0.713398	0.0137016	0.763127	0.0112963	-0.946476	1.34236e-12	4	FALSE	-0.01
hsa-miR-192-3p_ZNF519	hsa-miR-192-3p	ZNF519	ENSG00000175322	-0.706143	0.0151555	0.763127	0.0112963	-0.875183	0.00021492	4	FALSE	-0.127
hsa-miR-425-5p_ZBTB7B	hsa-miR-425-5p	ZBTB7B	ENSG00000160685	-0.846045	0.00102824	-1.31859	8.74121e-06	0.355627	0.00183169	4	TRUE	NA
hsa-miR-18a-3p_ZBTB7B	hsa-miR-18a-3p	ZBTB7B	ENSG00000160685	-0.809015	0.00256286	-1.31859	8.74121e-06	0.659698	0.00785384	4	TRUE	-0.138
hsa-miR-1260b_ZBTB7B	hsa-miR-1260b	ZBTB7B	ENSG00000160685	-0.773581	0.00521747	-1.31859	8.74121e-06	1.54331	0.000447269	4	FALSE	-0.076
hsa-miR-361-3p_ZBTB7B	hsa-miR-361-3p	ZBTB7B	ENSG00000160685	-0.709206	0.0145288	-1.31859	8.74121e-06	0.362955	0.0256161	4	FALSE	-0.451
hsa-miR-15b-5p_VAV2	hsa-miR-15b-5p	VAV2	ENSG00000160293	-0.785312	0.00418241	-0.624056	0.000102466	0.869902	1.27467e-05	4	TRUE	-0.022
hsa-miR-17-5p_VAV2	hsa-miR-17-5p	VAV2	ENSG00000160293	-0.759924	0.00664702	-0.624056	0.000102466	0.46517	0.00848629	4	FALSE	-0.02
hsa-miR-155-5p_VAV2	hsa-miR-155-5p	VAV2	ENSG00000160293	-0.746578	0.00830279	-0.624056	0.000102466	1.18259	1.27467e-05	4	TRUE	NA
hsa-miR-15a-5p_VAV2	hsa-miR-15a-5p	VAV2	ENSG00000160293	-0.71197	0.0139794	-0.624056	0.000102466	0.453452	0.0487591	4	TRUE	-0.033
hsa-miR-22-5p_TSHR	hsa-miR-22-5p	TSHR	ENSG00000165409	-0.821612	0.00192212	1.07743	0.0206487	-1.31397	1.13584e-08	4	FALSE	-0.067
hsa-miR-653-5p_TSHR	hsa-miR-653-5p	TSHR	ENSG00000165409	-0.789147	0.0038796	1.07743	0.0206487	-0.933665	0.0025437	4	FALSE	-0.072
hsa-miR-31-3p_TSHR	hsa-miR-31-3p	TSHR	ENSG00000165409	-0.766588	0.0059177	1.07743	0.0206487	-1.5607	8.94178e-05	4	FALSE	-0.034
hsa-miR-378e_TSHR	hsa-miR-378e	TSHR	ENSG00000165409	-0.707246	0.0149278	1.07743	0.0206487	-1.48788	4.54515e-06	4	FALSE	-0.296
hsa-miR-425-5p_TPT1	hsa-miR-425-5p	TPT1	ENSG00000133112	-0.809975	0.00250912	-0.666318	4.02891e-06	0.355627	0.00183169	4	TRUE	NA
hsa-miR-345-5p_TPT1	hsa-miR-345-5p	TPT1	ENSG00000133112	-0.723418	0.0118625	-0.666318	4.02891e-06	0.350762	0.014685	4	FALSE	-0.012
hsa-miR-15a-5p_TPT1	hsa-miR-15a-5p	TPT1	ENSG00000133112	-0.704006	0.0156043	-0.666318	4.02891e-06	0.453452	0.0487591	4	FALSE	-0.185
hsa-miR-21-3p_TPT1	hsa-miR-21-3p	TPT1	ENSG00000133112	-0.703058	0.0158065	-0.666318	4.02891e-06	0.812421	0.00440477	4	TRUE	NA
hsa-miR-15b-5p_TNKS1BP1	hsa-miR-15b-5p	TNKS1BP1	ENSG00000149115	-0.835836	0.00135157	-0.712709	0.0219058	0.869902	1.27467e-05	4	TRUE	NA
hsa-miR-18a-3p_TNKS1BP1	hsa-miR-18a-3p	TNKS1BP1	ENSG00000149115	-0.833417	0.00143821	-0.712709	0.0219058	0.659698	0.00785384	4	TRUE	NA
hsa-miR-155-5p_TNKS1BP1	hsa-miR-155-5p	TNKS1BP1	ENSG00000149115	-0.805574	0.00276262	-0.712709	0.0219058	1.18259	1.27467e-05	4	TRUE	NA
hsa-miR-1260b_TNKS1BP1	hsa-miR-1260b	TNKS1BP1	ENSG00000149115	-0.755314	0.00718864	-0.712709	0.0219058	1.54331	0.000447269	4	FALSE	-0.142
hsa-miR-22-5p_TNFRSF9	hsa-miR-22-5p	TNFRSF9	ENSG00000049249	-0.889264	0.000249107	2.80914	4.61993e-05	-1.31397	1.13584e-08	4	FALSE	-0.058
hsa-miR-192-3p_TNFRSF9	hsa-miR-192-3p	TNFRSF9	ENSG00000049249	-0.722029	0.012106	2.80914	4.61993e-05	-0.875183	0.00021492	4	FALSE	-0.033
hsa-miR-378e_TNFRSF9	hsa-miR-378e	TNFRSF9	ENSG00000049249	-0.717071	0.0130051	2.80914	4.61993e-05	-1.48788	4.54515e-06	4	FALSE	-0.282
hsa-miR-653-5p_TNFRSF9	hsa-miR-653-5p	TNFRSF9	ENSG00000049249	-0.713544	0.0136734	2.80914	4.61993e-05	-0.933665	0.0025437	4	FALSE	-0.04
hsa-miR-18a-3p_TMEM184A	hsa-miR-18a-3p	TMEM184A	ENSG00000164855	-0.832649	0.00146657	-0.939785	0.00582568	0.659698	0.00785384	4	FALSE	-0.038
hsa-miR-1260b_TMEM184A	hsa-miR-1260b	TMEM184A	ENSG00000164855	-0.805264	0.00278114	-0.939785	0.00582568	1.54331	0.000447269	4	FALSE	-0.142
hsa-miR-361-3p_TMEM184A	hsa-miR-361-3p	TMEM184A	ENSG00000164855	-0.751519	0.00765835	-0.939785	0.00582568	0.362955	0.0256161	4	FALSE	-0.065
hsa-miR-15b-5p_TMEM184A	hsa-miR-15b-5p	TMEM184A	ENSG00000164855	-0.731391	0.0105322	-0.939785	0.00582568	0.869902	1.27467e-05	4	FALSE	-0.067
hsa-miR-22-5p_SLC10A7	hsa-miR-22-5p	SLC10A7	ENSG00000120519	-0.95529	4.63655e-06	0.522416	0.00906484	-1.31397	1.13584e-08	4	FALSE	-0.11
hsa-miR-30a-3p_SLC10A7	hsa-miR-30a-3p	SLC10A7	ENSG00000120519	-0.845571	0.00104181	0.522416	0.00906484	-0.946476	1.34236e-12	4	FALSE	-0.277
hsa-miR-653-5p_SLC10A7	hsa-miR-653-5p	SLC10A7	ENSG00000120519	-0.823604	0.00183298	0.522416	0.00906484	-0.933665	0.0025437	4	FALSE	-0.253
hsa-miR-192-3p_SLC10A7	hsa-miR-192-3p	SLC10A7	ENSG00000120519	-0.766352	0.00594248	0.522416	0.00906484	-0.875183	0.00021492	4	TRUE	-0.182
hsa-miR-345-5p_PGRMC2	hsa-miR-345-5p	PGRMC2	ENSG00000164040	-0.812162	0.00238977	-0.618077	0.0149521	0.350762	0.014685	4	FALSE	-0.066
hsa-miR-9-5p_PGRMC2	hsa-miR-9-5p	PGRMC2	ENSG00000164040	-0.79756	0.00327249	-0.618077	0.0149521	0.516312	0.0466871	4	TRUE	NA
hsa-miR-21-3p_PGRMC2	hsa-miR-21-3p	PGRMC2	ENSG00000164040	-0.7447	0.0085579	-0.618077	0.0149521	0.812421	0.00440477	4	TRUE	NA
hsa-miR-138-5p_PGRMC2	hsa-miR-138-5p	PGRMC2	ENSG00000164040	-0.700505	0.0163599	-0.618077	0.0149521	0.626701	0.0168337	4	TRUE	NA
hsa-miR-9-5p_PDE3A	hsa-miR-9-5p	PDE3A	ENSG00000172572	-0.85657	0.00075968	-0.668705	0.0345859	0.516312	0.0466871	4	FALSE	-0.122
hsa-miR-21-3p_PDE3A	hsa-miR-21-3p	PDE3A	ENSG00000172572	-0.796807	0.00332378	-0.668705	0.0345859	0.812421	0.00440477	4	FALSE	-0.02
hsa-miR-138-5p_PDE3A	hsa-miR-138-5p	PDE3A	ENSG00000172572	-0.786671	0.00407321	-0.668705	0.0345859	0.626701	0.0168337	4	FALSE	-0.408
hsa-miR-425-5p_PDE3A	hsa-miR-425-5p	PDE3A	ENSG00000172572	-0.713931	0.0135988	-0.668705	0.0345859	0.355627	0.00183169	4	FALSE	-0.043
hsa-miR-1260b_PACSIN2	hsa-miR-1260b	PACSIN2	ENSG00000100266	-0.850717	0.000901484	-0.542858	0.00396148	1.54331	0.000447269	4	FALSE	-0.155
hsa-miR-361-3p_PACSIN2	hsa-miR-361-3p	PACSIN2	ENSG00000100266	-0.735779	0.00984815	-0.542858	0.00396148	0.362955	0.0256161	4	FALSE	-0.06
hsa-miR-138-5p_PACSIN2	hsa-miR-138-5p	PACSIN2	ENSG00000100266	-0.722688	0.01199	-0.542858	0.00396148	0.626701	0.0168337	4	TRUE	-0.217
hsa-miR-155-5p_PACSIN2	hsa-miR-155-5p	PACSIN2	ENSG00000100266	-0.710197	0.0143301	-0.542858	0.00396148	1.18259	1.27467e-05	4	TRUE	NA
hsa-miR-18a-3p_MYO1C	hsa-miR-18a-3p	MYO1C	ENSG00000197879	-0.77343	0.00523186	-0.672446	0.00836937	0.659698	0.00785384	4	TRUE	-0.107
hsa-miR-15b-5p_MYO1C	hsa-miR-15b-5p	MYO1C	ENSG00000197879	-0.769062	0.00566252	-0.672446	0.00836937	0.869902	1.27467e-05	4	FALSE	-0.175
hsa-miR-1260b_MYO1C	hsa-miR-1260b	MYO1C	ENSG00000197879	-0.731628	0.0104944	-0.672446	0.00836937	1.54331	0.000447269	4	TRUE	-0.138
hsa-miR-181d-5p_MYO1C	hsa-miR-181d-5p	MYO1C	ENSG00000197879	-0.70693	0.0149928	-0.672446	0.00836937	0.466428	0.044785	4	FALSE	-0.01
hsa-miR-18a-3p_MMP15	hsa-miR-18a-3p	MMP15	ENSG00000102996	-0.7672	0.00585385	-1.06819	0.00214713	0.659698	0.00785384	4	FALSE	-0.106
hsa-miR-1260b_MMP15	hsa-miR-1260b	MMP15	ENSG00000102996	-0.766424	0.00593487	-1.06819	0.00214713	1.54331	0.000447269	4	FALSE	-0.234
hsa-miR-15b-5p_MMP15	hsa-miR-15b-5p	MMP15	ENSG00000102996	-0.755562	0.00715878	-1.06819	0.00214713	0.869902	1.27467e-05	4	FALSE	-0.159
hsa-miR-500a-3p_MMP15	hsa-miR-500a-3p	MMP15	ENSG00000102996	-0.706539	0.0150736	-1.06819	0.00214713	0.323799	0.0302788	4	FALSE	-0.051
hsa-miR-15a-5p_MFAP3L	hsa-miR-15a-5p	MFAP3L	ENSG00000198948	-0.769722	0.00559586	-0.802797	0.0169811	0.453452	0.0487591	4	FALSE	-0.195
hsa-miR-16-5p_MFAP3L	hsa-miR-16-5p	MFAP3L	ENSG00000198948	-0.717713	0.0128861	-0.802797	0.0169811	0.612196	0.0156939	4	FALSE	-0.123
hsa-miR-425-5p_MFAP3L	hsa-miR-425-5p	MFAP3L	ENSG00000198948	-0.707197	0.0149377	-0.802797	0.0169811	0.355627	0.00183169	4	FALSE	-0.128
hsa-miR-17-5p_MFAP3L	hsa-miR-17-5p	MFAP3L	ENSG00000198948	-0.702363	0.0159557	-0.802797	0.0169811	0.46517	0.00848629	4	TRUE	-0.299
hsa-miR-18a-3p_MED16	hsa-miR-18a-3p	MED16	ENSG00000175221	-0.836782	0.00131877	-1.07152	0.0499642	0.659698	0.00785384	4	FALSE	-0.02
hsa-miR-361-3p_MED16	hsa-miR-361-3p	MED16	ENSG00000175221	-0.768486	0.00572116	-1.07152	0.0499642	0.362955	0.0256161	4	TRUE	-0.129
hsa-miR-500a-3p_MED16	hsa-miR-500a-3p	MED16	ENSG00000175221	-0.758359	0.00682737	-1.07152	0.0499642	0.323799	0.0302788	4	FALSE	-0.038
hsa-miR-1260b_MED16	hsa-miR-1260b	MED16	ENSG00000175221	-0.739344	0.00931674	-1.07152	0.0499642	1.54331	0.000447269	4	TRUE	-0.02
hsa-miR-21-3p_HEBP2	hsa-miR-21-3p	HEBP2	ENSG00000051620	-0.818738	0.00205637	-0.533006	0.00400928	0.812421	0.00440477	4	FALSE	-0.048
hsa-miR-9-5p_HEBP2	hsa-miR-9-5p	HEBP2	ENSG00000051620	-0.79603	0.0033773	-0.533006	0.00400928	0.516312	0.0466871	4	FALSE	-0.02
hsa-miR-345-5p_HEBP2	hsa-miR-345-5p	HEBP2	ENSG00000051620	-0.749028	0.00797842	-0.533006	0.00400928	0.350762	0.014685	4	FALSE	-0.24
hsa-miR-15a-5p_HEBP2	hsa-miR-15a-5p	HEBP2	ENSG00000051620	-0.724003	0.0117609	-0.533006	0.00400928	0.453452	0.0487591	4	FALSE	-0.068
hsa-let-7i-3p_FOSL2	hsa-let-7i-3p	FOSL2	ENSG00000075426	-0.890007	0.000241941	-1.02751	2.21434e-17	1.11347	1.57784e-07	4	FALSE	-0.184
hsa-miR-425-5p_FOSL2	hsa-miR-425-5p	FOSL2	ENSG00000075426	-0.828098	0.0016433	-1.02751	2.21434e-17	0.355627	0.00183169	4	FALSE	-0.02
hsa-miR-138-5p_FOSL2	hsa-miR-138-5p	FOSL2	ENSG00000075426	-0.734826	0.00999383	-1.02751	2.21434e-17	0.626701	0.0168337	4	FALSE	-0.224
hsa-miR-21-3p_FOSL2	hsa-miR-21-3p	FOSL2	ENSG00000075426	-0.701135	0.016222	-1.02751	2.21434e-17	0.812421	0.00440477	4	TRUE	-0.02
hsa-miR-22-5p_EMC1	hsa-miR-22-5p	EMC1	ENSG00000127463	-0.867685	0.000537385	0.451374	0.0134264	-1.31397	1.13584e-08	4	FALSE	-0.01
hsa-miR-30a-3p_EMC1	hsa-miR-30a-3p	EMC1	ENSG00000127463	-0.815497	0.00221601	0.451374	0.0134264	-0.946476	1.34236e-12	4	FALSE	-0.08
hsa-miR-653-5p_EMC1	hsa-miR-653-5p	EMC1	ENSG00000127463	-0.773003	0.00527285	0.451374	0.0134264	-0.933665	0.0025437	4	FALSE	-0.136
hsa-miR-31-3p_EMC1	hsa-miR-31-3p	EMC1	ENSG00000127463	-0.765044	0.00608119	0.451374	0.0134264	-1.5607	8.94178e-05	4	FALSE	-0.01
hsa-miR-15b-5p_DGCR2	hsa-miR-15b-5p	DGCR2	ENSG00000070413	-0.760808	0.00654672	-0.596931	0.00875981	0.869902	1.27467e-05	4	FALSE	-0.13
hsa-miR-18a-3p_DGCR2	hsa-miR-18a-3p	DGCR2	ENSG00000070413	-0.728459	0.0110081	-0.596931	0.00875981	0.659698	0.00785384	4	FALSE	-0.02
hsa-miR-1260b_DGCR2	hsa-miR-1260b	DGCR2	ENSG00000070413	-0.720894	0.0123077	-0.596931	0.00875981	1.54331	0.000447269	4	FALSE	-0.176
hsa-miR-500a-3p_DGCR2	hsa-miR-500a-3p	DGCR2	ENSG00000070413	-0.70967	0.0144355	-0.596931	0.00875981	0.323799	0.0302788	4	FALSE	-0.103
hsa-miR-18a-3p_DDAH2	hsa-miR-18a-3p	DDAH2	ENSG00000213722	-0.887906	0.000262619	-0.971501	0.0146284	0.659698	0.00785384	4	FALSE	-0.382
hsa-miR-361-3p_DDAH2	hsa-miR-361-3p	DDAH2	ENSG00000213722	-0.822462	0.00188371	-0.971501	0.0146284	0.362955	0.0256161	4	FALSE	-0.241
hsa-miR-15b-5p_DDAH2	hsa-miR-15b-5p	DDAH2	ENSG00000213722	-0.745779	0.00841072	-0.971501	0.0146284	0.869902	1.27467e-05	4	TRUE	NA
hsa-miR-425-5p_DDAH2	hsa-miR-425-5p	DDAH2	ENSG00000213722	-0.704534	0.0154925	-0.971501	0.0146284	0.355627	0.00183169	4	FALSE	-0.082
hsa-let-7i-3p_CMBL	hsa-let-7i-3p	CMBL	ENSG00000164237	-0.880523	0.000346098	-1.19829	6.24572e-08	1.11347	1.57784e-07	4	FALSE	-0.249
hsa-miR-425-5p_CMBL	hsa-miR-425-5p	CMBL	ENSG00000164237	-0.869018	0.000514479	-1.19829	6.24572e-08	0.355627	0.00183169	4	FALSE	-0.02
hsa-miR-138-5p_CMBL	hsa-miR-138-5p	CMBL	ENSG00000164237	-0.761609	0.00645673	-1.19829	6.24572e-08	0.626701	0.0168337	4	FALSE	-0.128
hsa-miR-21-3p_CMBL	hsa-miR-21-3p	CMBL	ENSG00000164237	-0.746126	0.00836365	-1.19829	6.24572e-08	0.812421	0.00440477	4	FALSE	-0.108
hsa-miR-425-5p_CDC42BPA	hsa-miR-425-5p	CDC42BPA	ENSG00000143776	-0.799845	0.00312055	-0.639412	1.87311e-05	0.355627	0.00183169	4	FALSE	-0.01
hsa-let-7i-3p_CDC42BPA	hsa-let-7i-3p	CDC42BPA	ENSG00000143776	-0.760583	0.00657207	-0.639412	1.87311e-05	1.11347	1.57784e-07	4	TRUE	NA
hsa-miR-15b-5p_CDC42BPA	hsa-miR-15b-5p	CDC42BPA	ENSG00000143776	-0.72409	0.0117458	-0.639412	1.87311e-05	0.869902	1.27467e-05	4	FALSE	-0.02
hsa-miR-132-3p_CDC42BPA	hsa-miR-132-3p	CDC42BPA	ENSG00000143776	-0.721792	0.012148	-0.639412	1.87311e-05	0.927185	0.000951831	4	FALSE	-0.01
hsa-miR-132-3p_CD59	hsa-miR-132-3p	CD59	ENSG00000085063	-0.788866	0.00390122	-0.627422	0.00436339	0.927185	0.000951831	4	FALSE	-0.109
hsa-miR-181d-5p_CD59	hsa-miR-181d-5p	CD59	ENSG00000085063	-0.767587	0.00581364	-0.627422	0.00436339	0.466428	0.044785	4	FALSE	-0.119
hsa-miR-155-5p_CD59	hsa-miR-155-5p	CD59	ENSG00000085063	-0.723214	0.0118979	-0.627422	0.00436339	1.18259	1.27467e-05	4	FALSE	-0.111
hsa-miR-18a-3p_CD59	hsa-miR-18a-3p	CD59	ENSG00000085063	-0.708957	0.0145791	-0.627422	0.00436339	0.659698	0.00785384	4	FALSE	-0.076
hsa-miR-15b-5p_BCL9L	hsa-miR-15b-5p	BCL9L	ENSG00000186174	-0.786017	0.00412549	-1.04231	0.0133608	0.869902	1.27467e-05	4	FALSE	-0.052
hsa-miR-18a-3p_BCL9L	hsa-miR-18a-3p	BCL9L	ENSG00000186174	-0.782858	0.00438516	-1.04231	0.0133608	0.659698	0.00785384	4	FALSE	-0.104
hsa-miR-500a-3p_BCL9L	hsa-miR-500a-3p	BCL9L	ENSG00000186174	-0.777012	0.00489713	-1.04231	0.0133608	0.323799	0.0302788	4	FALSE	-0.21
hsa-miR-361-3p_BCL9L	hsa-miR-361-3p	BCL9L	ENSG00000186174	-0.744296	0.00861349	-1.04231	0.0133608	0.362955	0.0256161	4	FALSE	-0.14
hsa-miR-18a-3p_ATG2A	hsa-miR-18a-3p	ATG2A	ENSG00000110046	-0.838184	0.00127127	-0.797585	0.00213429	0.659698	0.00785384	4	FALSE	-0.03
hsa-miR-361-3p_ATG2A	hsa-miR-361-3p	ATG2A	ENSG00000110046	-0.788886	0.00389969	-0.797585	0.00213429	0.362955	0.0256161	4	FALSE	-0.181
hsa-miR-1260b_ATG2A	hsa-miR-1260b	ATG2A	ENSG00000110046	-0.754038	0.00734421	-0.797585	0.00213429	1.54331	0.000447269	4	FALSE	-0.05
hsa-miR-1303_ATG2A	hsa-miR-1303	ATG2A	ENSG00000110046	-0.73274	0.0103183	-0.797585	0.00213429	0.958697	0.00876	4	FALSE	-0.034
hsa-miR-18a-3p_ADAMTS13	hsa-miR-18a-3p	ADAMTS13	ENSG00000160323	-0.852553	0.000855014	-0.75383	0.0446298	0.659698	0.00785384	4	FALSE	-0.02
hsa-miR-15b-5p_ADAMTS13	hsa-miR-15b-5p	ADAMTS13	ENSG00000160323	-0.805169	0.00278685	-0.75383	0.0446298	0.869902	1.27467e-05	4	FALSE	-0.152
hsa-miR-425-5p_ADAMTS13	hsa-miR-425-5p	ADAMTS13	ENSG00000160323	-0.753829	0.00736985	-0.75383	0.0446298	0.355627	0.00183169	4	TRUE	NA
hsa-miR-1260b_ADAMTS13	hsa-miR-1260b	ADAMTS13	ENSG00000160323	-0.736078	0.00980275	-0.75383	0.0446298	1.54331	0.000447269	4	FALSE	-0.037
hsa-miR-30a-3p_ZNF678	hsa-miR-30a-3p	ZNF678	ENSG00000181450	-0.876981	0.000392628	0.445058	0.00144396	-0.946476	1.34236e-12	3	FALSE	-0.01
hsa-miR-22-5p_ZNF678	hsa-miR-22-5p	ZNF678	ENSG00000181450	-0.857012	0.000749721	0.445058	0.00144396	-1.31397	1.13584e-08	3	FALSE	-0.01
hsa-miR-653-5p_ZNF678	hsa-miR-653-5p	ZNF678	ENSG00000181450	-0.731734	0.0104775	0.445058	0.00144396	-0.933665	0.0025437	3	FALSE	-0.06
hsa-miR-1260b_ZNF512B	hsa-miR-1260b	ZNF512B	ENSG00000196700	-0.769581	0.00561005	-1.00336	0.0116959	1.54331	0.000447269	3	FALSE	-0.067
hsa-miR-18a-3p_ZNF512B	hsa-miR-18a-3p	ZNF512B	ENSG00000196700	-0.767439	0.00582904	-1.00336	0.0116959	0.659698	0.00785384	3	TRUE	-0.087
hsa-miR-500a-3p_ZNF512B	hsa-miR-500a-3p	ZNF512B	ENSG00000196700	-0.707568	0.0148617	-1.00336	0.0116959	0.323799	0.0302788	3	FALSE	-0.084
hsa-miR-18a-3p_ZFYVE28	hsa-miR-18a-3p	ZFYVE28	ENSG00000159733	-0.817941	0.00209481	-0.72997	0.0308009	0.659698	0.00785384	3	FALSE	-0.046
hsa-miR-1303_ZFYVE28	hsa-miR-1303	ZFYVE28	ENSG00000159733	-0.816892	0.00214623	-0.72997	0.0308009	0.958697	0.00876	3	FALSE	-0.01
hsa-miR-361-3p_ZFYVE28	hsa-miR-361-3p	ZFYVE28	ENSG00000159733	-0.756485	0.00704811	-0.72997	0.0308009	0.362955	0.0256161	3	FALSE	-0.285
hsa-miR-21-3p_YY1	hsa-miR-21-3p	YY1	ENSG00000100811	-0.757442	0.00693475	-0.381246	0.0461885	0.812421	0.00440477	3	FALSE	-0.075
hsa-miR-15a-5p_YY1	hsa-miR-15a-5p	YY1	ENSG00000100811	-0.732763	0.0103147	-0.381246	0.0461885	0.453452	0.0487591	3	FALSE	-0.02
hsa-let-7i-3p_YY1	hsa-let-7i-3p	YY1	ENSG00000100811	-0.70213	0.0160059	-0.381246	0.0461885	1.11347	1.57784e-07	3	FALSE	-0.245
hsa-miR-18a-3p_XKR8	hsa-miR-18a-3p	XKR8	ENSG00000158156	-0.763719	0.00622405	-0.638406	0.00105926	0.659698	0.00785384	3	FALSE	-0.066
hsa-miR-15b-5p_XKR8	hsa-miR-15b-5p	XKR8	ENSG00000158156	-0.715948	0.0132152	-0.638406	0.00105926	0.869902	1.27467e-05	3	FALSE	-0.171
hsa-miR-345-5p_XKR8	hsa-miR-345-5p	XKR8	ENSG00000158156	-0.709417	0.0144864	-0.638406	0.00105926	0.350762	0.014685	3	FALSE	-0.01
hsa-miR-378e_URB2	hsa-miR-378e	URB2	ENSG00000135763	-0.83709	0.00130822	0.580112	0.0114776	-1.48788	4.54515e-06	3	FALSE	-0.195
hsa-miR-22-5p_URB2	hsa-miR-22-5p	URB2	ENSG00000135763	-0.805408	0.00277251	0.580112	0.0114776	-1.31397	1.13584e-08	3	TRUE	NA
hsa-miR-30a-3p_URB2	hsa-miR-30a-3p	URB2	ENSG00000135763	-0.771531	0.00541606	0.580112	0.0114776	-0.946476	1.34236e-12	3	TRUE	-0.01
hsa-miR-132-3p_TUSC2	hsa-miR-132-3p	TUSC2	ENSG00000114383	-0.754197	0.0073247	-0.433397	0.0198236	0.927185	0.000951831	3	TRUE	-0.291
hsa-miR-15b-5p_TUSC2	hsa-miR-15b-5p	TUSC2	ENSG00000114383	-0.747272	0.00820994	-0.433397	0.0198236	0.869902	1.27467e-05	3	TRUE	NA
hsa-miR-17-5p_TUSC2	hsa-miR-17-5p	TUSC2	ENSG00000114383	-0.716019	0.0132019	-0.433397	0.0198236	0.46517	0.00848629	3	TRUE	-0.365
hsa-miR-1260b_TRAF7	hsa-miR-1260b	TRAF7	ENSG00000131653	-0.785487	0.00416822	-0.707208	0.0119195	1.54331	0.000447269	3	FALSE	-0.01
hsa-miR-3615_TRAF7	hsa-miR-3615	TRAF7	ENSG00000131653	-0.711951	0.0139832	-0.707208	0.0119195	0.689105	0.0136733	3	FALSE	-0.159
hsa-miR-361-3p_TRAF7	hsa-miR-361-3p	TRAF7	ENSG00000131653	-0.709343	0.0145013	-0.707208	0.0119195	0.362955	0.0256161	3	FALSE	-0.02
hsa-miR-22-5p_TIMELESS	hsa-miR-22-5p	TIMELESS	ENSG00000111602	-0.879541	0.000358551	0.587304	0.0185231	-1.31397	1.13584e-08	3	FALSE	-0.206
hsa-miR-378e_TIMELESS	hsa-miR-378e	TIMELESS	ENSG00000111602	-0.805098	0.00279114	0.587304	0.0185231	-1.48788	4.54515e-06	3	FALSE	-0.082
hsa-miR-30a-3p_TIMELESS	hsa-miR-30a-3p	TIMELESS	ENSG00000111602	-0.797868	0.00325173	0.587304	0.0185231	-0.946476	1.34236e-12	3	FALSE	-0.01
hsa-miR-30a-3p_TGIF2	hsa-miR-30a-3p	TGIF2	ENSG00000118707	-0.771756	0.00539398	1.05782	0.00241571	-0.946476	1.34236e-12	3	TRUE	-0.049
hsa-miR-378e_TGIF2	hsa-miR-378e	TGIF2	ENSG00000118707	-0.727951	0.0110921	1.05782	0.00241571	-1.48788	4.54515e-06	3	FALSE	-0.15
hsa-miR-653-5p_TGIF2	hsa-miR-653-5p	TGIF2	ENSG00000118707	-0.702315	0.0159662	1.05782	0.00241571	-0.933665	0.0025437	3	FALSE	-0.04
hsa-miR-132-3p_TEX35	hsa-miR-132-3p	TEX35	ENSG00000240021	-0.729474	0.0108415	-4.27002	2.8105e-08	0.927185	0.000951831	3	FALSE	-0.085
hsa-miR-138-5p_TEX35	hsa-miR-138-5p	TEX35	ENSG00000240021	-0.710544	0.0142609	-4.27002	2.8105e-08	0.626701	0.0168337	3	FALSE	-0.193
hsa-miR-18a-3p_TEX35	hsa-miR-18a-3p	TEX35	ENSG00000240021	-0.70952	0.0144658	-4.27002	2.8105e-08	0.659698	0.00785384	3	FALSE	-0.429
hsa-miR-22-5p_TDP1	hsa-miR-22-5p	TDP1	ENSG00000042088	-0.930297	3.29702e-05	0.676165	8.67678e-05	-1.31397	1.13584e-08	3	FALSE	-0.035
hsa-miR-653-5p_TDP1	hsa-miR-653-5p	TDP1	ENSG00000042088	-0.762068	0.00640559	0.676165	8.67678e-05	-0.933665	0.0025437	3	FALSE	-0.12
hsa-miR-31-3p_TDP1	hsa-miR-31-3p	TDP1	ENSG00000042088	-0.719189	0.0126152	0.676165	8.67678e-05	-1.5607	8.94178e-05	3	FALSE	-0.496
hsa-miR-15a-5p_SVIP	hsa-miR-15a-5p	SVIP	ENSG00000198168	-0.809084	0.00255897	-0.459961	0.0060873	0.453452	0.0487591	3	TRUE	-0.375
hsa-miR-9-5p_SVIP	hsa-miR-9-5p	SVIP	ENSG00000198168	-0.793623	0.00354713	-0.459961	0.0060873	0.516312	0.0466871	3	FALSE	-0.117
hsa-miR-345-5p_SVIP	hsa-miR-345-5p	SVIP	ENSG00000198168	-0.717847	0.0128612	-0.459961	0.0060873	0.350762	0.014685	3	FALSE	-0.053
hsa-miR-15b-5p_SSH3	hsa-miR-15b-5p	SSH3	ENSG00000172830	-0.820858	0.0019567	-0.732617	0.0237431	0.869902	1.27467e-05	3	FALSE	-0.166
hsa-miR-18a-3p_SSH3	hsa-miR-18a-3p	SSH3	ENSG00000172830	-0.765006	0.00608525	-0.732617	0.0237431	0.659698	0.00785384	3	FALSE	-0.02
hsa-miR-1260b_SSH3	hsa-miR-1260b	SSH3	ENSG00000172830	-0.711691	0.0140342	-0.732617	0.0237431	1.54331	0.000447269	3	FALSE	-0.088
hsa-miR-138-5p_SPIB	hsa-miR-138-5p	SPIB	ENSG00000269404	-0.774445	0.00513533	-0.841661	0.0113542	0.626701	0.0168337	3	FALSE	-0.101
hsa-miR-345-5p_SPIB	hsa-miR-345-5p	SPIB	ENSG00000269404	-0.717028	0.0130131	-0.841661	0.0113542	0.350762	0.014685	3	FALSE	-0.111
hsa-miR-425-5p_SPIB	hsa-miR-425-5p	SPIB	ENSG00000269404	-0.707959	0.0147817	-0.841661	0.0113542	0.355627	0.00183169	3	FALSE	-0.177
hsa-miR-361-3p_SPAG7	hsa-miR-361-3p	SPAG7	ENSG00000091640	-0.773525	0.00522285	-0.667571	0.00835319	0.362955	0.0256161	3	FALSE	-0.493
hsa-miR-18a-3p_SPAG7	hsa-miR-18a-3p	SPAG7	ENSG00000091640	-0.758963	0.00675742	-0.667571	0.00835319	0.659698	0.00785384	3	FALSE	-0.02
hsa-miR-15b-5p_SPAG7	hsa-miR-15b-5p	SPAG7	ENSG00000091640	-0.736208	0.00978311	-0.667571	0.00835319	0.869902	1.27467e-05	3	FALSE	-0.43
hsa-miR-30a-3p_SLFN13	hsa-miR-30a-3p	SLFN13	ENSG00000154760	-0.85075	0.000900626	0.968437	1.79426e-06	-0.946476	1.34236e-12	3	FALSE	-0.03
hsa-miR-378e_SLFN13	hsa-miR-378e	SLFN13	ENSG00000154760	-0.77596	0.00499376	0.968437	1.79426e-06	-1.48788	4.54515e-06	3	FALSE	-0.089
hsa-miR-653-5p_SLFN13	hsa-miR-653-5p	SLFN13	ENSG00000154760	-0.74535	0.00846901	0.968437	1.79426e-06	-0.933665	0.0025437	3	FALSE	-0.025
[truncated: 1,804 more rows]

## Sheet: Table S6
Up or downregulated genes in celiac disease	GO ID	Description	GeneRatio	BgRatio	pvalue	p.adjust	qvalue	geneID	pairs	microRNAs_targeting_pathway
[truncated: 359 more rows]
